# Supplementary material for: Proteomic Changes in Human Sperm During Sequential in vitro Capacitation and Acrosome Reaction
Source: Front Cell Dev Biol. 2019 Nov 20;7:295. doi: 10.3389/fcell.2019.00295 (PMC6879431; doi:10.3389/fcell.2019.00295)
Supplement: TABLE S1 — Seminal parameters of the semen samples included in the study and obtained from 3 fertile donors. [file Table_1.XLSX]

## Sheet: Supplementary table 1
Supplementary Table 1. Seminal parameters of the semen samples included in the study and obtained from 3 fertile donors.
Sample	Age	Sperm concentration (million sperm/ml)	Semen volume (ml)	Progressive motility (A+B%)	Total motility (%)	Normal forms (%)
Donor 1	35	353.5	2.7	90.8	96.5	63.3
Donor 2	30	134.8	2.3	69	75.7	66.8
Donor 3	30	190.9	6.5	82.4	88.7	68.7
