# Supplementary material for: Proteomic Changes in Human Sperm During Sequential in vitro Capacitation and Acrosome Reaction
Source: Front Cell Dev Biol. 2019 Nov 20;7:295. doi: 10.3389/fcell.2019.00295 (PMC6879431; doi:10.3389/fcell.2019.00295)
Supplement: TABLE S2 — Proteins identified in the three sperm donors and three sperm conditions by LC-MS/MS. The number of identified peptides, PSMs at both TMT runs, quantified peptides in all samples and quantified peptides that fit the strict selection criteria for statistics are indicated. [file Table_2.XLSX]

## Sheet: Supplementary table 2
Supplementary table 2. Proteins identified in the three sperm donors and three sperm conditions by LC-MS/MS. The number of identitified peptides, PSMs at both TMT runs, quantified peptides in all samples and quantified peptides that fit the strict selection criteria for statistics are indicated.
Proteins identified	Gene name	Number of peptides identified	PSM (run1)	PSM (run2)	Number of quantified peptides in all samples	Number of quantified peptides under strict crieria
Q9NRG9	AAAS	1	0	1	-	-
Q9BTE6	AARSD1	2	0	3	-	-
Q9UDR5	AASS	1	0	1	-	-
Q9NUJ1	ABHD10	4	2	7	2	-
O95870	ABHD16A	1	0	1	-	-
P42765	ACAA2	2	1	2	1	-
Q9UKU7	ACAD8	3	2	2	1	-
P11310	ACADM	10	9	10	6	1
P16219	ACADS	6	1	7	-	-
P49748	ACADVL	2	2	2	1	-
P24752	ACAT1	18	46	41	12	11
P12821	ACE	14	17	14	5	4
P53396	ACLY	3	2	3	2	-
Q99798	ACO2	25	32	31	13	5
Q9NPJ3	ACOT13	2	1	3	1	-
O00154	ACOT7	1	1	1	1	-
P15309	ACPP	2	0	3	-	-
P10323	ACR	22	155	126	16	10
Q8NEB7	ACRBP	27	96	135	20	17
P26436	ACRV1	5	15	15	3	3
Q5FVE4	ACSBG2	2	1	2	1	-
P33121	ACSL1	21	23	34	9	6
Q9UKU0	ACSL6	3	1	3	1	-
Q9Y615	ACTL7A	3	3	2	2	-
Q8TC94	ACTL9	1	1	0	-	-
P61163	ACTR1A	3	3	4	2	1
Q8TDY3	ACTRT2	5	6	5	4	-
Q9BYD9	ACTRT3	1	0	1	-	-
Q9UKF5	ADAM29	2	0	2	-	-
Q9UKF2	ADAM30	4	3	3	2	-
Q8TC27	ADAM32	3	2	2	1	-
P11766	ADH5	1	0	1	-	-
Q16186	ADRM1	1	0	1	-	-
Q9Y4W6	AFG3L2	2	1	2	1	-
O95831	AIFM1	4	4	4	2	1
P00568	AK1	9	12	13	6	3
Q96M32	AK7	3	1	3	1	-
O75969	AKAP3	32	80	80	26	16
Q5JQC9	AKAP4	44	121	122	32	22
P15121	AKR1B1	1	1	2	1	-
P02768	ALB	3	49	14	3	3
P49189	ALDH9A1	7	7	8	5	1
P04075	ALDOA	16	77	62	12	11
P09972	ALDOC	1	13	8	1	1
P08758	ANXA5	4	2	2	-	-
P02743	APCS	6	13	9	4	2
P13798	APEH	6	2	6	2	-
Q9HDC9	APMAP	7	4	10	3	1
P02656	APOC3	1	1	1	1	-
P55064	AQP5	4	2	5	2	-
O14520	AQP7	1	1	1	1	-
P52565	ARHGDIA	2	0	2	-	-
P40616	ARL1	1	0	1	-	-
Q5T9G4	ARMC12	4	4	2	1	-
Q5W041	ARMC3	1	1	0	-	-
Q5T2S8	ARMC4	3	1	2	-	-
A6NEK1	ARRDC5	1	1	0	-	-
P15289	ARSA	2	2	0	-	-
Q7L266	ASRGL1	7	12	18	4	2
Q6DD88	ATL3	2	0	2	-	-
P13637	ATP1A3	5	0	5	-	-
Q13733	ATP1A4	15	12	17	5	2
P54709	ATP1B3	5	3	3	-	-
P23634	ATP2B4	2	0	3	-	-
P25705	ATP5F1A	24	90	77	19	15
P06576	ATP5F1B	22	66	88	16	11
P36542	ATP5F1C	6	9	9	6	3
P30049	ATP5F1D	2	5	5	2	2
P56381	ATP5F1E	1	2	2	1	1
Q9UII2	ATP5IF1	4	9	7	3	3
P56385	ATP5ME	1	2	1	1	-
O75964	ATP5MG	2	3	2	1	1
P56378	ATP5MPL	2	1	2	1	-
P24539	ATP5PB	5	7	7	4	1
O75947	ATP5PD	8	8	12	6	1
P18859	ATP5PF	2	1	4	1	-
P48047	ATP5O	3	3	5	2	1
O95816	BAG2	2	0	2	-	-
Q9UL15	BAG5	2	1	2	1	-
O75531	BANF1	3	5	8	2	1
Q9H503	BANF2	1	0	1	-	-
Q9UHQ4	BCAP29	2	0	2	-	-
Q9BQP9	BPIFA3	1	1	1	1	-
O95861	BPNT1	2	1	1	-	-
Q8WY22	BRI3BP	1	1	0	-	-
Q8WUW1	BRK1	1	1	0	-	-
P35613	BSG	1	2	1	1	-
Q8WW14	C10orf82	1	1	0	-	-
Q9HB07	C12orf10	1	0	1	-	-
Q8NEP4	C17orf47	3	2	2	1	-
Q8NEA5	C19orf18	2	1	1	-	-
Q5T5A4	C1orf194	2	0	2	-	-
Q07021	C1QBP	4	1	7	-	-
A6NJV1	C2orf70	2	2	3	1	1
A8MZ97	C2orf74	1	0	1	-	-
A7E2U8	C4orf47	1	1	1	1	-
Q8IZ16	C7orf61	3	4	7	2	2
Q8IXQ3	C9orf40	1	0	2	-	-
P00918	CA2	7	12	15	4	3
P22748	CA4	3	1	3	-	-
O75952	CABYR	15	51	64	13	10
Q9BXT2	CACNG6	1	1	0	-	-
P0DP23	CALM1	11	26	35	6	6
P27797	CALR	13	19	14	6	3
Q16566	CAMK4	4	2	4	2	-
P49913	CAMP	5	2	7	2	-
Q86VP6	CAND1	23	18	22	10	1
P27824	CANX	1	1	0	-	-
Q01518	CAP1	3	4	1	1	-
Q96KX2	CAPZA3	5	2	6	1	1
Q6NZI2	CAVIN1	1	0	1	-	-
Q8IYK2	CCDC105	8	4	8	2	-
Q0VFZ6	CCDC173	2	3	3	2	-
Q5T5S1	CCDC183	4	2	4	2	-
Q4G0X9	CCDC40	2	2	1	1	-
Q8NA47	CCDC63	4	0	4	-	-
Q2M329	CCDC96	1	1	0	-	-
Q13939	CCIN	7	3	7	2	-
P78371	CCT2	15	14	17	4	2
P49368	CCT3	14	13	17	7	1
P50991	CCT4	19	15	21	8	1
P48643	CCT5	18	11	25	6	3
P40227	CCT6A	1	0	1	-	-
Q92526	CCT6B	10	11	5	2	-
Q99832	CCT7	16	16	20	8	3
P50990	CCT8	16	17	23	8	4
P15529	CD46	3	6	5	3	1
Q08722	CD47	2	3	2	-	-
P08174	CD55	3	1	6	1	-
P13987	CD59	3	5	5	3	2
Q16543	CDC37	4	3	4	3	-
Q96T59	CDRT15	1	0	1	-	-
Q5VTH2	CFAP126	2	2	2	1	-
Q9Y6A4	CFAP20	4	6	8	4	2
Q8IYR0	CFAP206	1	0	1	-	-
Q6V702	CFAP299	1	0	1	-	-
Q8NDM7	CFAP43	1	1	0	-	-
Q9UL16	CFAP45	10	5	12	3	1
Q8N1V2	CFAP52	6	3	8	3	-
Q96N23	CFAP54	1	2	0	-	-
Q96MR6	CFAP57	5	1	4	-	-
Q5T655	CFAP58	4	0	4	-	-
Q5T0N1	CFAP70	1	1	1	1	-
Q6ZQR2	CFAP77	4	3	4	2	-
D6REC4	CFAP99	1	0	1	-	-
Q9NX63	CHCHD3	2	1	2	1	-
Q9BWS9	CHID1	3	4	2	2	-
Q86X52	CHSY1	1	1	0	-	-
Q9NZ45	CISD1	1	0	1	-	-
P12277	CKB	1	0	2	-	-
Q96JQ2	CLMN	7	2	7	2	-
O96005	CLPTM1	2	0	2	-	-
P09496	CLTA	2	2	2	2	-
Q00610	CLTC	4	4	5	3	-
P10909	CLU	9	30	25	9	5
Q8IZ96	CMTM1	1	1	0	-	-
Q9Y2B0	CNPY2	1	0	1	-	-
Q8MIR4	COASY	1	0	1	-	-
Q02388	COL7A1	1	0	1	-	-
P13073	COX4I1	9	11	13	5	1
P20674	COX5A	3	3	4	2	-
P10606	COX5B	3	5	3	2	1
P14854	COX6B1	4	6	10	3	2
P09669	COX6C	2	3	5	2	1
P14406	COX7A2	2	10	12	2	2
Q8WXQ8	CPA5	3	3	6	2	1
O75976	CPD	12	7	12	7	-
Q92523	CPT1B	2	0	2	-	-
P23786	CPT2	7	3	8	3	-
Q9H3G5	CPVL	6	4	11	2	2
P43155	CRAT	4	1	3	-	-
P16562	CRISP2	6	9	11	5	3
O75462	CRLF1	1	1	1	1	-
Q8N1P7	CRYBG2	1	1	0	-	-
Q14894	CRYM	1	1	0	-	-
O75390	CS	12	28	24	5	5
P48729	CSNK1A1	1	0	1	-	-
P68400	CSNK2A1	7	0	9	-	-
P67870	CSNK2B	2	2	4	1	1
Q5JQC4	CT47A1	1	1	1	1	-
Q5H943	CT83	1	3	0	-	-
Q9UBX1	CTSF	9	12	14	7	4
Q13618	CUL3	11	6	12	5	-
Q9NTM9	CUTC	2	3	2	2	-
Q5JRM2	CXorf66	1	1	1	1	-
Q6BCY4	CYB5R2	12	29	35	8	3
P08574	CYC1	2	2	4	1	1
P99999	CYCS	4	11	10	3	1
P35663	CYLC1	9	9	11	5	1
Q14093	CYLC2	8	15	16	7	7
Q6PI48	DARS2	1	0	1	-	-
Q96EP5	DAZAP1	1	1	1	1	-
P07108	DBI	1	3	4	1	1
A8MYV0	DCDC2C	7	3	7	2	-
Q14203	DCTN1	1	0	1	-	-
Q13561	DCTN2	1	1	0	-	-
Q7Z4W1	DCXR	1	1	0	-	-
Q16698	DECR1	15	46	48	12	9
Q9BYW3	DEFB126	1	2	0	-	-
Q9H1M3	DEFB129	1	1	0	-	-
Q16854	DGUOK	5	5	7	3	1
Q9NR28	DIABLO	5	5	5	3	1
P10515	DLAT	10	15	20	5	3
P09622	DLD	14	22	16	8	5
P36957	DLST	5	0	7	-	-
Q99766	DMAC2L	1	0	1	-	-
Q8IVF4	DNAH10	1	0	1	-	-
Q6ZR08	DNAH12	1	0	1	-	-
Q9UFH2	DNAH17	33	23	27	14	-
Q9P225	DNAH2	3	2	3	2	-
Q8TD57	DNAH3	3	1	3	1	-
Q9C0G6	DNAH6	1	1	0	-	-
Q8WXX0	DNAH7	10	6	7	3	-
Q96JB1	DNAH8	36	20	32	11	2
Q9UI46	DNAI1	5	2	5	2	-
Q9GZS0	DNAI2	2	0	3	-	-
O60884	DNAJA2	3	2	1	-	-
Q8WW22	DNAJA4	6	6	8	4	1
P25685	DNAJB1	6	2	8	1	1
Q9UBS4	DNAJB11	3	4	2	1	1
P59910	DNAJB13	2	2	3	2	-
O75190	DNAJB6	2	1	1	-	-
Q8NHS0	DNAJB8	3	5	5	2	1
Q9NVH1	DNAJC11	2	2	2	2	-
Q13217	DNAJC3	1	1	0	-	-
Q4LDG9	DNAL1	2	0	2	-	-
O96015	DNAL4	1	0	1	-	-
O14645	DNALI1	7	5	10	4	1
Q9ULA0	DNPEP	3	2	3	2	-
Q9BVM2	DPCD	6	8	9	5	2
Q9H4B8	DPEP3	3	1	2	-	-
Q9UHL4	DPP7	1	0	1	-	-
Q6NUT2	DPY19L2	16	48	60	13	10
Q9C005	DPY30	1	1	0	-	-
Q6PGQ1	DRICH1	1	0	1	-	-
Q02487	DSC2	1	1	1	1	-
Q86Y01	DTX1	1	0	1	-	-
Q96G46	DUS3L	1	1	0	-	-
Q8WWB3	DYDC1	1	0	1	-	-
Q14204	DYNC1H1	1	1	0	-	-
P63167	DYNLL1	4	15	23	3	2
Q96FJ2	DYNLL2	5	43	22	3	2
Q02269	E6	1	0	1	-	-
Q96JC9	EAF1	1	0	1	-	-
Q13011	ECH1	9	11	14	6	3
P30084	ECHS1	6	5	5	3	-
P42126	ECI1	1	0	1	-	-
P29692	EEF1D	2	2	2	2	-
P26641	EEF1G	13	15	17	8	2
P13639	EEF2	8	5	9	3	1
Q9HAE3	EFCAB1	1	1	1	1	-
A6NFE3	EFCAB10	1	0	1	-	-
O75071	EFCAB14	3	1	3	1	-
A4FU69	EFCAB5	1	1	1	1	-
Q5THR3	EFCAB6	4	3	4	2	-
Q5JVL4	EFHC1	11	5	13	3	-
Q15370	ELOB	3	3	3	1	-
Q15369	ELOC	1	0	1	-	-
Q96BH3	ELSPBP1	3	1	3	1	-
P50402	EMD	1	0	1	-	-
Q8TC29	ENKUR	4	2	5	2	-
P06733	ENO1	18	107	104	12	11
P07814	EPRS	1	1	0	-	-
Q9NQ60	EQTN	5	35	16	4	3
Q8IUD2	ERC1	1	0	1	-	-
Q9UKR5	ERG28	1	0	1	-	-
O94905	ERLIN2	4	5	5	4	1
P30040	ERP29	3	3	3	2	-
Q9BS26	ERP44	5	5	3	3	-
P10768	ESD	1	0	1	-	-
P13804	ETFA	2	2	0	-	-
P38117	ETFB	5	4	5	3	-
Q01469	FABP5	3	3	3	2	-
Q9UNN5	FAF1	1	1	0	-	-
Q6J272	FAM166A	7	3	7	3	-
A1A519	FAM170A	1	0	1	-	-
Q6ZU69	FAM205A	1	1	1	1	-
A6NFA0	FAM205C	2	2	1	1	-
Q5JX71	FAM209A	5	8	14	5	2
Q5JX69	FAM209B	7	7	19	4	2
A6NFZ4	FAM24A	2	1	1	-	-
Q8IYT1	FAM71A	8	4	9	3	1
Q8TC56	FAM71B	16	15	20	9	2
Q8N5Q1	FAM71E2	1	0	1	-	-
Q9NSD9	FARSB	2	2	2	2	-
Q0JRZ9	FCHO2	1	1	0	-	-
P07954	FH	3	3	7	2	1
Q13642	FHL1	2	3	2	1	1
P26885	FKBP2	1	0	1	-	-
Q02790	FKBP4	4	4	3	2	-
Q8N0W7	FMR1NB	3	2	3	1	-
Q8TC99	FNDC8	4	4	5	3	-
Q8N4E7	FTMT	9	16	19	7	4
Q9BWH2	FUNDC2	2	8	5	2	2
P10253	GAA	1	1	0	-	-
Q14697	GANAB	8	6	6	4	-
P04406	GAPDH	12	22	35	4	2
O14556	GAPDHS	20	188	129	15	11
P41250	GARS	6	3	5	1	-
O95995	GAS8	3	2	3	2	-
P30042	GATD3B/GATD3A	3	4	4	3	-
Q9NZC3	GDE1	1	1	0	-	-
P31150	GDI1	2	2	1	1	-
P50395	GDI2	5	0	5	-	-
Q92820	GGH	13	26	24	8	5
O95749	GGPS1	1	0	1	-	-
Q9H3K2	GHITM	3	3	3	1	-
Q14410	GK2	11	17	16	8	5
Q14409	GK3P	1	0	1	-	-
Q6UWU2	GLB1L	6	3	8	3	-
Q6UWM5	GLIPR1L1	3	0	3	-	-
Q4G1C9	GLIPR1L2	1	1	2	1	-
P15104	GLUL	12	13	23	6	3
P15586	GNS	1	1	1	1	-
P17174	GOT1	11	14	14	8	3
P00505	GOT2	6	3	6	3	-
P06744	GPI	9	16	24	5	4
P36969	GPX4	4	6	4	2	1
Q9HAV7	GRPEL1	4	3	4	2	-
P21266	GSTM3	18	60	84	16	9
Q9H4Y5	GSTO2	1	0	2	-	-
Q75WM6	H1FNT	8	20	20	7	5
P0C5Z0	H2AFB2	1	2	1	1	-
P16104	H2AFX	1	2	0	-	-
P84243	H3F3A	6	104	22	5	4
Q9UJ83	HACL1	1	1	0	-	-
Q16836	HADH	2	2	0	-	-
P40939	HADHA	16	30	39	16	9
P55084	HADHB	16	19	28	10	4
Q16775	HAGH	1	0	1	-	-
P19113	HDC	1	0	1	-	-
Q7Z4H3	HDDC2	5	4	10	3	1
P31937	HIBADH	1	2	2	1	1
P49773	HINT1	1	1	0	-	-
Q9BX68	HINT2	3	3	5	2	1
P16403	HIST1H1C	1	0	1	-	-
P10412	HIST1H1E	2	3	2	1	1
P22492	HIST1H1T	4	8	5	3	1
Q96QV6	HIST1H2AA	1	3	1	1	-
Q96A08	HIST1H2BA	6	58	52	5	4
Q99880	HIST1H2BL	1	0	1	-	-
P62805	HIST1H4A	7	108	122	7	6
Q99525	HIST1H4G	1	0	1	-	-
P19367	HK1	36	72	84	27	19
Q8TCT9	HM13	1	1	0	-	-
P30519	HMOX2	2	2	2	2	-
Q99714	HSD17B10	1	1	0	-	-
P08238	HSP90AB1	7	4	8	3	-
P14625	HSP90B1	31	96	58	22	18
P0DMV8	HSPA1A	4	4	12	3	1
P34931	HSPA1L	13	20	36	9	4
P54652	HSPA2	26	239	157	21	18
P34932	HSPA4	11	9	7	4	-
O95757	HSPA4L	25	15	23	10	-
P11021	HSPA5	24	83	65	19	13
P11142	HSPA8	5	3	8	2	1
P38646	HSPA9	10	8	8	6	-
P04792	HSPB1	3	0	3	-	-
P10809	HSPD1	17	15	23	7	4
P61604	HSPE1	8	32	33	8	8
Q96D96	HVCN1	1	1	1	1	-
Q4G0P3	HYDIN	1	0	1	-	-
Q9Y4L1	HYOU1	17	15	18	6	3
Q9NSE4	IARS2	4	3	3	1	-
O75874	IDH1	2	0	2	-	-
P50213	IDH3A	8	5	9	3	1
O43837	IDH3B	5	4	4	3	-
P78318	IGBP1	1	1	1	1	-
Q96RQ9	IL4I1	15	21	38	12	4
Q16891	IMMT	14	8	13	6	-
P29218	IMPA1	10	17	18	7	5
Q9Y581	INSL6	1	1	1	1	-
O00410	IPO5	5	3	3	-	-
Q9H0B3	IQCN	7	3	8	2	1
Q13576	IQGAP2	2	1	1	-	-
Q96AB3	ISOC2	1	1	0	-	-
P26440	IVD	1	0	1	-	-
Q8IYV9	IZUMO1	2	0	2	-	-
Q5VZ72	IZUMO3	4	2	4	1	-
Q1ZYL8	IZUMO4	7	45	56	5	3
Q15046	KARS	3	1	3	-	-
Q92831	KAT2B	1	0	1	-	-
Q9HAQ2	KIF9	1	0	1	-	-
Q6JEL2	KLHL10	4	2	4	2	-
P52292	KPNA2	4	1	4	1	-
Q14974	KPNB1	4	4	2	1	-
P04264	KRT1	11	13	8	5	2
P13645	KRT10	6	4	7	4	-
P35908	KRT2	4	1	4	1	-
O95678	KRT75	1	1	1	1	-
P35527	KRT9	4	3	5	2	1
P28838	LAP3	17	16	28	10	2
P00338	LDHA	10	15	13	5	3
Q9BYZ2	LDHAL6B	14	41	37	8	8
P07864	LDHC	16	107	118	11	10
Q9H008	LHPP	1	1	1	1	-
B0KYV5	LIMA1	1	1	0	-	-
Q12907	LMAN2	5	3	8	2	-
Q53EV4	LRRC23	2	1	2	1	-
A6NM11	LRRC37A2	5	5	6	2	1
O60309	LRRC37A3	1	2	1	1	-
Q96QE4	LRRC37B	16	53	63	14	11
P02788	LTF	2	1	1	-	-
O75608	LYPLA1	3	3	1	-	-
P61626	LYZ	1	0	1	-	-
Q7Z4W2	LYZL2	4	0	22	-	-
Q96KX0	LYZL4	4	8	9	3	3
O75951	LYZL6	3	6	9	2	1
Q9NQ48	LZTFL1	2	1	2	1	-
Q9NTJ4	MAN2C1	1	2	2	1	1
P55145	MANF	3	2	1	-	-
P10636	MAPT	1	1	0	-	-
P56192	MARS	2	1	1	-	-
P40925	MDH1	4	3	4	3	-
Q5I0G3	MDH1B	1	0	1	-	-
P40926	MDH2	18	108	98	16	13
P23368	ME2	3	2	5	2	-
Q9BUN1	MENT	14	83	70	11	9
Q5TGZ0	MICOS10	1	0	1	-	-
Q14165	MLEC	1	0	1	-	-
P58340	MLF1	9	15	17	8	6
Q495T6	MMEL1	1	1	1	1	-
Q8NEH6	MNS1	4	2	3	1	-
Q9Y5U8	MPC1	1	0	1	-	-
P0DKB6	MPC1L	1	1	0	-	-
O95563	MPC2	2	1	2	1	-
P34949	MPI	2	0	2	-	-
P25325	MPST	1	1	0	-	-
P00403	MT-CO2	3	3	6	2	1
Q13505	MTX1	1	0	1	-	-
Q99417	MYCBP	5	3	4	1	-
Q969H8	MYDGF	1	2	1	1	-
Q7Z406	MYH14	1	0	1	-	-
Q6IA69	NADSYN1	1	1	1	1	-
Q9NR45	NANS	1	0	1	-	-
Q8IW45	NAXD	1	0	1	-	-
Q9BTX1	NDC1	2	0	2	-	-
Q9UI09	NDUFA12	1	1	0	-	-
O43678	NDUFA2	1	0	1	-	-
O00483	NDUFA4	3	0	3	-	-
Q16718	NDUFA5	1	1	1	1	-
O95182	NDUFA7	1	1	1	1	-
O96000	NDUFB10	1	0	1	-	-
P28331	NDUFS1	3	0	4	-	-
O75489	NDUFS3	1	0	1	-	-
Q15843	NEDD8	1	0	1	-	-
Q9Y697	NFS1	1	0	1	-	-
Q9GZT8	NIF3L1	1	1	1	1	-
Q86X76	NIT1	1	1	1	1	-
P22392	NME2	2	0	3	-	-
P56597	NME5	3	1	2	-	-
Q9Y5B8	NME7	2	0	2	-	-
Q8N427	NME8	9	4	11	4	-
Q9C002	NMES1	2	5	10	1	1
P55786	NPEPPS	7	3	8	3	-
O43847	NRDC	2	1	2	1	-
P46459	NSF	10	6	11	4	-
Q9UNZ2	NSFL1C	2	0	2	-	-
Q96P26	NT5C1B	7	4	9	3	1
P80303	NUCB2	3	1	3	1	-
Q9Y266	NUDC	6	5	7	3	1
O75694	NUP155	9	6	8	3	-
Q5SRE5	NUP188	2	1	1	-	-
Q92621	NUP205	7	2	7	2	-
Q8TEM1	NUP210	3	2	1	-	-
Q5VU65	NUP210L	26	26	34	13	3
Q8NFH5	NUP35	3	3	3	2	-
Q7Z3B4	NUP54	6	4	5	2	-
P37198	NUP62	3	1	3	1	-
Q8N1F7	NUP93	14	12	14	7	1
P52948	NUP98	3	2	2	1	-
P61970	NUTF2	1	0	1	-	-
Q5BJF6	ODF2	22	46	69	16	12
Q96PU9	ODF3	8	7	9	3	1
A8MYP8	ODF3B	3	3	1	1	-
Q02218	OGDH	5	2	6	2	-
Q96DC9	OTUB2	1	1	0	-	-
P55809	OXCT1	6	6	8	5	1
P07237	P4HB	5	4	4	3	-
Q9UQ80	PA2G4	2	1	1	-	-
Q96M98	PACRG	6	6	8	5	-
P22234	PAICS	3	1	2	-	-
Q99497	PARK7	9	21	15	6	5
Q8WXA2	PATE1	1	0	1	-	-
Q9Y5E6	PCDHB3	1	1	0	-	-
P22061	PCMT1	4	4	4	3	-
Q99447	PCYT2	5	8	5	4	1
P29803	PDHA2	6	11	13	6	4
P11177	PDHB	11	20	29	7	6
O00330	PDHX	6	5	5	2	-
P30101	PDIA3	20	57	46	15	13
P13667	PDIA4	11	8	8	4	-
Q15084	PDIA6	5	5	5	3	1
P30086	PEBP1	1	2	1	1	-
P28328	PEX2	1	0	1	-	-
P08237	PFKM	3	1	2	-	-
Q01813	PFKP	14	22	23	10	4
P60673	PFN3	4	1	4	1	-
P18669	PGAM1	2	1	3	1	-
P15259	PGAM2	8	26	29	6	6
P52209	PGD	9	9	12	6	-
P00558	PGK1	3	0	3	-	-
P07205	PGK2	30	135	139	20	14
A6NDG6	PGP	4	4	6	3	1
O15173	PGRMC2	1	1	1	1	-
P35232	PHB	6	4	7	3	-
Q99623	PHB2	6	7	7	4	1
Q5JRX3	PITRM1	7	8	4	3	-
P14618	PKM	27	171	127	22	17
P14555	PLA2G2A	1	1	0	-	-
O60664	PLIN3	3	3	3	2	-
Q9H2U2	PPA2	2	2	1	1	-
O14829	PPEF1	2	2	0	-	-
P23284	PPIB	3	2	2	1	-
P30405	PPIF	1	0	1	-	-
Q8IXY8	PPIL6	1	0	1	-	-
P35813	PPM1A	1	0	1	-	-
Q9Y570	PPME1	1	0	1	-	-
Q15435	PPP1R7	9	4	13	3	1
Q9UPN7	PPP6R1	1	0	1	-	-
Q04118	PRB3	1	1	0	-	-
P42785	PRCP	2	1	1	-	-
Q13162	PRDX4	2	2	0	-	-
P30044	PRDX5	5	18	12	5	4
P30041	PRDX6	8	7	13	5	1
P17612	PRKACA	4	8	8	4	1
P22612	PRKACG	2	0	2	-	-
P13861	PRKAR2A	18	24	29	11	5
P14314	PRKCSH	10	10	9	5	1
O14744	PRMT5	2	1	1	-	-
Q96M27	PRRC1	1	0	1	-	-
A4D1T9	PRSS37	2	1	3	1	-
Q6PEW0	PRSS54	4	2	8	2	-
P25786	PSMA1	10	13	8	5	1
P25787	PSMA2	3	1	6	-	-
P25788	PSMA3	6	7	7	4	1
P25789	PSMA4	7	7	8	5	1
P28066	PSMA5	6	7	9	3	1
P60900	PSMA6	8	11	10	5	3
O14818	PSMA7	1	1	0	-	-
Q8TAA3	PSMA8	7	3	8	1	-
P20618	PSMB1	2	1	2	1	-
P49721	PSMB2	3	3	4	3	-
P49720	PSMB3	3	3	3	1	-
P28070	PSMB4	1	2	0	-	-
P28074	PSMB5	7	6	6	3	1
P28072	PSMB6	3	4	4	3	1
Q99436	PSMB7	3	3	4	3	-
P62191	PSMC1	2	2	2	2	-
P35998	PSMC2	5	1	5	1	-
P17980	PSMC3	3	1	2	-	-
P43686	PSMC4	1	1	1	1	-
P62195	PSMC5	3	3	3	3	-
P62333	PSMC6	1	0	1	-	-
Q99460	PSMD1	5	4	4	3	-
O00231	PSMD11	2	0	2	-	-
O00232	PSMD12	2	2	0	-	-
Q9UNM6	PSMD13	4	3	2	1	-
O00487	PSMD14	2	1	2	1	-
Q13200	PSMD2	4	1	5	1	-
O43242	PSMD3	6	5	4	3	-
P55036	PSMD4	1	1	0	-	-
P51665	PSMD7	1	0	1	-	-
Q14997	PSME4	3	2	3	2	-
Q8N8N7	PTGR2	1	0	1	-	-
Q15257	PTPA	5	4	4	1	-
Q12923	PTPN13	1	0	1	-	-
Q9H0J4	QRICH2	1	1	0	-	-
P61019	RAB2A	4	22	16	3	1
Q8WUD1	RAB2B	2	1	2	1	-
P51148	RAB5C	1	1	1	1	-
P63244	RACK1	4	1	3	-	-
P54727	RAD23B	6	4	7	3	-
P62826	RAN	3	3	4	1	1
P43487	RANBP1	1	0	1	-	-
P54136	RARS	1	1	1	1	-
P18754	RCC1	1	1	1	1	-
Q14257	RCN2	2	2	0	-	-
Q00765	REEP5	2	3	4	2	1
Q96HR9	REEP6	3	4	2	2	-
Q8N443	RIBC1	4	2	3	1	-
P13489	RNH1	1	0	1	-	-
Q9HAT0	ROPN1	4	31	17	4	2
Q9BZX4	ROPN1B	3	5	15	2	1
Q96C74	ROPN1L	3	2	1	-	-
P26373	RPL13	1	1	1	1	-
P61313	RPL15	1	1	1	1	-
P18621	RPL17	2	1	1	-	-
Q02543	RPL18A	1	0	1	-	-
P62829	RPL23	2	2	2	1	-
P46779	RPL28	1	0	1	-	-
P62899	RPL31	1	0	1	-	-
Q9Y3U8	RPL36	1	0	1	-	-
Q02878	RPL6	1	1	1	1	-
P18124	RPL7	1	0	1	-	-
P62424	RPL7A	1	0	1	-	-
P04843	RPN1	7	3	6	2	-
P62269	RPS18	1	1	0	-	-
P15880	RPS2	2	0	2	-	-
P62857	RPS28	1	1	1	1	-
P23396	RPS3	1	0	1	-	-
P61247	RPS3A	3	2	2	1	-
P62753	RPS6	1	1	0	-	-
Q9P2E9	RRBP1	1	1	0	-	-
Q5JTH9	RRP12	1	1	0	-	-
Q8WYR4	RSPH1	3	2	4	1	1
Q86UC2	RSPH3	2	2	3	1	1
Q9H0K4	RSPH6A	10	3	12	3	-
Q9H1X1	RSPH9	6	6	5	2	-
Q9Y265	RUVBL1	10	16	17	7	4
Q9Y230	RUVBL2	18	19	36	11	7
P31949	S100A11	1	0	1	-	-
P05109	S100A8	7	6	14	5	1
P06702	S100A9	3	2	5	1	1
Q8IYX7	SAXO1	11	12	12	6	2
A3KN83	SBNO1	1	0	1	-	-
Q8NBX0	SCCPDH	9	17	20	4	4
Q9Y6U3	SCIN	1	1	0	-	-
Q9HCN8	SDF2L1	1	1	2	1	-
P31040	SDHA	10	8	22	7	1
P21912	SDHB	7	7	6	6	-
P67812	SEC11A	3	2	4	2	-
Q9UGP8	SEC63	1	0	1	-	-
P04279	SEMG1	12	13	22	9	2
Q02383	SEMG2	7	8	13	5	1
O43236	SEPTIN4	2	0	2	-	-
Q16181	SEPTIN7	6	4	4	2	-
P05154	SERPINA5	1	0	1	-	-
P35237	SERPINB6	8	0	10	-	-
P31947	SFN	1	0	1	-	-
Q99963	SH3GL3	2	1	1	-	-
Q9Y371	SH3GLB1	3	2	3	1	-
P53985	SLC16A1	1	2	1	1	-
P53007	SLC25A1	1	1	1	1	-
Q9UBX3	SLC25A10	6	5	4	2	-
Q02978	SLC25A11	2	1	2	1	-
Q9HC21	SLC25A19	2	2	1	1	-
O43772	SLC25A20	2	1	1	-	-
Q00325	SLC25A3	6	17	10	4	2
Q9H0C2	SLC25A31	14	51	32	13	8
P05141	SLC25A5	1	0	1	-	-
P12236	SLC25A6	2	0	2	-	-
Q96RN1	SLC26A8	2	2	0	-	-
Q8TDB8	SLC2A14	7	28	5	2	1
P11169	SLC2A3	1	0	1	-	-
P22732	SLC2A5	5	5	10	3	2
Q9BRY0	SLC39A3	1	1	0	-	-
Q8NCS7	SLC44A5	1	0	1	-	-
O75093	SLIT1	1	0	1	-	-
Q9NXE4	SMPD4	1	1	0	-	-
Q8NCR6	SMRP1	6	6	6	4	-
P00441	SOD1	8	27	31	7	6
P04179	SOD2	3	5	3	2	1
Q53LP3	SOWAHC	1	3	0	-	-
Q15506	SPA17	10	45	39	10	7
Q9HBV2	SPACA1	8	58	44	7	6
Q8IXA5	SPACA3	8	76	85	5	5
Q8TDM5	SPACA4	2	9	7	2	2
Q96QH8	SPACA5	4	18	8	4	2
Q96KW9	SPACA7	4	22	20	3	1
Q96E40	SPACA9	6	15	8	4	1
Q8N0X2	SPAG16	2	2	1	1	-
Q9NPE6	SPAG4	1	2	1	1	-
O75602	SPAG6	2	1	2	1	-
P38567	SPAM1	4	6	4	3	1
Q9NS25	SPANXB1	8	30	36	6	4
Q8TC71	SPATA18	1	0	1	-	-
Q7Z5L4	SPATA19	1	0	1	-	-
Q96LK8	SPATA32	4	4	4	2	1
Q96N06	SPATA33	1	0	1	-	-
A4D263	SPATA48	1	1	1	1	-
Q76KD6	SPATC1	1	0	1	-	-
Q15005	SPCS2	1	1	1	1	-
P61009	SPCS3	1	2	0	-	-
Q6UW49	SPESP1	11	57	53	11	7
P20155	SPINK2	3	6	8	3	2
Q5W111	SPRYD7	1	1	1	1	-
Q96SB4	SRPK1	1	0	1	-	-
Q04837	SSBP1	5	17	14	5	5
O43805	SSNA1	5	2	5	2	-
P50502	ST13	10	14	15	5	2
P31948	STIP1	11	7	12	4	-
Q9BYT3	STK33	1	0	1	-	-
Q9UJZ1	STOML2	2	1	1	-	-
P46977	STT3A	2	1	2	-	-
Q86Y82	STX12	1	0	1	-	-
Q9P2R7	SUCLA2	10	12	9	6	2
P53597	SUCLG1	4	4	5	3	1
Q9Y2Z0	SUGT1	1	0	1	-	-
Q8TC36	SUN5	4	2	4	1	-
Q8NHG7	SVIP	1	0	1	-	-
P57105	SYNJ2BP	2	0	2	-	-
Q16563	SYPL1	1	1	3	1	-
P37837	TALDO1	5	4	4	2	-
Q0IIM8	TBC1D8B	1	0	1	-	-
Q99426	TBCB	1	0	1	-	-
P17630	TCN1	1	0	1	-	-
P17987	TCP1	15	5	20	4	1
Q8WWU5	TCP11	1	0	1	-	-
Q8IZS6	TCTE3	2	0	2	-	-
Q969V4	TEKT1	4	3	4	2	-
Q9UIF3	TEKT2	15	12	16	6	2
Q9BXF9	TEKT3	14	12	15	6	2
Q8WW24	TEKT4	7	1	6	-	-
Q96M29	TEKT5	3	1	3	-	-
Q6URK8	TEPP	1	1	0	-	-
O43247	TEX33	3	2	2	1	-
Q96LM6	TEX37	1	1	0	-	-
Q53QW1	TEX44	2	2	1	1	-
A0A1B0GTD5	TEX49	1	1	1	1	-
A0A1B0GTY4	TEX50	1	3	0	-	-
A0A1B0GVG6	TEX54	1	1	2	1	-
Q96M34	TEX55	6	2	4	-	-
Q00059	TFAM	5	3	4	2	-
O43493	TGOLN2	1	1	0	-	-
Q9P2T0	THEG	1	1	0	-	-
Q3LXA3	TKFC	8	7	11	3	2
Q7Z6W1	TMCO2	2	5	2	2	-
P49755	TMED10	4	7	6	3	3
Q15363	TMED2	3	4	1	1	-
Q7Z7H5	TMED4	1	2	1	1	-
Q9Y3B3	TMED7	3	0	3	-	-
Q9BVK6	TMED9	2	2	4	2	-
Q9H061	TMEM126A	2	1	2	1	-
Q8WZ59	TMEM190	5	6	10	3	2
Q6UW68	TMEM205	1	3	3	1	1
Q96SK2	TMEM209	1	0	1	-	-
Q9NVV0	TMEM38B	1	0	1	-	-
A2RUT3	TMEM89	3	2	5	1	-
Q7Z410	TMPRSS9	1	1	0	-	-
Q9H1E5	TMX4	2	3	3	2	1
Q9NS69	TOMM22	1	1	0	-	-
Q12888	TP53BP1	1	1	0	-	-
Q9Y2B4	TP53TG5	1	1	1	1	-
P60174	TPI1	17	80	69	14	12
P29144	TPP2	2	0	2	-	-
P59282	TPPP2	7	5	8	4	-
O14545	TRAFD1	1	1	0	-	-
Q9UL62	TRPC5	1	0	1	-	-
Q5SRN2	TSBP1	5	4	7	4	-
Q15631	TSN	5	6	8	3	2
Q99598	TSNAX	2	1	2	1	-
Q9BXA7	TSSK1B	2	2	2	2	-
Q9BXA6	TSSK6	1	0	1	-	-
Q96NG3	TTC25	3	2	3	2	-
Q9ULT0	TTC7A	1	1	0	-	-
Q71U36	TUBA1A	2	4	10	1	1
Q13748	TUBA3C/TUBA3D	4	29	88	3	2
Q9NY65	TUBA8	1	1	0	-	-
Q9H4B7	TUBB1	2	0	3	-	-
Q13509	TUBB3	1	1	0	-	-
P68371	TUBB4B	5	92	76	5	4
P49411	TUFM	1	1	0	-	-
Q86VQ3	TXNDC2	9	12	10	7	2
Q9NNW7	TXNRD2	2	2	3	1	1
P22314	UBA1	4	3	1	-	-
A0AVT1	UBA6	1	0	1	-	-
Q5T124	UBXN11	2	0	2	-	-
P15374	UCHL3	1	1	0	-	-
P14927	UQCRB	5	6	5	2	2
P31930	UQCRC1	10	9	9	4	1
P22695	UQCRC2	11	8	13	3	1
P47985	UQCRFS1	4	0	5	-	-
P07919	UQCRH	2	2	0	-	-
O14949	UQCRQ	2	2	0	-	-
P54578	USP14	2	0	2	-	-
Q93009	USP7	2	1	1	-	-
Q9P0L0	VAPA	6	10	16	4	2
P26640	VARS	5	2	3	-	-
P55072	VCP	10	17	0	-	-
Q96RL7	VPS13A	2	1	1	-	-
P23381	WARS	4	2	4	2	-
Q8TBY9	WDR66	1	1	1	1	-
O14980	XPO1	1	0	1	-	-
Q9UIA9	XPO7	8	4	6	2	-
P61981	YWHAG	3	4	2	2	-
P27348	YWHAQ	1	1	1	1	-
P63104	YWHAZ	9	14	23	6	4
Q9BS86	ZPBP	16	160	130	11	10
Q6X784	ZPBP2	8	9	8	4	1
Q86XI8	ZSWIM9	1	1	0	-	-
