# Supplementary material for: Proteomic Changes in Human Sperm During Sequential in vitro Capacitation and Acrosome Reaction
Source: Front Cell Dev Biol. 2019 Nov 20;7:295. doi: 10.3389/fcell.2019.00295 (PMC6879431; doi:10.3389/fcell.2019.00295)
Supplement: TABLE S3 — Peptides identified by LC-MS/MS containing quantification values. [file Table_3.XLSX]

## Sheet: Supplementary table 3
Supplementary table 3. Peptides identified by LC-MS/MS containing quantification values
Identificador	Protein Group Accessions	Gene name	x_DGC1	cv (%) DGC1	PSM	x_CAP1	cv (%) CAP1	PSM	x_AR1	cv (%) AR1	PSM	x_DGC2	cv (%) DGC2	PSM	x_CAP2	cv (%) CAP2	PSM	x_AR2	cv (%) AR2	PSM	x_DGC3	cv (%) DGC3	PSM	x_CAP3	cv (%) CAP3	PSM	x_AR3	cv (%) AR3	PSM
tSLSFLNRPDLPNLAYk N-Term(TMT6plex)_K17(TMT6plex)	Q9NUJ1	ABHD10	1.02768	#N/A	1	1.05036	#N/A	1	1.04572	#N/A	1	1.13306	#N/A	1	1.10637	#N/A	1	1.12457	#N/A	1	1.0065	#N/A	1	1.04179	#N/A	1	1.00825	#N/A	1
vVALIGVATAADTLVTk N-Term(TMT6plex)_K17(TMT6plex)	Q9NUJ1	ABHD10	0.97071	#N/A	1	0.988714	#N/A	1	1.13202	#N/A	1	0.96588	#N/A	1	0.978635	#N/A	1	1.16281	10.0394	2	1.02003	2.69145	2	1.08515	3.79849	2	1.03608	6.29008	2
gVFVVAAk N-Term(TMT6plex)_K8(TMT6plex)	P42765	ACAA2	0.909746	#N/A	1	1.03905	#N/A	1	1.07984	#N/A	1	0.842228	#N/A	1	1.01406	#N/A	1	1.06048	#N/A	1	0.796361	#N/A	1	0.937433	#N/A	1	1.04781	#N/A	1
tGGPGPk N-Term(TMT6plex)_K7(TMT6plex)	Q9UKU7	ACAD8	0.859018	#N/A	1	0.773438	#N/A	1	0.774397	#N/A	1	1.00473	#N/A	1	0.979492	#N/A	1	1.01863	#N/A	1	0.912806	#N/A	1	0.954869	#N/A	1	1.05218	#N/A	1
aLDEATk N-Term(TMT6plex)_K7(TMT6plex)	P11310	ACADM	0.933858	#N/A	1	0.980603	#N/A	1	0.992143	#N/A	1	0.980588	#N/A	1	0.932937	#N/A	1	1.13375	#N/A	1	0.954929	#N/A	1	0.882564	#N/A	1	0.975495	#N/A	1
eEIIPVAAEYDk N-Term(TMT6plex)_K12(TMT6plex)	P11310	ACADM	1.20148	#N/A	1	1.01102	#N/A	1	1.02925	#N/A	1	1.09097	#N/A	1	1.05329	#N/A	1	1.03435	3.86891	2	0.884152	0.759317	2	0.851416	1.39385	2	0.943007	2.54297	2
eNVLIGDGAGFk N-Term(TMT6plex)_K12(TMT6plex)	P11310	ACADM	1.11977	#N/A	1	1.04464	#N/A	1	1.09232	#N/A	1	1.09116	#N/A	1	1.1066	#N/A	1	1.10485	#N/A	1	1.00118	#N/A	1	0.88576	#N/A	1	1.00688	#N/A	1
nTYYASIAk N-Term(TMT6plex)_K9(TMT6plex)	P11310	ACADM	1.1636	#N/A	1	1.23827	#N/A	1	1.12615	#N/A	1	1.19861	#N/A	1	1.2398	#N/A	1	1.14869	#N/A	1	0.950563	#N/A	1	0.834314	#N/A	1	0.858596	#N/A	1
tRPVVAAGAVGLAQR N-Term(TMT6plex)	P11310	ACADM	1.07557	#N/A	1	1.06782	#N/A	1	1.05218	#N/A	1	0.937373	#N/A	1	0.961945	#N/A	1	1.15844	#N/A	1	0.954676	#N/A	1	0.986592	#N/A	1	1.05148	#N/A	1
vAMGAFDk N-Term(TMT6plex)_K8(TMT6plex)	P11310	ACADM	1.01371	7.70424	2	0.998076	1.73239	2	1.00456	1.13439	2	1.07933	3.10689	2	0.995177	0.398581	2	1.05963	1.79004	2	0.927325	2.22215	2	0.856522	1.68371	2	0.873854	1.57804	2
tPVTDPATGAVk N-Term(TMT6plex)_K12(TMT6plex)	P49748	ACADVL	1.12972	5.5367	2	1.14395	4.72775	2	1.18707	2.49829	2	0.946623	6.21846	2	0.983924	0.751524	2	0.948622	#N/A	1	1.01968	#N/A	1	0.942655	#N/A	1	0.850028	#N/A	1
aAWEAGk N-Term(TMT6plex)_K7(TMT6plex)	P24752	ACAT1	0.868836	3.83285	3	0.898161	4.90374	3	0.988818	15.418	3	0.934638	2.00002	3	0.942384	9.53138	3	1.06609	8.27931	3	0.958733	1.98281	3	0.987459	3.54759	3	1.02555	5.94778	3
dGLTDVYNk N-Term(TMT6plex)_K9(TMT6plex)	P24752	ACAT1	0.957898	6.40606	2	0.930856	4.13307	2	0.956224	1.34896	2	1.0427	5.98417	2	0.947221	4.8402	2	1.03016	9.01069	3	1.05376	6.01192	3	1.00694	6.47617	3	0.988101	4.86614	3
eAYMGNVLQGGEGQAPTR N-Term(TMT6plex)	P24752	ACAT1	0.922749	11.979	2	0.972657	6.10386	2	0.841136	4.21643	2	1.16223	7.79041	2	0.923544	5.77731	2	1.10182	13.4383	2	0.993268	21.3078	2	1.02044	21.3944	2	1.02581	11.7196	2
eVVIVSATR N-Term(TMT6plex)	P24752	ACAT1	0.934459	9.48452	3	0.98449	5.34303	3	0.956281	9.05518	3	0.983397	6.02784	3	1.00309	3.7884	3	1.06904	1.10648	3	0.959711	2.31873	3	0.957463	4.02896	3	0.998596	3.19963	3
fGNEVIPVTVTVk N-Term(TMT6plex)_K13(TMT6plex)	P24752	ACAT1	1.02948	7.26679	5	1.00263	5.96292	5	1.01558	3.42912	5	1.11752	2.47383	5	1.0253	4.67274	5	1.08664	3.34213	3	1.04548	4.57381	3	1.0419	7.96484	3	1.07873	6.47262	3
gQPDVVVk N-Term(TMT6plex)_K8(TMT6plex)	P24752	ACAT1	0.773167	3.58238	2	0.777004	1.31349	2	0.910526	3.47924	2	0.919939	6.76244	2	0.947114	6.76842	2	1.03125	5.40338	3	0.978994	0.540127	3	0.978714	2.46271	3	1.02687	6.35432	3
gSTPYGGVk N-Term(TMT6plex)_K9(TMT6plex)	P24752	ACAT1	0.859595	4.13609	2	0.882952	5.9378	2	0.906813	2.54325	2	0.943725	0.0450376	2	0.942134	3.6017	2	1.04995	0.961714	2	0.970854	1.40166	2	0.97072	2.02562	2	1.0683	3.63298	2
lEDLIVk N-Term(TMT6plex)_K7(TMT6plex)	P24752	ACAT1	0.959679	4.32309	13	0.985258	3.6288	13	0.986639	4.14862	13	0.979617	4.7652	13	1.0299	2.58306	13	1.00432	1.5616	7	1.01275	2.76144	7	1.00072	3.8707	7	1.05163	1.91751	7
lGSIAIQGAIEk N-Term(TMT6plex)_K12(TMT6plex)	P24752	ACAT1	1.00642	4.56827	4	1.03156	1.51063	4	1.04262	2.67012	4	1.07213	4.59642	4	1.00301	0.241891	4	0.971482	3.08604	3	1.08685	0.515159	3	1.04063	2.77592	3	1.02707	5.44293	3
mLEIDPQk N-Term(TMT6plex)_K8(TMT6plex)	P24752	ACAT1	0.984803	9.62355	3	0.946462	1.1621	3	0.966512	1.97513	3	1.01375	6.50256	3	1.01052	2.92124	3	1.0513	4.8264	3	0.975881	6.50419	3	1.02485	6.80073	3	1.12548	5.32179	3
nEQDAYAINSYTR N-Term(TMT6plex)	P24752	ACAT1	1.11976	9.05336	2	1.32465	5.83696	2	0.823344	3.06972	2	1.18192	3.35317	2	1.07093	7.07081	2	1.27672	0.868874	2	1.09399	14.3386	2	1.06999	9.38081	2	1.10746	3.34845	2
tPIGSFLGSLSLLPATk N-Term(TMT6plex)_K17(TMT6plex)	P24752	ACAT1	0.823116	#N/A	1	0.91664	#N/A	1	1.02057	#N/A	1	1.25232	#N/A	1	1.19223	#N/A	1	1.01353	18.1597	3	0.971847	6.56972	3	1.08774	7.45485	3	0.91175	6.16079	3
vcASGMk N-Term(TMT6plex)_C2(Carbamidomethyl)_K7(TMT6plex)	P24752	ACAT1	1.10654	1.10166	2	0.93994	4.22846	2	0.944678	4.36921	2	1.06744	5.67227	2	0.960019	1.00865	2	0.993522	0.395287	2	1.06682	8.78394	2	0.939854	1.31161	2	0.860341	11.2048	2
fVEEYDR N-Term(TMT6plex)	P12821	ACE	1.03808	1.84732	2	0.988566	1.59796	2	1.05104	2.90903	2	1.08881	4.57536	2	1.04095	1.33958	2	1.11783	#N/A	1	0.905639	#N/A	1	0.937016	#N/A	1	0.900213	#N/A	1
sEGPLPDSGR N-Term(TMT6plex)	P12821	ACE	1.18273	13.721	2	1.05972	4.75385	2	1.16103	6.71744	2	1.05105	9.98349	2	1.02312	14.5407	2	1.12776	1.01859	2	0.962058	1.5849	2	1.16977	21.4443	2	0.905107	14.0638	2
tENELHGEk N-Term(TMT6plex)_K9(TMT6plex)	P12821	ACE	1.26548	11.7547	2	1.07573	6.26254	2	0.8289	15.154	2	1.44481	15.3631	2	0.929753	0.700775	2	0.837836	#N/A	1	1.04454	#N/A	1	0.929148	#N/A	1	1.11409	#N/A	1
vFDGSITk N-Term(TMT6plex)_K8(TMT6plex)	P12821	ACE	0.993343	3.65706	2	0.969047	2.55668	2	1.09507	3.67853	2	1.12492	4.47918	2	1.12261	2.42767	2	1.18212	0.76481	2	0.810265	7.71481	2	0.804848	10.7656	2	0.905644	8.25303	2
yQGLcPPVPR N-Term(TMT6plex)_C5(Carbamidomethyl)	P12821	ACE	0.996141	7.11039	2	1.03204	1.04678	2	0.904179	2.26304	2	1.13074	8.5983	2	1.09888	12.365	2	1.08545	5.01816	2	1.03289	4.04006	2	0.985231	3.74929	2	0.989346	8.06816	2
aDEVAPAk N-Term(TMT6plex)_K8(TMT6plex)	P53396	ACLY	1.01784	#N/A	1	0.996904	#N/A	1	0.903124	#N/A	1	1.00418	#N/A	1	0.941213	#N/A	1	1.06941	#N/A	1	0.947322	#N/A	1	0.990127	#N/A	1	0.923961	#N/A	1
aISEQTGk N-Term(TMT6plex)_K8(TMT6plex)	P53396	ACLY	0.989463	#N/A	1	1.00516	#N/A	1	1.04431	#N/A	1	0.917331	#N/A	1	1.0553	#N/A	1	0.9339	#N/A	1	0.99363	#N/A	1	0.969675	#N/A	1	0.996511	#N/A	1
dGYAQILR N-Term(TMT6plex)	Q99798	ACO2	1.14078	#N/A	1	1.18241	#N/A	1	1.06662	#N/A	1	1.09222	#N/A	1	0.990005	#N/A	1	0.984898	#N/A	1	0.982857	#N/A	1	1.01405	#N/A	1	0.982021	#N/A	1
dSSGQHVDVSPTSQR N-Term(TMT6plex)	Q99798	ACO2	0.907574	1.89256	2	1.07591	13.5997	2	1.06913	9.68661	2	1.06381	0.729473	2	1.24892	8.71212	2	0.98741	0.758287	3	1.08543	11.6758	3	1.0741	18.8235	3	1.10876	11.6014	3
eDIANLADEFk N-Term(TMT6plex)_K11(TMT6plex)	Q99798	ACO2	0.943825	2.66424	4	1.03578	6.46733	4	1.08433	6.11783	4	1.03038	5.15217	4	1.13481	9.52906	4	1.1086	#N/A	1	0.965141	#N/A	1	0.915131	#N/A	1	1.00235	#N/A	1
fNPETDYLTGTDGk N-Term(TMT6plex)_K14(TMT6plex)	Q99798	ACO2	1.00134	#N/A	1	1.03533	#N/A	1	1.0678	#N/A	1	1.08968	#N/A	1	1.03852	#N/A	1	1.03804	0.93186	2	0.978997	0.752856	2	0.920886	4.77917	2	0.976636	2.41841	2
gEFDPGQDTYQHPPk N-Term(TMT6plex)_K15(TMT6plex)	Q99798	ACO2	1.11233	22.2374	2	0.996021	4.54987	2	1.06331	8.76387	2	1.02422	6.22344	2	0.967061	0.441336	2	1.01335	0.377577	2	1.01283	5.32324	2	0.99204	8.42356	2	0.978967	5.92288	2
iHPVDk N-Term(TMT6plex)_K6(TMT6plex)	Q99798	ACO2	1.09538	#N/A	1	0.86806	#N/A	1	0.960043	#N/A	1	1.05765	#N/A	1	1.02675	#N/A	1	1.06765	5.58827	2	0.999033	4.72936	2	0.924583	6.29848	2	0.89542	2.51757	2
lEAPDADELPk N-Term(TMT6plex)_K11(TMT6plex)	Q99798	ACO2	1.05599	1.45157	3	1.03876	5.60213	3	1.0628	4.83487	3	1.1134	6.99497	3	1.09181	7.12249	3	1.10884	2.94602	3	0.951219	4.90576	3	0.942371	6.8706	3	0.974871	6.60671	3
lTGSLSGWSSPk N-Term(TMT6plex)_K12(TMT6plex)	Q99798	ACO2	1.02347	#N/A	1	1.00245	#N/A	1	1.03143	#N/A	1	1.10015	#N/A	1	1.11912	#N/A	1	1.07626	1.61055	2	0.971902	2.06227	2	0.875841	7.8242	2	0.919833	1.06327	2
nAVTQEFGPVPDTAR N-Term(TMT6plex)	Q99798	ACO2	1.20949	9.3058	2	1.27066	7.12042	2	1.20011	6.99664	2	1.2673	0.708259	2	1.1411	1.12513	2	1.11349	7.68527	2	0.876626	2.00904	2	0.919382	11.7826	2	0.971059	4.6403	2
sQFTITPGSEQIR N-Term(TMT6plex)	Q99798	ACO2	0.851559	6.67973	2	0.917671	3.17947	2	0.888681	0.456397	2	1.06334	1.12341	2	1.07825	6.76622	2	1.1247	0.658678	2	1.02782	3.33325	2	0.966754	3.06798	2	0.961197	9.44287	2
vAGILTVk N-Term(TMT6plex)_K8(TMT6plex)	Q99798	ACO2	1.07634	#N/A	1	1.07515	#N/A	1	1.14831	#N/A	1	1.06597	#N/A	1	1.03987	#N/A	1	1.07285	#N/A	1	0.924631	#N/A	1	0.930365	#N/A	1	0.999596	#N/A	1
wVVIGDENYGEGSSR N-Term(TMT6plex)	Q99798	ACO2	0.905085	#N/A	1	1.12286	#N/A	1	1.08577	#N/A	1	1.17769	#N/A	1	1.19283	#N/A	1	1.02652	6.0254	3	0.998738	0.388262	3	0.977933	4.98458	3	1.00867	5.93654	3
iTLVSAAPGk N-Term(TMT6plex)_K10(TMT6plex)	Q9NPJ3	ACOT13	1.11265	#N/A	1	1.02002	#N/A	1	1.06721	#N/A	1	1.10535	#N/A	1	1.15218	#N/A	1	1.20459	#N/A	1	0.769776	#N/A	1	0.874821	#N/A	1	0.921592	#N/A	1
qEQEEEGR N-Term(TMT6plex)	O00154	ACOT7	0.975585	#N/A	1	1.00959	#N/A	1	0.974973	#N/A	1	0.935569	#N/A	1	0.888258	#N/A	1	1.0048	#N/A	1	0.989371	#N/A	1	0.990006	#N/A	1	0.982623	#N/A	1
eITYGNNkPVk N-Term(TMT6plex)_K8(TMT6plex)_K11(TMT6plex)	P10323	ACR	0.952348	6.99932	19	1.04486	5.4412	19	0.903925	5.96727	19	1.01622	4.87669	19	1.06572	6.57495	19	0.998236	4.34321	5	0.941357	2.98956	5	0.954925	4.47948	5	0.778314	7.3455	5
fIGPGcLPHFk N-Term(TMT6plex)_C6(Carbamidomethyl)_K11(TMT6plex)	P10323	ACR	1.1717	7.83464	17	0.974479	9.59646	17	0.694663	14.9371	17	1.21017	6.58454	17	1.01626	4.7824	17	0.780771	7.32997	22	1.33862	7.38621	22	1.14888	6.99569	22	0.721625	9.91388	22
gSQScWVAGWGYIEEk N-Term(TMT6plex)_C5(Carbamidomethyl)_K16(TMT6plex)	P10323	ACR	1.00873	8.65108	23	0.918673	5.53476	23	0.790672	11.809	23	1.13918	8.48396	23	1.01554	5.5976	23	0.829063	13.4233	35	1.1535	8.95667	35	1.0905	8.586	35	0.8115	16.1958	35
iDTcQGDSGGPLMck N-Term(TMT6plex)_C4(Carbamidomethyl)_C14(Carbamidomethyl)_K15(TMT6plex)	P10323	ACR	1.16262	6.55744	12	0.794085	7.1533	12	0.776155	10.6153	12	1.45591	7.07837	12	1.34084	5.85653	12	0.657486	13.3652	2	1.45519	5.16313	2	1.12125	5.58255	2	0.493645	10.8068	2
iDTcQGDSGGPLmck N-Term(TMT6plex)_C4(Carbamidomethyl)_M13(Oxidation)_C14(Carbamidomethyl)_K15(TMT6plex)	P10323	ACR	1.12343	#N/A	1	0.984672	#N/A	1	0.971812	#N/A	1	1.15585	#N/A	1	1.18839	#N/A	1	0.834533	15.0889	2	1.07374	9.21307	2	1.10233	2.07244	2	0.692413	32.8834	2
iGSNALR N-Term(TMT6plex)	P10323	ACR	1.40297	#N/A	1	1.22342	#N/A	1	1.04304	#N/A	1	1.32134	#N/A	1	1.23646	#N/A	1	0.884452	2.88537	2	1.08738	8.8416	2	1.13709	5.39917	2	0.889022	5.4041	2
lPQGLSFAk N-Term(TMT6plex)_K9(TMT6plex)	P10323	ACR	0.966183	5.85653	27	1.01777	4.61352	27	0.798697	8.66836	27	0.967072	5.1721	27	0.989263	5.31789	27	0.90649	4.22798	20	1.03863	2.54651	20	1.02964	3.08957	20	0.917982	6.59667	20
LQQLIEVLk K9(TMT6plex)	P10323	ACR	0.705847	9.30716	3	0.771071	14.6197	3	0.773899	11.0679	3	0.694115	11.2642	3	0.788483	8.9477	3	0.924867	#N/A	1	0.959319	#N/A	1	1.01554	#N/A	1	0.899509	#N/A	1
lQQLIEVLk N-Term(TMT6plex)_K9(TMT6plex)	P10323	ACR	1.13829	3.17898	8	1.04631	2.85113	8	0.928042	4.00658	8	1.04294	4.18443	8	1.03888	3.96232	8	0.841247	6.04053	15	1.1104	4.68554	15	1.08782	6.96452	15	0.984427	8.3703	15
lVFGAk N-Term(TMT6plex)_K6(TMT6plex)	P10323	ACR	1.0402	10.8497	7	1.04378	8.29683	7	0.956967	2.38274	7	0.959286	5.74439	7	0.944411	3.87457	7	0.938739	#N/A	1	0.910349	#N/A	1	0.979841	#N/A	1	0.933402	#N/A	1
nNVHDWR N-Term(TMT6plex)	P10323	ACR	1.05006	2.05363	2	1.21089	6.09177	2	1.03788	5.38367	2	1.11626	22.8138	2	1.2133	16.9504	2	1.00177	#N/A	1	0.778667	#N/A	1	0.855829	#N/A	1	0.929072	#N/A	1
qNPQGGVR N-Term(TMT6plex)	P10323	ACR	1.23843	15.9808	3	1.2738	14.3829	3	1.07709	5.51702	3	1.13105	16.0168	3	1.09838	13.0507	3	0.898896	1.5938	2	1.11406	8.73474	2	1.08424	5.29681	2	0.943334	0.321214	2
rPGIYTATWPYLNWIASk N-Term(TMT6plex)_K18(TMT6plex)	P10323	ACR	0.708013	15.231	5	1.17642	2.02479	5	1.13832	3.39987	5	0.904451	6.48648	5	1.98813	14.2484	5	1.05133	#N/A	1	1.02288	#N/A	1	1.0681	#N/A	1	0.877455	#N/A	1
VQPTNVcAGYPVGk C7(Carbamidomethyl)_K14(TMT6plex)	P10323	ACR	0.117346	66.3228	2	0.199553	26.6955	2	0.199495	16.7693	2	0.197011	27.5714	2	0.278868	21.2808	2	0.895419	#N/A	1	1.15373	#N/A	1	1.26784	#N/A	1	1.20482	#N/A	1
vQPTNVcAGYPVGk N-Term(TMT6plex)_C7(Carbamidomethyl)_K14(TMT6plex)	P10323	ACR	1.02146	12.4812	6	0.828625	11.4604	6	0.744779	8.9558	6	1.21386	12.3492	6	1.13391	6.81967	6	0.704975	10.3461	3	1.27477	1.05248	3	1.10023	6.4654	3	0.709895	18.277	3
wVLTAAHcFVGk N-Term(TMT6plex)_C8(Carbamidomethyl)_K12(TMT6plex)	P10323	ACR	1.03061	2.04822	5	1.27851	5.62083	5	0.751415	4.91758	5	1.17547	6.28424	5	1.10212	4.49427	5	1.04547	7.74438	7	1.05103	4.60142	7	1.24584	11.4236	7	0.824481	4.99107	7
yNSATEGNDIALVEITPPIScGR N-Term(TMT6plex)_C21(Carbamidomethyl)	P10323	ACR	1.43907	20.8886	2	1.14676	13.2812	2	0.659972	24.2187	2	1.80642	18.6576	2	1.58542	27.6566	2	0.713652	21.6449	2	1.30293	8.72677	2	1.25228	8.54146	2	0.587389	7.94032	2
cSNHVYYAk N-Term(TMT6plex)_C1(Carbamidomethyl)_K9(TMT6plex)	Q8NEB7	ACRBP	1.04789	21.9413	3	1.06639	15.2219	3	0.886042	6.1857	3	1.08291	16.4358	3	1.1169	15.7184	3	0.89756	1.59225	7	1.20571	8.06657	7	1.1698	6.38476	7	0.841224	6.9765	7
eAVSQLQTDSEPk N-Term(TMT6plex)_K13(TMT6plex)	Q8NEB7	ACRBP	1.18432	9.05809	2	1.20687	0.848142	2	0.947435	4.38167	2	0.598599	6.27097	2	0.583983	1.51191	2	0.553903	24.9481	2	1.51031	12.0652	2	1.43992	12.3563	2	1.25857	13.415	2
fFALLTPTWk N-Term(TMT6plex)_K10(TMT6plex)	Q8NEB7	ACRBP	1.294	18.4521	12	1.28656	14.582	12	0.916853	12.4905	12	1.23351	17.385	12	1.24798	14.9124	12	0.888278	7.22675	14	1.1954	11.7283	14	1.14782	9.64548	14	0.940029	8.6906	14
fYGLDLYGGLHMDFWcAR N-Term(TMT6plex)_C16(Carbamidomethyl)	Q8NEB7	ACRBP	1.79014	#N/A	1	1.41798	#N/A	1	0.649244	#N/A	1	1.68794	#N/A	1	1.14907	#N/A	1	0.987278	6.95982	4	1.27122	6.2074	4	1.13638	6.92008	4	0.995063	7.40033	4
hMSTcALcDFcSLk N-Term(TMT6plex)_C5(Carbamidomethyl)_C8(Carbamidomethyl)_C11(Carbamidomethyl)_K14(TMT6plex)	Q8NEB7	ACRBP	1.15513	6.23124	6	1.14078	4.41719	6	0.83829	5.38172	6	1.14888	4.59123	6	0.969956	2.00687	6	0.871962	0.093008	2	1.27383	2.36358	2	1.1228	0.953062	2	0.927021	3.06639	2
icDTDYIQYPNYcSFk N-Term(TMT6plex)_C2(Carbamidomethyl)_C13(Carbamidomethyl)_K16(TMT6plex)	Q8NEB7	ACRBP	1.2141	10.9782	6	0.831114	6.15437	6	0.482491	8.80982	6	1.42938	7.17457	6	0.95252	7.29826	6	0.614924	15.0049	4	1.54253	11.3509	4	1.13219	10.9002	4	0.504196	18.1783	4
LEQcHSEASLQR C4(Carbamidomethyl)	Q8NEB7	ACRBP	0.967264	34.7795	3	0.910601	40.0735	3	1.01727	20.2288	3	0.896172	6.40998	3	0.974351	16.2304	3	1.24309	#N/A	1	1.00064	#N/A	1	1.08628	#N/A	1	0.920145	#N/A	1
lEQcHSEASLQR N-Term(TMT6plex)_C4(Carbamidomethyl)	Q8NEB7	ACRBP	1.19724	9.16189	6	0.939598	4.79823	6	0.898732	9.29961	6	1.2161	14.7003	6	1.20338	8.49889	6	0.864947	11.8294	5	1.20144	10.0801	5	1.08346	9.81193	5	0.822178	5.17527	5
lSNNVEELLQSSLSLGGQEQAPEHk N-Term(TMT6plex)_K25(TMT6plex)	Q8NEB7	ACRBP	1.21475	13.6085	9	1.23363	8.57669	9	0.974107	8.43879	9	1.01745	8.57732	9	1.06812	5.98355	9	0.937277	11.4939	12	1.18363	10.4993	12	1.18488	7.42641	12	1.03742	5.28664	12
qEEGQGTk N-Term(TMT6plex)_K8(TMT6plex)	Q8NEB7	ACRBP	0.777431	6.83322	2	0.950096	6.95401	2	1.74985	0.834301	2	0.49294	3.29293	2	0.982371	2.50412	2	0.537091	13.6314	2	1.10179	4.00547	2	1.19244	6.12984	2	1.31447	6.5206	2
qEEQEEEQEEEGkQEEGQGTk N-Term(TMT6plex)_K13(TMT6plex)_K21(TMT6plex)	Q8NEB7	ACRBP	1.2746	0.0490836	2	1.42789	3.03002	2	1.17827	3.27918	2	0.64661	19.1728	2	0.686161	2.20913	2	0.399473	#N/A	1	1.67175	#N/A	1	1.51663	#N/A	1	1.30765	#N/A	1
qEPTQEHk N-Term(TMT6plex)_K8(TMT6plex)	Q8NEB7	ACRBP	1.3058	7.54561	3	1.17169	13.2619	3	1.03196	3.36272	3	0.70655	24.6359	3	0.751804	19.4029	3	0.641305	31.1825	3	1.30172	6.65375	3	1.22199	10.3033	3	1.09448	3.58424	3
qEQGVEHR N-Term(TMT6plex)	Q8NEB7	ACRBP	1.23044	13.9401	2	1.11294	6.73081	2	1.09847	11.3384	2	0.979598	3.20057	2	1.06636	8.27914	2	0.692744	8.53815	4	1.26512	8.09971	4	1.11412	8.43982	4	0.989495	9.65525	4
qQcDTSHk N-Term(TMT6plex)_C3(Carbamidomethyl)_K8(TMT6plex)	Q8NEB7	ACRBP	1.17264	5.63263	5	0.914471	4.58875	5	0.789029	6.71775	5	1.2906	5.17349	5	1.23168	6.19808	5	0.76339	9.57894	7	1.27781	7.74785	7	1.07544	7.87018	7	0.684737	11.6796	7
qTFQPWPER N-Term(TMT6plex)	Q8NEB7	ACRBP	1.23566	7.09387	2	1.18443	5.55239	2	1.03511	3.43607	2	0.91693	3.3393	2	0.968923	4.99886	2	0.857797	0.0650293	2	1.14983	4.42298	2	1.19611	2.02785	2	1.08724	7.19252	2
sEDVVLR N-Term(TMT6plex)	Q8NEB7	ACRBP	1.13675	13.0491	3	1.10487	16.6885	3	0.931937	2.22064	3	0.980271	12.7908	3	0.977483	11.7445	3	0.900633	11.1714	4	1.05496	6.52083	4	0.981603	6.7557	4	0.908221	10.2893	4
sQQcLMR N-Term(TMT6plex)_C4(Carbamidomethyl)	Q8NEB7	ACRBP	1.37976	3.40972	2	1.03855	12.8278	2	0.786412	12.173	2	1.36056	3.19945	2	1.3759	12.8809	2	0.804251	4.15312	2	1.16362	9.03854	2	0.998531	6.47016	2	0.816477	0.00560414	2
sVcDSLGR N-Term(TMT6plex)_C3(Carbamidomethyl)	Q8NEB7	ACRBP	1.04812	10.0703	2	0.98395	1.86862	2	0.877162	13.4407	2	1.06386	3.86254	2	0.986518	3.89672	2	0.885133	4.54163	4	1.13363	6.69053	4	1.09932	5.94852	4	0.943202	3.95058	4
tPFVSPLLASQSLSIGNQVGSPESGR N-Term(TMT6plex)	Q8NEB7	ACRBP	0.891333	20.2202	10	0.97632	13.9422	10	0.842801	11.5252	10	0.906578	11.6487	10	0.920216	11.3454	10	1.05555	26.0747	5	1.01765	21.8006	5	1.08476	7.95556	5	1.09088	23.6822	5
vSGWLQTEFLSFQDGDFPTk N-Term(TMT6plex)_K20(TMT6plex)	Q8NEB7	ACRBP	1.2475	3.16152	3	1.21413	19.5426	3	0.852053	1.82548	3	1.20651	12.3011	3	1.11563	6.89773	3	0.905442	11.985	13	1.14567	13.8633	13	1.11169	11.9053	13	0.931322	17.4207	13
yMEEEILGFGk N-Term(TMT6plex)_K11(TMT6plex)	Q8NEB7	ACRBP	1.11757	6.33532	12	1.07875	8.00391	12	0.882356	6.77635	12	1.0536	6.13045	12	1.08027	7.64095	12	0.888551	8.61648	27	1.07671	4.71495	27	1.06067	5.48499	27	0.93183	5.7957	27
gEGTcITQNSQQcMLk N-Term(TMT6plex)_C5(Carbamidomethyl)_C13(Carbamidomethyl)_K16(TMT6plex)	P26436	ACRV1	1.03726	17.1707	6	0.911612	12.085	6	0.65451	22.9967	6	1.20167	13.0172	6	1.03119	8.58148	6	0.6969	19.2142	5	1.32488	10.3314	5	1.08929	7.84627	5	0.608453	24.7597	5
mQIIccR N-Term(TMT6plex)_C5(Carbamidomethyl)_C6(Carbamidomethyl)	P26436	ACRV1	1.31114	1.71662	2	1.11605	11.6506	2	0.645169	16.7104	2	1.32899	8.94584	2	0.993026	5.06143	2	0.772218	11.1547	3	1.42413	12.3928	3	1.09818	6.19264	3	0.670957	18.1365	3
NQSFcNk C5(Carbamidomethyl)_K7(TMT6plex)	P26436	ACRV1	0.106562	5.03505	2	0.151539	10.8323	2	0.292015	8.16097	2	0.269588	4.73618	2	0.210716	4.50056	2	0.771885	#N/A	1	1.04906	#N/A	1	0.881969	#N/A	1	0.783935	#N/A	1
nQSFcNk N-Term(TMT6plex)_C5(Carbamidomethyl)_K7(TMT6plex)	P26436	ACRV1	1.64194	9.56071	5	1.06438	6.95374	5	0.926702	8.47239	5	1.58168	7.79008	5	1.46718	11.0291	5	0.691552	15.4353	6	1.20437	7.93481	6	1.05819	4.16301	6	0.640489	14.8888	6
gTLVSTLk N-Term(TMT6plex)_K8(TMT6plex)	Q5FVE4	ACSBG2	0.836029	#N/A	1	0.913504	#N/A	1	0.885964	#N/A	1	0.95742	#N/A	1	1.07923	#N/A	1	1.1759	#N/A	1	0.913978	#N/A	1	0.927592	#N/A	1	0.895111	#N/A	1
aELSLVFVDkPEk N-Term(TMT6plex)_K10(TMT6plex)_K13(TMT6plex)	P33121	ACSL1	0.982791	#N/A	1	1.01096	#N/A	1	0.92687	#N/A	1	0.901923	#N/A	1	0.942796	#N/A	1	1.23238	#N/A	1	0.89717	#N/A	1	1.0071	#N/A	1	1.07716	#N/A	1
cGVEVTSMk N-Term(TMT6plex)_C1(Carbamidomethyl)_K9(TMT6plex)	P33121	ACSL1	1.04177	#N/A	1	0.903964	#N/A	1	0.922237	#N/A	1	1.17932	#N/A	1	1.10945	#N/A	1	0.923719	2.76993	2	1.12208	2.8961	2	1.05803	3.68356	2	0.906608	0.374734	2
dSGLkPFEQVk N-Term(TMT6plex)_K5(TMT6plex)_K11(TMT6plex)	P33121	ACSL1	1.12503	1.08506	2	0.961553	1.68422	2	0.86077	12.5418	2	1.07466	3.1501	2	0.90793	10.8994	2	1.01671	4.51439	2	0.928429	0.0111962	2	1.01636	8.48967	2	0.95809	10.0588	2
gFEGSFEELcR N-Term(TMT6plex)_C10(Carbamidomethyl)	P33121	ACSL1	0.893951	0.50829	2	0.916808	3.98707	2	0.913664	0.0720165	2	1.03345	0.0573091	2	1.032	0.544497	2	1.15239	#N/A	1	1.05206	#N/A	1	1.04566	#N/A	1	0.999369	#N/A	1
lAQGEYIAPEk N-Term(TMT6plex)_K11(TMT6plex)	P33121	ACSL1	0.896129	3.30728	2	0.935081	3.76811	2	0.930055	0.692249	2	1.05552	7.31128	2	1.0295	8.97555	2	1.08763	5.78944	3	1.02258	4.93904	3	1.02085	7.68902	3	0.978713	10.1739	3
lLLEGVENk N-Term(TMT6plex)_K9(TMT6plex)	P33121	ACSL1	0.906928	1.73837	3	0.926384	0.221153	3	0.941667	1.069	3	0.985975	1.39102	3	0.999585	1.87298	3	1.10122	2.32396	2	1.0084	1.81702	2	0.998844	0.066406	2	0.970611	2.3906	2
lLMDDLk N-Term(TMT6plex)_K7(TMT6plex)	P33121	ACSL1	0.922799	6.65645	2	0.945327	0.184596	2	0.926357	3.58982	2	1.01703	2.74416	2	0.960725	1.13367	2	1.08855	6.62842	2	0.940762	1.74902	2	0.979615	5.54622	2	0.962271	1.92254	2
sQIDDLYSTIk N-Term(TMT6plex)_K11(TMT6plex)	P33121	ACSL1	0.979777	9.95134	3	0.975829	0.914381	3	0.97046	2.28313	3	1.08443	1.1835	3	1.14798	5.4333	3	1.0556	4.47279	4	0.99518	2.04179	4	1.00185	2.72997	4	0.982285	6.24615	4
vLQPTVFPVVPR N-Term(TMT6plex)	P33121	ACSL1	1.00866	4.1466	2	1.1005	0.206117	2	0.944582	4.11232	2	1.02209	0.948274	2	1.04392	5.15952	2	1.16785	4.44309	2	1.05313	10.1046	2	1.05951	1.19724	2	0.980608	8.74544	2
lAQGEYVAPEk N-Term(TMT6plex)_K11(TMT6plex)	Q9UKU0	ACSL6	0.897955	#N/A	1	0.893186	#N/A	1	0.950086	#N/A	1	0.945488	#N/A	1	0.967574	#N/A	1	0.942142	#N/A	1	1.00832	#N/A	1	1.03476	#N/A	1	1.09002	#N/A	1
eIQLcQER N-Term(TMT6plex)_C5(Carbamidomethyl)	Q9Y615	ACTL7A	1.02833	#N/A	1	0.955028	#N/A	1	1.00004	#N/A	1	1.07914	#N/A	1	1.05305	#N/A	1	1.05749	#N/A	1	0.90936	#N/A	1	0.914039	#N/A	1	0.912192	#N/A	1
hTSSEPQEPTESk N-Term(TMT6plex)_K13(TMT6plex)	Q9Y615	ACTL7A	0.95755	#N/A	1	1.01462	#N/A	1	1.0723	#N/A	1	0.917227	#N/A	1	1.02585	#N/A	1	1.08055	#N/A	1	1.14643	#N/A	1	1.09387	#N/A	1	1.03718	#N/A	1
aGFAGDQIPk N-Term(TMT6plex)_K10(TMT6plex)	P61163	ACTR1A	1.00895	2.08953	2	0.882759	2.03463	2	0.898765	3.71309	2	0.936995	0.308228	2	0.858776	0.318851	2	0.974804	0.112329	2	1.12242	1.25472	2	1.05666	0.868064	2	1.14962	0.371749	2
dETLETEk N-Term(TMT6plex)_K8(TMT6plex)	P61163	ACTR1A	0.943925	#N/A	1	0.899361	#N/A	1	1.11372	#N/A	1	0.916642	#N/A	1	0.969209	#N/A	1	0.894171	#N/A	1	1.03971	#N/A	1	0.989241	#N/A	1	1.0902	#N/A	1
cDTDIQk N-Term(TMT6plex)_C1(Carbamidomethyl)_K7(TMT6plex)	Q8TDY3	ACTRT2	1.26054	#N/A	1	1.04129	#N/A	1	1.13303	#N/A	1	1.42407	#N/A	1	1.29228	#N/A	1	1.04791	#N/A	1	0.853387	#N/A	1	0.872911	#N/A	1	0.770127	#N/A	1
fQAPSAEANQk N-Term(TMT6plex)_K11(TMT6plex)	Q8TDY3	ACTRT2	1.35732	#N/A	1	1.12663	#N/A	1	1.08038	#N/A	1	1.33259	#N/A	1	1.24846	#N/A	1	1.11317	#N/A	1	0.845782	#N/A	1	0.853529	#N/A	1	0.807539	#N/A	1
gLITGWDDVER N-Term(TMT6plex)	Q8TDY3	ACTRT2	1.12276	#N/A	1	1.03524	#N/A	1	1.04182	#N/A	1	1.12601	#N/A	1	0.975724	#N/A	1	1.0384	#N/A	1	0.785705	#N/A	1	0.815682	#N/A	1	0.809448	#N/A	1
gLVDDIk N-Term(TMT6plex)_K7(TMT6plex)	Q8TDY3	ACTRT2	0.945823	#N/A	1	1.01107	#N/A	1	1.01905	#N/A	1	1.1094	#N/A	1	1.20504	#N/A	1	1.12154	3.9654	2	0.69599	2.50819	2	0.707166	7.25193	2	0.684434	17.5066	2
qDGTPck N-Term(TMT6plex)_C6(Carbamidomethyl)_K7(TMT6plex)	Q9UKF2	ADAM30	1.21019	#N/A	1	1.03493	#N/A	1	1.0241	#N/A	1	1.09496	#N/A	1	1.03749	#N/A	1	0.728173	#N/A	1	1.2615	#N/A	1	1.14254	#N/A	1	0.822018	#N/A	1
tGQEESk N-Term(TMT6plex)_K7(TMT6plex)	Q9UKF2	ADAM30	1.455	#N/A	1	1.25699	#N/A	1	1.16102	#N/A	1	1.08982	#N/A	1	1.04004	#N/A	1	0.903829	#N/A	1	1.06016	#N/A	1	1.01559	#N/A	1	0.962253	#N/A	1
TKTVQEESk K9(TMT6plex)	Q9UKF2	ADAM30	1.21756	#N/A	1	1.15806	#N/A	1	1.09588	#N/A	1	0.988516	#N/A	1	1.01598	#N/A	1	0.991596	#N/A	1	1.08547	#N/A	1	1.03235	#N/A	1	0.95249	#N/A	1
sQDSTQTQSSSN N-Term(TMT6plex)	Q8TC27	ADAM32	0.970802	#N/A	1	#N/A	#N/A	1	#N/A	#N/A	1	#N/A	#N/A	1	#N/A	#N/A	1	#N/A	#N/A	1	1.16774	#N/A	1	0.493672	#N/A	1	#N/A	#N/A	1
sSGGGGGGGGk N-Term(TMT6plex)_K11(TMT6plex)	Q9Y4W6	AFG3L2	1.10972	#N/A	1	1.10991	#N/A	1	1.04091	#N/A	1	1.18195	#N/A	1	1.3269	#N/A	1	1.23447	#N/A	1	0.908717	#N/A	1	0.871203	#N/A	1	0.946866	#N/A	1
lNDGSQITYEk N-Term(TMT6plex)_K11(TMT6plex)	O95831	AIFM1	0.977629	#N/A	1	1.05465	#N/A	1	0.995463	#N/A	1	1.07067	#N/A	1	0.989819	#N/A	1	1.04322	#N/A	1	1.00409	#N/A	1	0.96639	#N/A	1	0.990679	#N/A	1
sATEQSGTGIR N-Term(TMT6plex)	O95831	AIFM1	0.931351	3.27311	2	0.962151	0.42437	2	1.01942	1.31321	2	0.88399	14.697	2	0.899484	21.7594	2	1.08379	1.37903	2	0.878594	1.74563	2	0.896886	2.50702	2	0.972728	0.419818	2
aTEPVIAFYEk N-Term(TMT6plex)_K11(TMT6plex)	P00568	AK1	0.986328	15.5185	2	0.889689	4.14843	2	0.825776	1.30516	2	1.03682	2.77023	2	1.10756	3.59781	2	1.0485	1.40144	2	0.923761	21.4188	2	0.93512	16.6858	2	0.875691	11.4237	2
eVQQGEEFER N-Term(TMT6plex)	P00568	AK1	0.883121	7.88366	3	0.852829	5.18421	3	0.837922	16.3451	3	1.05825	1.71793	3	1.03812	3.1824	3	1.00901	10.2998	2	1.0712	2.81596	2	1.0619	6.56826	2	0.989023	2.93305	2
gFLIDGYPR N-Term(TMT6plex)	P00568	AK1	0.926067	#N/A	1	0.856167	#N/A	1	0.890733	#N/A	1	1.02706	#N/A	1	1.02425	#N/A	1	0.964155	2.71527	2	1.04414	4.8835	2	1.04704	4.2265	2	0.98081	1.50129	2
gQLVPLETVLDMLR N-Term(TMT6plex)	P00568	AK1	0.62541	#N/A	1	0.795914	#N/A	1	0.699525	#N/A	1	1.15254	#N/A	1	0.994443	#N/A	1	1.04456	#N/A	1	1.17275	#N/A	1	1.08142	#N/A	1	0.924408	#N/A	1
sEVSSGSAR N-Term(TMT6plex)	P00568	AK1	0.767309	5.91126	2	0.806388	0.861533	2	0.777996	4.0093	2	1.14332	7.97992	2	1.30398	0.924752	2	1.11595	1.63986	2	0.94417	5.03735	2	0.959707	7.32394	2	0.920591	4.01345	2
vDDNEETIk N-Term(TMT6plex)_K9(TMT6plex)	P00568	AK1	0.794124	3.73712	2	0.85415	2.2505	2	0.966197	0.205842	2	1.23553	5.79601	2	1.42689	10.3383	2	1.02422	#N/A	1	1.00692	#N/A	1	1.10195	#N/A	1	0.969373	#N/A	1
eAAEEAER N-Term(TMT6plex)	Q96M32	AK7	1.03405	#N/A	1	0.995922	#N/A	1	0.981753	#N/A	1	0.905954	#N/A	1	0.806162	#N/A	1	1.02921	#N/A	1	1.20817	#N/A	1	1.14834	#N/A	1	1.1693	#N/A	1
aESYSLISMk N-Term(TMT6plex)_K10(TMT6plex)	O75969	AKAP3	1.23181	5.19628	2	0.690356	2.63459	2	0.785371	4.66373	2	1.65114	9.83331	2	0.940886	8.15339	2	0.96313	4.0926	2	1.34296	4.99073	2	0.798841	6.0015	2	0.757543	3.35185	2
aESYSLISmk N-Term(TMT6plex)_M9(Oxidation)_K10(TMT6plex)	O75969	AKAP3	1.0615	#N/A	1	0.868046	#N/A	1	0.948869	#N/A	1	1.34689	#N/A	1	1.0281	#N/A	1	1.19402	#N/A	1	1.07875	#N/A	1	0.908986	#N/A	1	0.892398	#N/A	1
dQSPEPk N-Term(TMT6plex)_K7(TMT6plex)	O75969	AKAP3	1.5814	4.29624	2	0.664159	6.98466	2	0.691961	1.56492	2	2.01247	5.62045	2	0.837274	1.78747	2	0.981941	#N/A	1	1.25258	#N/A	1	0.708016	#N/A	1	0.667729	#N/A	1
dTTIATILLk N-Term(TMT6plex)_K10(TMT6plex)	O75969	AKAP3	1.19677	1.75698	3	0.879463	1.88684	3	0.961034	1.25358	3	1.23277	4.45606	3	0.999628	3.84021	3	1.01203	4.32131	3	1.04118	4.1979	3	0.830463	8.45428	3	0.893824	11.0814	3
eGLTLWHk N-Term(TMT6plex)_K8(TMT6plex)	O75969	AKAP3	1.24794	2.43213	2	0.761674	0.473195	2	0.766902	1.64888	2	1.59183	8.47168	2	0.861451	6.94929	2	0.969602	#N/A	1	1.30024	#N/A	1	0.812613	#N/A	1	0.682865	#N/A	1
eIPcQGPR N-Term(TMT6plex)_C4(Carbamidomethyl)	O75969	AKAP3	1.273	9.19444	2	0.579542	26.8859	2	0.842723	19.1081	2	1.69301	13.6603	2	1.11882	27.7351	2	0.857534	6.19292	3	1.27596	15.3715	3	0.82838	9.44529	3	0.725664	13.6627	3
eVVSDLIDSFLR N-Term(TMT6plex)	O75969	AKAP3	1.34097	#N/A	1	0.515966	#N/A	1	0.90253	#N/A	1	1.62259	#N/A	1	0.865667	#N/A	1	1.07532	5.04626	4	1.11313	3.77307	4	0.696803	5.21477	4	0.778451	10.1447	4
fkPGESFGGETSNSGDPHk N-Term(TMT6plex)_K2(TMT6plex)_K19(TMT6plex)	O75969	AKAP3	1.13307	5.90146	4	0.85986	15.8047	4	0.820242	6.92019	4	1.53644	12.103	4	0.991356	6.43326	4	1.05463	7.58716	5	1.06333	13.2129	5	0.948404	3.29618	5	0.930039	6.75897	5
gcSVGEVLQSVLR N-Term(TMT6plex)_C2(Carbamidomethyl)	O75969	AKAP3	1.19707	10.805	5	0.728317	12.7137	5	0.649781	10.5656	5	1.58126	4.39092	5	0.859506	8.45109	5	0.960041	8.55361	8	1.26475	4.75171	8	0.88143	10.0073	8	0.806772	16.1241	8
gFSVDYYNTTTk N-Term(TMT6plex)_K12(TMT6plex)	O75969	AKAP3	1.1561	5.24569	12	0.673096	3.41736	12	0.782887	6.03254	12	1.45032	6.51859	12	0.820797	6.11292	12	1.00085	5.26191	4	1.22443	3.18285	4	0.70795	4.99328	4	0.738923	6.99721	4
iDGSENk N-Term(TMT6plex)_K7(TMT6plex)	O75969	AKAP3	1.31301	8.80302	2	0.776911	7.36146	2	0.910055	2.36589	2	1.55132	7.23286	2	0.852207	1.15013	2	1.01776	6.29969	2	1.23596	9.52309	2	0.795836	11.005	2	0.809303	4.21363	2
lcVIIAk N-Term(TMT6plex)_C2(Carbamidomethyl)_K7(TMT6plex)	O75969	AKAP3	1.185	#N/A	1	0.783561	#N/A	1	0.931948	#N/A	1	1.41501	#N/A	1	0.849093	#N/A	1	0.93465	7.00353	2	1.39203	10.4176	2	0.772836	8.8937	2	0.684366	5.95646	2
lLQLSAAAVDk N-Term(TMT6plex)_K11(TMT6plex)	O75969	AKAP3	1.31633	4.35788	6	0.836685	10.1196	6	0.767196	6.63738	6	1.47576	9.12206	6	0.872681	4.07055	6	0.895088	0.412615	2	1.34882	1.86797	2	0.831068	1.03112	2	0.699934	1.905	2
lYEDDETPGALSGLTk N-Term(TMT6plex)_K16(TMT6plex)	O75969	AKAP3	1.45259	#N/A	1	0.59155	#N/A	1	0.565415	#N/A	1	2.08414	#N/A	1	0.821549	#N/A	1	0.898829	22.3757	3	1.36079	13.6284	3	0.793448	23.2956	3	0.657247	52.3872	3
mDTSTDPVR N-Term(TMT6plex)	O75969	AKAP3	1.19185	13.9905	2	0.694012	1.54509	2	0.759703	4.02216	2	1.36463	10.9451	2	0.832006	0.689247	2	1.12903	4.35445	2	1.30624	1.1207	2	0.852221	9.08639	2	0.918997	10.1026	2
nLHSVTGTLMTDTQFVSAVk N-Term(TMT6plex)_K20(TMT6plex)	O75969	AKAP3	1.28676	11.3422	5	1.02412	6.09898	5	0.91285	6.46205	5	1.35466	14.7792	5	1.13846	13.9113	5	1.11192	5.09716	4	1.09034	3.06252	4	0.977333	9.68631	4	1.04848	11.087	4
nLLSETIFk N-Term(TMT6plex)_K9(TMT6plex)	O75969	AKAP3	1.54042	7.01547	5	0.855625	5.85897	5	0.741664	7.52243	5	1.83844	4.11141	5	0.899113	5.64898	5	0.954856	2.7504	9	1.23081	2.93178	9	0.833293	4.54413	9	0.769389	6.47757	9
nVNFAMk N-Term(TMT6plex)_K7(TMT6plex)	O75969	AKAP3	1.66989	#N/A	1	0.866245	#N/A	1	0.893606	#N/A	1	2.13614	#N/A	1	1.00377	#N/A	1	0.912915	1.71533	2	1.30089	4.70844	2	0.793228	7.60298	2	0.706523	1.77666	2
qGPDDkPPSk N-Term(TMT6plex)_K6(TMT6plex)_K10(TMT6plex)	O75969	AKAP3	1.30145	10.2101	3	0.665235	2.88001	3	0.737724	2.85645	3	1.77856	8.38829	3	0.908968	4.6807	3	1.00055	2.55735	2	1.1905	7.53724	2	0.868569	4.95783	2	0.788193	12.5464	2
sAPIVGDQEQAEk N-Term(TMT6plex)_K13(TMT6plex)	O75969	AKAP3	1.64257	8.87321	2	0.63463	4.86307	2	0.671188	3.90109	2	2.20913	7.57821	2	0.948434	4.30568	2	0.889455	7.92252	3	1.37889	12.8509	3	0.687474	13.0571	3	0.579219	6.33958	3
scDASLAELGDDk N-Term(TMT6plex)_C2(Carbamidomethyl)_K13(TMT6plex)	O75969	AKAP3	1.15672	#N/A	1	0.69292	#N/A	1	0.71453	#N/A	1	1.6672	#N/A	1	0.997278	#N/A	1	0.814053	#N/A	1	1.34729	#N/A	1	0.940374	#N/A	1	0.844926	#N/A	1
sEEETcAk N-Term(TMT6plex)_C6(Carbamidomethyl)_K8(TMT6plex)	O75969	AKAP3	1.63075	7.53742	3	0.529466	10.1731	3	0.607513	15.1815	3	2.2141	6.82282	3	0.700139	10.6685	3	0.754007	11.0555	3	1.63281	13.6952	3	0.781049	31.9796	3	0.579613	44.7121	3
sTAEFQDVR N-Term(TMT6plex)	O75969	AKAP3	1.41284	#N/A	1	0.791915	#N/A	1	0.830585	#N/A	1	1.60062	#N/A	1	0.995874	#N/A	1	0.948321	#N/A	1	1.14472	#N/A	1	0.717143	#N/A	1	0.794282	#N/A	1
tLGEHIIk N-Term(TMT6plex)_K8(TMT6plex)	O75969	AKAP3	1.14075	6.26951	3	0.752219	5.75074	3	0.774453	8.31113	3	1.51639	8.03834	3	0.943931	2.34548	3	0.997244	6.71181	2	1.22107	11.2128	2	0.827236	3.41036	2	0.762635	0.989276	2
tVFSHGSQk N-Term(TMT6plex)_K9(TMT6plex)	O75969	AKAP3	1.32485	#N/A	1	0.763838	#N/A	1	0.882508	#N/A	1	1.66211	#N/A	1	0.906747	#N/A	1	0.901863	#N/A	1	1.09211	#N/A	1	0.855299	#N/A	1	0.835937	#N/A	1
vDVYSPGDNQAQDWk N-Term(TMT6plex)_K15(TMT6plex)	O75969	AKAP3	1.67235	#N/A	1	0.669254	#N/A	1	0.728853	#N/A	1	2.11879	#N/A	1	0.98215	#N/A	1	0.857617	1.50741	2	1.49347	0.164557	2	0.701713	4.11487	2	0.687038	3.7691	2
vSGSSQSPPNLk N-Term(TMT6plex)_K12(TMT6plex)	O75969	AKAP3	1.36033	25.6556	3	0.717903	12.6099	3	0.753229	4.84761	3	1.74976	21.4775	3	0.918176	8.06744	3	0.936801	3.52443	4	1.24886	7.89518	4	0.752042	8.13451	4	0.806776	10.9401	4
aEEQcQEHQELDcTSGMk N-Term(TMT6plex)_C5(Carbamidomethyl)_C13(Carbamidomethyl)_K18(TMT6plex)	Q5JQC9	AKAP4	1.23546	7.38523	2	0.345686	0.814496	2	0.730956	5.62221	2	2.26282	8.31397	2	0.607792	5.95351	2	0.479047	6.32665	2	1.84287	0.0735594	2	0.601861	3.48168	2	0.471466	26.0346	2
aPGPSTcQk N-Term(TMT6plex)_C7(Carbamidomethyl)_K9(TMT6plex)	Q5JQC9	AKAP4	1.52692	4.51753	2	0.245692	4.92896	2	0.374555	3.9665	2	2.46087	7.42524	2	0.556508	0.8884	2	0.568812	0.119064	2	1.67366	6.10931	2	0.500734	9.21898	2	0.348342	6.8481	2
aVISPDGEcSIDDLSFYVNR N-Term(TMT6plex)_C9(Carbamidomethyl)	Q5JQC9	AKAP4	1.03988	2.67072	4	0.54627	17.7169	4	0.797006	5.03765	4	1.78012	11.9288	4	0.745901	20.1002	4	0.949339	8.21887	10	1.6255	9.93225	10	0.825933	10.1459	10	0.669929	15.9075	10
cEDPcEGENk N-Term(TMT6plex)_C1(Carbamidomethyl)_C5(Carbamidomethyl)_K10(TMT6plex)	Q5JQC9	AKAP4	2.05102	12.6992	2	0.388781	37.8758	2	0.58645	24.371	2	3.19929	10.0242	2	0.77722	18.3827	2	0.496196	3.4975	2	1.75699	2.22116	2	0.550854	1.3188	2	0.340281	1.30932	2
cGGGQSAk N-Term(TMT6plex)_C1(Carbamidomethyl)_K8(TMT6plex)	Q5JQC9	AKAP4	2.60472	#N/A	1	0.334928	#N/A	1	0.321919	#N/A	1	4.15944	#N/A	1	0.692835	#N/A	1	0.465925	4.02691	2	1.76282	2.0601	2	0.489098	0.96528	2	0.221965	25.0524	2
dAASSSSEGNLNLGsLEEk N-Term(TMT6plex)_S15(Phospho)_K19(TMT6plex)	Q5JQC9	AKAP4	1.28557	#N/A	1	1.07736	#N/A	1	1.03009	#N/A	1	1.16495	#N/A	1	0.933728	#N/A	1	0.781504	#N/A	1	1.27932	#N/A	1	0.749514	#N/A	1	0.589477	#N/A	1
dLIVSALk N-Term(TMT6plex)_K8(TMT6plex)	Q5JQC9	AKAP4	1.60446	8.69171	15	0.626519	12.0524	15	0.679369	10.3679	15	1.9902	8.48391	15	0.69266	7.20595	15	0.776591	2.95982	2	1.4111	2.75213	2	0.642589	1.25229	2	0.568847	0.288468	2
eFADSISk N-Term(TMT6plex)_K8(TMT6plex)	Q5JQC9	AKAP4	1.74721	14.4321	3	0.50984	22.2713	3	0.668373	11.3974	3	2.15459	14.1884	3	0.664272	24.6702	3	0.756951	10.6887	3	1.45308	9.94807	3	0.719227	6.31943	3	0.712475	11.4865	3
eGLTIWNQk N-Term(TMT6plex)_K9(TMT6plex)	Q5JQC9	AKAP4	1.48837	11.6782	3	0.694935	6.92958	3	0.741739	5.98755	3	1.78061	12.7797	3	0.806949	6.42318	3	0.73354	#N/A	1	1.41964	#N/A	1	0.697108	#N/A	1	0.570182	#N/A	1
eIVSDLIDScMk N-Term(TMT6plex)_C10(Carbamidomethyl)_K12(TMT6plex)	Q5JQC9	AKAP4	1.52385	#N/A	1	0.634571	#N/A	1	0.658071	#N/A	1	1.97399	#N/A	1	0.670287	#N/A	1	0.864375	30.8219	2	1.33022	17.8576	2	1.00124	26.6711	2	0.919441	29.6798	2
eNQHLDSQk N-Term(TMT6plex)_K9(TMT6plex)	Q5JQC9	AKAP4	1.85366	8.83008	3	0.459348	2.4791	3	0.720688	17.5875	3	2.43291	8.82485	3	0.708899	16.6026	3	0.734826	6.36413	3	1.51548	4.27184	3	0.589197	7.99683	3	0.539439	15.7039	3
gYSVGGLLQEVMk N-Term(TMT6plex)_K13(TMT6plex)	Q5JQC9	AKAP4	1.44726	13.5319	7	0.632239	15.2058	7	0.749199	10.0323	7	1.90931	10.6592	7	0.675294	13.446	7	0.885833	4.92823	6	1.24343	10.3419	6	0.80543	16.0436	6	0.849077	8.80177	6
iASEMAYEAVELTAAEMR N-Term(TMT6plex)	Q5JQC9	AKAP4	1.6699	50.8473	2	0.922798	83.1156	2	0.792075	36.1725	2	1.83766	52.3401	2	0.775739	49.6155	2	0.861652	20.293	7	1.31101	19.983	7	0.874443	16.1087	7	0.897844	25.0841	7
iNASTDSLAk N-Term(TMT6plex)_K10(TMT6plex)	Q5JQC9	AKAP4	2.10759	13.2603	3	0.46857	27.138	3	0.616148	13.1767	3	2.81162	14.4136	3	0.699085	6.97878	3	0.764801	10.5661	4	1.36469	8.94045	4	0.727756	21.446	4	0.625924	29.0451	4
lEMTAAk N-Term(TMT6plex)_K7(TMT6plex)	Q5JQC9	AKAP4	1.57409	8.37454	3	0.698586	19.0148	3	0.845351	12.3479	3	1.74756	8.30285	3	0.726853	11.5322	3	0.89475	9.4414	2	1.19059	3.8848	2	0.711227	10.3071	2	0.75593	1.06307	2
lPQVSAk N-Term(TMT6plex)_K7(TMT6plex)	Q5JQC9	AKAP4	1.54303	2.39076	2	0.481561	14.8333	2	0.715627	7.46774	2	1.96666	0.13401	2	0.565463	9.64946	2	0.85683	0.681342	2	1.28622	2.97988	2	0.597861	5.31535	2	0.689585	2.29268	2
lSSLVIQMAHk N-Term(TMT6plex)_K11(TMT6plex)	Q5JQC9	AKAP4	1.52785	14.3038	6	0.792025	14.5822	6	0.786594	14.2852	6	1.89585	23.2978	6	0.781068	9.59033	6	0.889573	6.71485	9	1.27138	7.0098	9	0.787357	12.9774	9	0.861795	6.92452	9
lVSALIGEEk N-Term(TMT6plex)_K10(TMT6plex)	Q5JQC9	AKAP4	1.66588	9.85334	9	0.637548	6.62357	9	0.718702	4.59802	9	1.94582	6.72726	9	0.712687	6.4979	9	0.835013	3.98775	9	1.25795	4.8146	9	0.876259	5.25322	9	0.864534	5.16994	9
nLFNQWk N-Term(TMT6plex)_K7(TMT6plex)	Q5JQC9	AKAP4	1.57085	12.2094	3	0.801918	2.72116	3	0.832137	8.29313	3	1.6905	3.27033	3	0.760875	3.68598	3	0.804788	#N/A	1	1.3766	#N/A	1	0.900082	#N/A	1	0.761428	#N/A	1
nQSLEFSTMk N-Term(TMT6plex)_K10(TMT6plex)	Q5JQC9	AKAP4	2.17865	19.1475	3	0.632485	11.0517	3	0.654035	12.5619	3	2.79758	23.0736	3	0.80254	4.40797	3	0.69596	4.80015	2	1.54943	9.05368	2	0.652169	5.05101	2	0.528413	16.9264	2
nTNNNQSPSAPPAkPPSTQR N-Term(TMT6plex)_K14(TMT6plex)	Q5JQC9	AKAP4	2.67718	16.7885	2	0.742751	30.9839	2	0.983792	18.4587	2	3.51447	7.34141	2	1.00008	18.1265	2	0.909462	11.0914	4	1.29247	4.79444	4	0.569913	13.704	4	0.622324	11.7338	4
qPDEAVGk N-Term(TMT6plex)_K8(TMT6plex)	Q5JQC9	AKAP4	1.49552	10.3065	3	0.679774	30.3245	3	0.874724	6.88735	3	1.83313	11.171	3	0.745279	26.1194	3	0.886673	3.94632	2	1.24665	4.40116	2	0.666249	7.04296	2	0.742151	2.93854	2
sDkAEEQcQEHQELDcTSGMk N-Term(TMT6plex)_K3(TMT6plex)_C8(Carbamidomethyl)_C16(Carbamidomethyl)_K21(TMT6plex)	Q5JQC9	AKAP4	1.39658	#N/A	1	0.60584	#N/A	1	0.610437	#N/A	1	2.56594	#N/A	1	0.958814	#N/A	1	0.574851	35.2262	3	1.73582	21.795	3	0.614033	16.9035	3	0.4555	34.614	3
sFLYSELSNk N-Term(TMT6plex)_K10(TMT6plex)	Q5JQC9	AKAP4	1.71154	#N/A	1	0.597007	#N/A	1	0.709221	#N/A	1	2.17538	#N/A	1	0.708891	#N/A	1	0.745265	16.6567	3	1.24884	21.6368	3	0.667576	26.4512	3	0.672629	19.025	3
sLTSAEk N-Term(TMT6plex)_K7(TMT6plex)	Q5JQC9	AKAP4	1.56819	4.58502	2	0.597309	20.5468	2	0.682531	11.4151	2	1.90781	14.5824	2	0.701296	2.08163	2	0.719899	#N/A	1	1.55551	#N/A	1	0.782095	#N/A	1	0.627905	#N/A	1
sQSLSYASLk N-Term(TMT6plex)_K10(TMT6plex)	Q5JQC9	AKAP4	1.78496	#N/A	1	0.723273	#N/A	1	0.744147	#N/A	1	2.59551	#N/A	1	0.851833	#N/A	1	0.80441	6.37907	3	1.38142	2.4076	3	0.688302	5.56072	3	0.582584	10.1194	3
tEGSVcLFk N-Term(TMT6plex)_C6(Carbamidomethyl)_K9(TMT6plex)	Q5JQC9	AKAP4	1.71213	19.5066	5	0.778442	13.6818	5	0.944396	5.09868	5	1.87345	19.2932	5	0.910671	7.40907	5	0.816531	5.42069	3	1.34423	4.8693	3	0.767363	7.71157	3	0.630527	10.7943	3
vDLYNPEGQQDQDR N-Term(TMT6plex)	Q5JQC9	AKAP4	1.39893	24.8161	2	0.689423	5.94664	2	0.912204	9.24063	2	1.67679	18.4612	2	0.928929	12.0705	2	0.967937	4.83881	3	1.09791	15.4014	3	0.765727	7.77592	3	0.736188	3.6424	3
vGDTEGEYHR N-Term(TMT6plex)	Q5JQC9	AKAP4	1.45321	19.7012	3	0.828583	22.7861	3	1.02085	14.8497	3	1.4672	31.8723	3	0.864333	12.471	3	0.915434	12.0665	3	1.13897	10.4372	3	0.74147	19.9587	3	0.830429	5.3987	3
vGEHILk N-Term(TMT6plex)_K7(TMT6plex)	Q5JQC9	AKAP4	1.51045	20.1508	3	0.519832	25.5189	3	0.594013	26.679	3	1.99003	25.4998	3	0.70997	11.0895	3	0.74885	#N/A	1	1.31443	#N/A	1	0.6878	#N/A	1	0.592868	#N/A	1
vIcFVDVSTLNVEDkDYk N-Term(TMT6plex)_C3(Carbamidomethyl)_K15(TMT6plex)_K18(TMT6plex)	Q5JQC9	AKAP4	1.82731	1.25524	2	0.839598	2.63338	2	0.52473	13.4156	2	1.8249	3.53078	2	0.682327	3.95759	2	0.86259	2.13994	4	1.423	2.72839	4	0.85838	3.76678	4	0.69917	7.43052	4
ySNDGAALAELEEQAASANkPNFR N-Term(TMT6plex)_K20(TMT6plex)	Q5JQC9	AKAP4	1.82676	15.0225	7	0.652766	20.3876	7	0.671582	16.263	7	2.33586	13.3856	7	0.690643	9.03539	7	0.801739	5.44881	11	1.49167	4.27782	11	0.752006	8.06067	11	0.695323	8.81486	11
sPPGQVTEAVk N-Term(TMT6plex)_K11(TMT6plex)	P15121	AKR1B1	1.09096	#N/A	1	0.952197	#N/A	1	0.955852	#N/A	1	0.881869	#N/A	1	0.92846	#N/A	1	0.96828	6.81725	2	0.994826	7.63346	2	0.987266	12.5792	2	0.971213	1.62207	2
lVTDLTk N-Term(TMT6plex)_K7(TMT6plex)	P02768	ALB	0.339438	33.6095	41	1.05991	5.40061	41	1.12841	5.60415	41	0.40231	25.1067	41	1.61846	8.66582	41	1.83543	8.78059	9	0.217911	49.3633	9	0.79534	8.26809	9	1.00761	6.55625	9
vPQVSTPTLVEVSR N-Term(TMT6plex)	P02768	ALB	0.69463	20.3531	3	0.878969	5.15197	3	1.11341	4.6438	3	0.748627	23.9125	3	1.46934	17.9423	3	1.29484	9.16487	3	0.575535	26.4727	3	0.80069	14.4184	3	1.01269	3.06147	3
yIcENQDSISSk N-Term(TMT6plex)_C3(Carbamidomethyl)_K12(TMT6plex)	P02768	ALB	0.279946	38.404	4	0.999975	6.56427	4	1.1502	3.06191	4	0.478127	40.2095	4	1.95099	13.6879	4	1.55386	17.9174	2	0.440082	43.2597	2	0.963021	7.69232	2	0.897717	6.30524	2
dDMTcVk N-Term(TMT6plex)_C5(Carbamidomethyl)_K7(TMT6plex)	P49189	ALDH9A1	1.06865	#N/A	1	0.835874	#N/A	1	0.901867	#N/A	1	1.10764	#N/A	1	1.01094	#N/A	1	0.807345	#N/A	1	1.20148	#N/A	1	1.07483	#N/A	1	0.872516	#N/A	1
eVNLAVQNAk N-Term(TMT6plex)_K10(TMT6plex)	P49189	ALDH9A1	0.968331	#N/A	1	0.961142	#N/A	1	0.941643	#N/A	1	1.02298	#N/A	1	1.00527	#N/A	1	1.00352	#N/A	1	0.976096	#N/A	1	0.910137	#N/A	1	0.837771	#N/A	1
gIkPVTLELGGk N-Term(TMT6plex)_K3(TMT6plex)_K12(TMT6plex)	P49189	ALDH9A1	0.976614	#N/A	1	0.982537	#N/A	1	0.901223	#N/A	1	0.963627	#N/A	1	0.929259	#N/A	1	1.01094	#N/A	1	1.00552	#N/A	1	0.958246	#N/A	1	0.95084	#N/A	1
iLLEAAR N-Term(TMT6plex)	P49189	ALDH9A1	1.04707	14.797	2	1.03812	1.85349	2	1.03352	5.85634	2	0.958134	4.17491	2	0.965967	5.0805	2	0.904831	#N/A	1	1.0877	#N/A	1	1.04491	#N/A	1	0.979164	#N/A	1
vEPADASGTEk N-Term(TMT6plex)_K11(TMT6plex)	P49189	ALDH9A1	1.11164	0.206564	2	1.03753	13.4146	2	1.0052	10.5563	2	1.01416	6.69135	2	0.95492	10.386	2	0.989861	0.538934	2	1.0547	8.82496	2	1.01346	6.71724	2	0.964092	4.57808	2
aAQEEYVk N-Term(TMT6plex)_K8(TMT6plex)	P04075	ALDOA	0.85669	6.1426	6	0.902455	4.34179	6	0.920003	9.2124	6	0.958149	4.46926	6	0.98733	4.65421	6	1.0426	8.2119	4	1.0174	2.15906	4	1.02995	3.13487	4	0.986131	4.89324	4
aDDGRPFPQVIk N-Term(TMT6plex)_K12(TMT6plex)	P04075	ALDOA	0.913709	7.04186	14	0.929902	4.36654	14	0.868533	4.45857	14	0.988605	3.71131	14	0.984854	5.55409	14	1.15012	7.10541	7	0.993705	3.14032	7	0.990751	2.76397	7	1.00956	5.79899	7
aLANSLAcQGk N-Term(TMT6plex)_C8(Carbamidomethyl)_K11(TMT6plex)	P04075	ALDOA	0.907797	5.05511	2	0.825408	1.44416	2	0.752759	8.64312	2	1.10119	6.87136	2	1.01774	4.72661	2	0.930991	2.4254	4	1.07907	8.38844	4	0.988832	5.39806	4	0.819601	3.15103	4
aLQASALk N-Term(TMT6plex)_K8(TMT6plex)	P04075	ALDOA	0.861759	2.79743	3	0.88065	0.3579	3	0.855601	9.97497	3	0.953256	5.68886	3	0.944157	4.30782	3	1.0792	5.60507	4	0.95741	3.88521	4	0.974434	3.95386	4	0.94555	3.84553	4
eLSDIAHR N-Term(TMT6plex)	P04075	ALDOA	0.929105	12.8877	4	0.979071	10.8223	4	0.961242	4.384	4	1.02529	14.8209	4	1.07012	11.3333	4	1.0871	12.1212	5	1.00397	9.46117	5	0.966019	13.1269	5	0.961936	12.9495	5
fSHEEIAMATVTALR N-Term(TMT6plex)	P04075	ALDOA	0.883243	3.17797	3	1.13091	6.86142	3	0.684328	29.824	3	1.00498	19.9518	3	0.907863	14.8889	3	1.2143	6.9201	12	0.889645	11.5061	12	1.06826	7.34876	12	1.02649	9.52716	12
gILAADESTGSIAk N-Term(TMT6plex)_K14(TMT6plex)	P04075	ALDOA	0.887893	7.6337	27	0.909951	5.74296	27	0.922613	5.26668	27	0.969452	4.50468	27	0.995471	4.9446	27	1.04772	3.16171	5	0.949552	3.97293	5	1.00994	6.1215	5	0.985801	5.75091	5
iGEHTPSALAIMENANVLAR N-Term(TMT6plex)	P04075	ALDOA	1.08648	15.837	5	1.08516	9.88388	5	0.852215	9.59677	5	1.17239	9.90201	5	1.12856	7.96771	5	1.11797	9.25183	8	1.06751	8.63016	8	1.14283	10.0834	8	1.10733	24.4084	8
lQSIGTENTEENR N-Term(TMT6plex)	P04075	ALDOA	0.828355	5.77983	4	0.898496	1.4831	4	1.16834	7.98202	4	0.992969	5.38137	4	1.1342	8.84898	4	1.08017	3.08467	4	0.873546	3.59687	4	0.97682	4.67602	4	1.07738	9.0969	4
LQSIGTENTEENR NA	P04075	ALDOA	0.93838	#N/A	1	0.812282	#N/A	1	1.16168	#N/A	1	0.712036	#N/A	1	1.33035	#N/A	1	0.948295	5.94186	2	0.952677	5.9773	2	1.06564	5.72002	2	1.03954	8.50982	2
lQSIGTENTEENRR N-Term(TMT6plex)	P04075	ALDOA	1.19797	11.3753	3	1.13282	8.15196	3	0.65355	8.37376	3	1.22836	5.71856	3	0.912218	10.455	3	1.16911	3.00555	2	1.13019	11.2889	2	1.10824	8.23227	2	0.979608	10.4618	2
qLLLTADDR N-Term(TMT6plex)	P04075	ALDOA	0.96128	2.31535	3	1.0171	8.16847	3	1.04395	13.4663	3	1.08579	8.00053	3	1.08513	7.57379	3	1.09103	0.984091	3	0.950767	2.75326	3	0.990544	1.28989	3	0.955774	8.16274	3
yTPSGQAGAAASESLFVSNHAY N-Term(TMT6plex)	P04075	ALDOA	1.16915	#N/A	1	1.32975	#N/A	1	1.07563	#N/A	1	1.30847	#N/A	1	1.52139	#N/A	1	0.974717	#N/A	1	0.737373	#N/A	1	0.851692	#N/A	1	0.757207	#N/A	1
gVVPLAGTDGETTTQGLDGLSER N-Term(TMT6plex)	P09972	ALDOC	0.873476	22.0636	13	0.921873	17.2322	13	0.916084	9.17337	13	1.00151	13.4332	13	0.961735	9.60501	13	1.1689	10.3374	8	0.993484	21.2574	8	1.00426	14.0938	8	1.00233	18.0734	8
aYSDLSR N-Term(TMT6plex)	P02743	APCS	0.970249	3.74496	2	1.02775	2.79063	2	1.12541	8.23395	2	0.840683	0.740761	2	0.846948	18.6648	2	1.06997	#N/A	1	0.873256	#N/A	1	0.850943	#N/A	1	0.896968	#N/A	1
dNELLVYk N-Term(TMT6plex)_K8(TMT6plex)	P02743	APCS	1.18302	6.74999	3	1.18196	4.93566	3	1.16013	3.57157	3	0.900898	4.61028	3	0.924645	2.40905	3	0.898826	#N/A	1	1.08309	#N/A	1	1.01272	#N/A	1	1.09162	#N/A	1
iVLGQEQDSYGGk N-Term(TMT6plex)_K13(TMT6plex)	P02743	APCS	1.0717	3.71286	5	1.07006	3.06627	5	1.09879	4.51876	5	0.832286	4.66014	5	1.2113	16.2378	5	0.832893	3.88211	3	1.10689	3.78233	3	1.07209	5.98887	3	1.09201	1.88341	3
qGYFVEAQPk N-Term(TMT6plex)_K10(TMT6plex)	P02743	APCS	1.32436	5.5857	2	1.21003	8.33561	2	1.17242	6.94985	2	0.922433	0.887612	2	0.841251	4.64883	2	0.898732	15.3354	3	1.07674	7.21577	3	1.03343	4.65165	3	1.03629	2.88902	3
aGGTGPGEEk N-Term(TMT6plex)_K10(TMT6plex)	P13798	APEH	1.02302	#N/A	1	0.854577	#N/A	1	0.961475	#N/A	1	0.858222	#N/A	1	0.816965	#N/A	1	0.762638	#N/A	1	1.14923	#N/A	1	1.04795	#N/A	1	1.06584	#N/A	1
eQSVLWVSLEEAEPIPDIHWGIR N-Term(TMT6plex)	P13798	APEH	1.08649	#N/A	1	1.10927	#N/A	1	1.00108	#N/A	1	0.829137	#N/A	1	0.890852	#N/A	1	1.01899	#N/A	1	1.15201	#N/A	1	1.15323	#N/A	1	1.16246	#N/A	1
iYFTDSSSk N-Term(TMT6plex)_K9(TMT6plex)	Q9HDC9	APMAP	0.922382	#N/A	1	1.01035	#N/A	1	1.08908	#N/A	1	1.03038	#N/A	1	1.12527	#N/A	1	1.15185	#N/A	1	0.828146	#N/A	1	0.911968	#N/A	1	1.08988	#N/A	1
lFENQLVGPESIAHIGDVMFTGTADGR N-Term(TMT6plex)	Q9HDC9	APMAP	0.920972	#N/A	1	0.816055	#N/A	1	0.59004	#N/A	1	0.859222	#N/A	1	0.573877	#N/A	1	0.908704	3.37768	2	1.48989	2.77688	2	1.29167	2.6474	2	1.10152	0.64125	2
lLEYDTVTR N-Term(TMT6plex)	Q9HDC9	APMAP	1.00075	0.853313	2	1.03037	3.03728	2	1.15087	10.7672	2	0.951596	8.56135	2	0.999332	9.99667	2	0.956348	0.376756	2	0.94889	1.93975	2	1.05624	3.9215	2	1.21871	0.21995	2
dALSSVQESQVAQQAR N-Term(TMT6plex)	P02656	APOC3	#N/A	#N/A	1	1.11297	#N/A	1	1.67201	#N/A	1	0.188055	#N/A	1	1.08439	#N/A	1	1.25618	#N/A	1	0.172141	#N/A	1	1.18238	#N/A	1	1.7215	#N/A	1
gTYEPDEDWEEQR N-Term(TMT6plex)	P55064	AQP5	0.735671	#N/A	1	0.887635	#N/A	1	1.19565	#N/A	1	0.753183	#N/A	1	0.917619	#N/A	1	0.748297	12.9802	2	1.02831	3.0619	2	1.0955	3.08392	2	1.22974	10.99	2
tMELTTR N-Term(TMT6plex)	P55064	AQP5	1.13463	#N/A	1	1.14517	#N/A	1	1.08315	#N/A	1	1.01795	#N/A	1	0.925564	#N/A	1	0.8691	#N/A	1	1.00326	#N/A	1	1.0433	#N/A	1	1.05497	#N/A	1
iQEILQR N-Term(TMT6plex)	O14520	AQP7	1.17865	#N/A	1	1.09675	#N/A	1	1.22552	#N/A	1	0.908579	#N/A	1	0.933784	#N/A	1	0.994899	#N/A	1	0.916075	#N/A	1	0.953293	#N/A	1	0.949218	#N/A	1
tQALNTLk N-Term(TMT6plex)_K8(TMT6plex)	Q5T9G4	ARMC12	0.994752	#N/A	1	1.02622	#N/A	1	1.07311	#N/A	1	1.11697	#N/A	1	1.11494	#N/A	1	1.26183	#N/A	1	0.81156	#N/A	1	0.8168	#N/A	1	0.876041	#N/A	1
aATVGYGILR N-Term(TMT6plex)	Q7L266	ASRGL1	0.849692	6.11848	2	1.01562	3.31749	2	1.04141	1.4718	2	0.976451	6.46518	2	1.10692	4.37328	2	1.14438	0.503258	2	0.938414	3.10601	2	1.03157	5.73548	2	1.0069	0.0273386	2
gNVAYATSTGGIVNk N-Term(TMT6plex)_K15(TMT6plex)	Q7L266	ASRGL1	0.825287	#N/A	1	0.901845	#N/A	1	0.878204	#N/A	1	1.06035	#N/A	1	1.11517	#N/A	1	1.03688	6.97239	3	1.00691	11.2355	3	1.0205	1.2148	3	0.94952	4.70366	3
lHFGIDPDDTTITDLP N-Term(TMT6plex)	Q7L266	ASRGL1	1.08663	12.6277	5	1.08376	6.05308	5	0.973782	11.7377	5	1.04782	7.02323	5	1.04213	10.4894	5	1.03256	15.4923	9	1.10445	8.15839	9	1.12575	12.6492	9	1.03583	8.32126	9
tGDWVAk N-Term(TMT6plex)_K7(TMT6plex)	Q7L266	ASRGL1	1.06484	#N/A	1	1.05552	#N/A	1	0.990752	#N/A	1	1.15156	#N/A	1	1.17207	#N/A	1	1.07185	#N/A	1	0.942297	#N/A	1	0.942233	#N/A	1	1.05142	#N/A	1
aAVPDAVSk N-Term(TMT6plex)_K9(TMT6plex)	Q13733	ATP1A4	0.890731	#N/A	1	0.888691	#N/A	1	0.944181	#N/A	1	0.95289	#N/A	1	0.936582	#N/A	1	1.11753	#N/A	1	0.913295	#N/A	1	0.994816	#N/A	1	1.01847	#N/A	1
aNQEILPIAk N-Term(TMT6plex)_K10(TMT6plex)	Q13733	ATP1A4	0.923551	#N/A	1	0.854926	#N/A	1	0.879832	#N/A	1	0.835597	#N/A	1	0.974722	#N/A	1	0.99248	6.67519	2	0.956625	5.71459	2	1.06034	6.52626	2	1.0154	4.82264	2
aTTGDASESALLk N-Term(TMT6plex)_K13(TMT6plex)	Q13733	ATP1A4	0.910137	6.56374	2	0.902526	0.0392895	2	0.906319	7.05612	2	0.977226	2.22403	2	1.06333	4.6909	2	1.00183	2.53899	2	1.05044	3.21347	2	1.07585	2.9231	2	1.07627	5.45646	2
gTVAPHDQSPR N-Term(TMT6plex)	Q13733	ATP1A4	1.07814	#N/A	1	0.90253	#N/A	1	0.94414	#N/A	1	1.11909	#N/A	1	1.15953	#N/A	1	1.09528	#N/A	1	1.12285	#N/A	1	1.02504	#N/A	1	1.15878	#N/A	1
qLDQILQNHPEIVFAR N-Term(TMT6plex)	Q13733	ATP1A4	1.01202	10.7368	2	1.02121	0.164832	2	0.892606	6.90085	2	0.95418	11.4524	2	0.9871	10.6099	2	1.14734	11.6323	2	1.08419	6.64814	2	1.05221	6.74255	2	1.0062	8.5875	2
aVDSLVPIGR N-Term(TMT6plex)	P25705	ATP5F1A	0.838326	13.0623	5	0.955728	7.28336	5	0.980051	9.3256	5	0.840404	7.42124	5	0.8952	15.2343	5	0.963427	6.87734	3	1.04713	6.6211	3	1.04004	10.6393	3	1.03151	11.2611	3
ePMQTGIk N-Term(TMT6plex)_K8(TMT6plex)	P25705	ATP5F1A	0.967376	10.2027	3	0.995748	5.08838	3	1.06432	2.13786	3	0.9401	3.12616	3	0.94011	8.37742	3	0.948077	2.80263	3	1.0226	3.24804	3	1.01999	8.38485	3	1.0658	4.46886	3
eVAAFAQFGSDLDAATQQLLSR N-Term(TMT6plex)	P25705	ATP5F1A	1.23352	15.4798	2	1.3091	4.78661	2	0.86677	23.0225	2	1.08377	13.8766	2	1.14119	33.5911	2	1.07078	13.8786	7	1.04505	16.5033	7	1.13957	11.1378	7	0.95517	9.46601	7
fNDGSDEk N-Term(TMT6plex)_K8(TMT6plex)	P25705	ATP5F1A	0.971832	5.08512	2	1.01806	1.96942	2	1.08967	9.67592	2	0.956783	8.36393	2	1.04424	7.23597	2	0.988382	2.1718	2	0.936559	9.38645	2	0.926497	7.19239	2	1.05446	5.41009	2
hALIIYDDLSk N-Term(TMT6plex)_K11(TMT6plex)	P25705	ATP5F1A	0.984468	12.2701	7	1.10629	4.97021	7	1.02366	7.75893	7	0.987922	5.10102	7	1.02202	8.10304	7	1.03384	10.2546	7	0.951255	8.35914	7	1.02854	9.2283	7	1.02699	10.3806	7
iLGADTSVDLEETGR N-Term(TMT6plex)	P25705	ATP5F1A	1.02863	7.15985	6	1.06892	8.11167	6	1.11245	2.97134	6	0.979633	8.79469	6	1.01082	7.51929	6	1.00458	7.14735	6	0.945289	6.02951	6	0.996131	8.22778	6	1.10241	2.15221	6
iSEQSDAk N-Term(TMT6plex)_K8(TMT6plex)	P25705	ATP5F1A	0.963607	1.78489	3	0.961803	3.40759	3	0.986521	4.99395	3	0.959731	8.00986	3	1.08521	2.6489	3	1.08262	2.52955	2	0.908392	0.763274	2	0.908526	1.00601	2	0.984913	0.463505	2
lELAQYR N-Term(TMT6plex)	P25705	ATP5F1A	0.983837	14.3206	3	0.999123	3.1636	3	1.02314	2.55632	3	0.957947	3.75113	3	0.960731	1.04873	3	0.998201	4.39993	3	0.97127	4.1301	3	1.04747	0.514252	3	1.08913	5.80299	3
lTDADAMk N-Term(TMT6plex)_K8(TMT6plex)	P25705	ATP5F1A	1.01726	1.00192	2	0.971843	7.07561	2	1.03462	5.46661	2	0.952622	1.61649	2	0.95767	2.69115	2	0.993832	2.77968	2	0.967447	3.4793	2	0.98233	5.5459	2	1.09833	5.881	2
lTELLk N-Term(TMT6plex)_K6(TMT6plex)	P25705	ATP5F1A	0.939621	#N/A	1	0.971129	#N/A	1	0.969817	#N/A	1	0.848715	#N/A	1	0.922186	#N/A	1	1.04306	#N/A	1	0.894199	#N/A	1	1.01618	#N/A	1	1.00454	#N/A	1
qMSLLLR N-Term(TMT6plex)	P25705	ATP5F1A	1.0404	3.65372	2	0.991632	4.63019	2	1.15646	12.1163	2	1.08069	12.6793	2	1.08617	13.979	2	1.22341	9.72033	2	0.766326	21.5326	2	0.797356	21.5936	2	0.871561	16.6233	2
sTVAQLVk N-Term(TMT6plex)_K8(TMT6plex)	P25705	ATP5F1A	0.975456	4.34637	3	1.02093	4.56397	3	1.09867	4.81939	3	0.959362	3.32082	3	1.01792	5.63592	3	1.02992	#N/A	1	0.957287	#N/A	1	0.993668	#N/A	1	1.16813	#N/A	1
tGAIVDVPVGEELLGR N-Term(TMT6plex)	P25705	ATP5F1A	1.11887	9.4541	12	1.10513	6.45253	12	1.12798	6.89536	12	1.1579	5.79539	12	1.07749	4.13977	12	1.06063	6.40842	14	0.978181	5.18516	14	1.039	8.85895	14	1.10592	6.12322	14
tGTAEMSSILEER N-Term(TMT6plex)	P25705	ATP5F1A	1.0344	6.2063	8	1.04046	6.03458	8	1.04209	8.13736	8	1.10686	7.21994	8	1.12367	8.89843	8	1.04685	2.47174	3	1.10408	10.5778	3	1.08873	6.64601	3	1.09964	5.83048	3
tGTAEmSSILEER N-Term(TMT6plex)_M6(Oxidation)	P25705	ATP5F1A	1.01406	#N/A	1	1.12114	#N/A	1	1.08783	#N/A	1	1.08897	#N/A	1	1.23075	#N/A	1	1.20713	#N/A	1	0.871643	#N/A	1	1.05739	#N/A	1	1.02427	#N/A	1
tSIAIDTIINQk N-Term(TMT6plex)_K12(TMT6plex)	P25705	ATP5F1A	0.921132	7.81282	9	1.02409	11.9321	9	0.970374	15.161	9	0.864085	10.3876	9	0.893658	11.1926	9	1.02008	4.64958	7	1.01046	4.39554	7	1.03574	6.62867	7	1.11038	3.86822	7
vGSAAQTR N-Term(TMT6plex)	P25705	ATP5F1A	1.17861	6.13263	2	1.11943	9.2712	2	1.21063	3.50898	2	0.925166	3.57333	2	0.903925	10.1968	2	0.968303	5.62157	2	1.03211	1.44731	2	0.994699	0.998261	2	1.05746	6.5172	2
vLSIGDGIAR N-Term(TMT6plex)	P25705	ATP5F1A	0.908613	19.5174	4	0.874626	21.0053	4	0.974087	19.5612	4	0.815191	22.1902	4	1.07258	14.9326	4	1.02633	2.33576	3	0.913754	5.41663	3	0.995427	9.26637	3	1.10074	7.40436	3
vVDALGNAIDGk N-Term(TMT6plex)_K12(TMT6plex)	P25705	ATP5F1A	0.962087	4.48882	10	1.00568	8.25697	10	0.984242	3.94895	10	0.947383	8.29158	10	0.95726	5.69542	10	1.06625	2.14844	4	0.974101	3.24511	4	0.988963	4.7315	4	1.05686	0.850805	4
aIAELGIYPAVDPLDSTSR N-Term(TMT6plex)	P06576	ATP5F1B	0.982588	11.5655	7	0.930113	8.42876	7	0.952741	8.10643	7	0.942585	7.14055	7	0.970477	6.80622	7	1.07704	8.81205	13	1.02005	7.96852	13	1.11282	12.0845	13	1.18376	9.58582	13
eGNDLYHEMIESGVINLk N-Term(TMT6plex)_K18(TMT6plex)	P06576	ATP5F1B	1.02024	4.49391	4	1.01001	8.09901	4	1.00466	8.2253	4	1.02675	4.88717	4	0.980655	2.65144	4	1.03071	3.37854	4	1.02444	6.11536	4	1.0313	4.47913	4	1.07643	6.62964	4
fLSQPFQVAEVFTGHMGk N-Term(TMT6plex)_K18(TMT6plex)	P06576	ATP5F1B	1.09446	#N/A	1	1.45956	#N/A	1	0.957817	#N/A	1	1.25358	#N/A	1	1.29123	#N/A	1	1.05553	2.9388	3	1.07448	4.58903	3	1.094	1.79832	3	0.951631	3.33175	3
fTQAGSEVSALLGR N-Term(TMT6plex)	P06576	ATP5F1B	0.979745	12.9345	11	1.07995	11.6025	11	1.06645	6.71809	11	0.968468	10.2791	11	1.10131	6.21544	11	1.02823	5.75004	11	0.947373	5.75868	11	1.07009	12.5217	11	1.11585	7.1412	11
gFQQILAGEYDHLPEQAFYMVGPIEEAVAk N-Term(TMT6plex)_K30(TMT6plex)	P06576	ATP5F1B	0.948532	#N/A	1	1.08078	#N/A	1	0.675734	#N/A	1	1.08334	#N/A	1	0.993963	#N/A	1	1.04227	7.60488	5	1.01992	15.2071	5	0.985703	16.4923	5	0.884918	22.7555	5
iGLFGGAGVGk N-Term(TMT6plex)_K11(TMT6plex)	P06576	ATP5F1B	1.18622	14.7889	3	0.816511	1.88747	3	0.875542	4.30119	3	1.48304	12.1813	3	0.881818	4.78455	3	0.869045	5.56052	3	1.13239	12.8508	3	0.82534	5.40358	3	0.851993	15.2851	3
iMDPNIVGSEHYDVAR N-Term(TMT6plex)	P06576	ATP5F1B	0.874023	2.58496	2	0.842984	9.64512	2	0.958135	10.1626	2	0.864146	7.7961	2	0.947249	8.58213	2	1.04816	13.7752	2	1.10325	5.34269	2	1.01966	0.846241	2	1.09791	8.36683	2
iMNVIGEPIDER N-Term(TMT6plex)	P06576	ATP5F1B	1.18649	6.15293	8	1.17282	4.88339	8	1.0543	6.04615	8	1.04985	5.62476	8	1.00292	4.08328	8	0.976901	0.721971	2	1.03665	5.12869	2	1.04525	4.50768	2	1.14054	4.51221	2
iPVGPETLGR N-Term(TMT6plex)	P06576	ATP5F1B	0.966727	13.1542	3	0.974585	8.72158	3	1.01383	10.0502	3	0.889097	13.7489	3	0.968614	10.5117	3	1.02607	4.63663	4	0.98384	8.34436	4	0.957111	3.70272	4	1.06398	6.17507	4
lVLEVAQHLGESTVR N-Term(TMT6plex)	P06576	ATP5F1B	0.735955	20.6133	6	1.12438	10.4608	6	1.02865	11.5603	6	0.823974	17.4865	6	1.29834	13.838	6	1.46785	18.1817	9	0.625534	39.1753	9	0.957695	12.0846	9	1.11688	7.6176	9
TKQFAPIHAEAPEFMEMSVEQEILVTGIk K29(TMT6plex)	P06576	ATP5F1B	1.01397	#N/A	1	1.04346	#N/A	1	0.738846	#N/A	1	0.887709	#N/A	1	0.758798	#N/A	1	0.941215	#N/A	1	0.966493	#N/A	1	0.963389	#N/A	1	0.818052	#N/A	1
tVLIMELINNVAk N-Term(TMT6plex)_K13(TMT6plex)	P06576	ATP5F1B	1.1612	29.884	2	1.10653	14.6077	2	1.08365	11.8238	2	1.16363	25.9527	2	1.18957	11.3475	2	1.07109	6.99291	8	0.95991	8.82135	8	1.06552	5.56754	8	1.08544	5.35308	8
vALTGLTVAEYFR N-Term(TMT6plex)	P06576	ATP5F1B	0.981605	1.2873	4	1.08782	4.37316	4	0.989686	1.36915	4	1.0001	2.5055	4	0.949008	5.35487	4	1.02005	5.64912	6	0.937894	4.19648	6	0.963438	3.94491	6	1.08063	4.46617	6
vLDSGAPIk N-Term(TMT6plex)_K9(TMT6plex)	P06576	ATP5F1B	1.00665	6.61691	3	0.959909	3.14708	3	1.03018	5.58944	3	0.940683	5.29847	3	0.952385	2.06991	3	1.09615	6.40831	4	0.916045	7.80788	4	0.978862	4.61354	4	1.10731	5.32942	4
vVDLLAPYAk N-Term(TMT6plex)_K10(TMT6plex)	P06576	ATP5F1B	1.05816	#N/A	1	0.975371	#N/A	1	0.94028	#N/A	1	1.06244	#N/A	1	0.991978	#N/A	1	1.07447	3.19063	7	0.966324	4.15964	7	0.969862	3.68885	7	0.982721	2.19735	7
eSTTSEQSAR N-Term(TMT6plex)	P36542	ATP5F1C	0.926949	9.2166	2	0.983567	5.02269	2	1.00599	4.46682	2	0.878038	11.1494	2	0.915404	8.22469	2	1.00875	6.0902	2	0.853132	2.08592	2	1.02365	0.467915	2	1.11353	1.14339	2
eVMLVGIGDk N-Term(TMT6plex)_K10(TMT6plex)	P36542	ATP5F1C	1.01122	#N/A	1	1.01334	#N/A	1	1.06989	#N/A	1	1.01442	#N/A	1	0.955363	#N/A	1	0.912486	#N/A	1	0.95919	#N/A	1	0.979488	#N/A	1	1.05203	#N/A	1
mTAMDNASk N-Term(TMT6plex)_K9(TMT6plex)	P36542	ATP5F1C	1.05411	1.51986	2	1.07433	0.560639	2	1.02039	2.78999	2	1.06412	2.74199	2	1.05989	0.545461	2	0.940723	7.03608	2	0.956075	7.3787	2	0.982738	2.83934	2	1.10172	8.46637	2
mTAmDNASk N-Term(TMT6plex)_M4(Oxidation)_K9(TMT6plex)	P36542	ATP5F1C	0.878387	#N/A	1	1.01635	#N/A	1	0.764327	#N/A	1	0.839674	#N/A	1	1.09042	#N/A	1	1.30374	#N/A	1	0.724238	#N/A	1	1.00578	#N/A	1	1.01516	#N/A	1
nASEMIDk N-Term(TMT6plex)_K8(TMT6plex)	P36542	ATP5F1C	1.02069	#N/A	1	1.05264	#N/A	1	1.03131	#N/A	1	1.01654	#N/A	1	0.999122	#N/A	1	0.925287	#N/A	1	0.878914	#N/A	1	0.957347	#N/A	1	0.938008	#N/A	1
sEVATLTAAGk N-Term(TMT6plex)_K11(TMT6plex)	P36542	ATP5F1C	1.0224	1.92899	2	1.14174	10.0337	2	1.20541	9.76637	2	0.972284	3.94418	2	0.976096	9.46055	2	1.04883	12.1902	2	0.963185	0.0643845	2	0.945145	2.04086	2	1.15374	5.89322	2
aQAELVGTADEATR N-Term(TMT6plex)	P30049	ATP5F1D	0.805073	4.96748	3	0.919887	7.82044	3	1.03628	3.57332	3	0.886752	5.89437	3	0.965698	1.74729	3	1.07127	3.38123	3	0.965575	7.04847	3	1.01223	4.98802	3	1.16325	11.7914	3
iEANEALVk N-Term(TMT6plex)_K9(TMT6plex)	P30049	ATP5F1D	0.89015	10.2858	2	0.914522	7.17884	2	0.996319	3.61501	2	1.06928	7.36363	2	1.02956	4.26114	2	1.14481	6.32729	2	0.883831	8.1695	2	0.950338	6.81874	2	1.03705	0.893284	2
ySQIcAk N-Term(TMT6plex)_C5(Carbamidomethyl)_K7(TMT6plex)	P56381	ATP5F1E	1.02213	4.36206	2	0.972305	0.681209	2	0.988379	5.32268	2	0.984384	0.73602	2	1.00431	4.95856	2	1.05528	3.02967	2	0.903574	8.08395	2	0.967188	2.93972	2	0.942703	6.07787	2
eAGGAFGk N-Term(TMT6plex)_K8(TMT6plex)	Q9UII2	ATP5IF1	0.796292	2.45768	3	0.858072	2.34048	3	0.895419	2.2008	3	1.05701	6.97207	3	1.02285	7.20524	3	1.17175	7.02249	3	0.903943	2.13521	3	0.922091	5.17469	3	1.00771	2.02871	3
eQAEEER N-Term(TMT6plex)	Q9UII2	ATP5IF1	0.850528	11.7287	3	0.850205	6.12533	3	0.916351	7.27845	3	1.06406	9.77117	3	1.05492	7.34376	3	1.15242	8.79004	2	0.946658	0.48712	2	1.03167	4.85612	2	1.06987	1.77695	2
eQLAALk N-Term(TMT6plex)_K7(TMT6plex)	Q9UII2	ATP5IF1	0.806503	2.00104	2	0.840459	1.97178	2	0.873814	5.03658	2	1.07238	5.68271	2	1.0357	4.66062	2	1.16822	9.82056	2	0.894621	0.775073	2	0.900762	4.87318	2	0.954701	6.32903	2
eLAEDDSILk N-Term(TMT6plex)_K10(TMT6plex)	P56385	ATP5ME	0.928289	4.04038	2	1.01515	10.8114	2	1.15473	8.15435	2	0.969767	12.4514	2	1.00283	5.80041	2	1.04314	#N/A	1	1.01545	#N/A	1	1.02382	#N/A	1	1.09347	#N/A	1
iVNSAQTGSFk N-Term(TMT6plex)_K11(TMT6plex)	O75964	ATP5MG	0.890348	5.15457	2	0.976599	0.725547	2	1.06908	6.02306	2	0.953972	4.87656	2	1.10449	5.40179	2	1.07519	0.716172	2	0.978521	4.32387	2	1.01774	6.55735	2	1.02358	2.87691	2
aSAPAPGHH N-Term(TMT6plex)	P56378	ATP5MPL	0.907703	#N/A	1	0.923041	#N/A	1	0.921246	#N/A	1	1.07704	#N/A	1	0.982635	#N/A	1	1.27027	#N/A	1	1.0041	#N/A	1	0.914732	#N/A	1	0.928733	#N/A	1
hVVQSISTQQEk N-Term(TMT6plex)_K12(TMT6plex)	P24539	ATP5PB	0.911746	14.8518	2	0.895021	6.47636	2	0.946036	7.13866	2	0.974677	21.0701	2	1.17034	19.254	2	1.13458	#N/A	1	0.948799	#N/A	1	0.935977	#N/A	1	1.09014	#N/A	1
hYLFDVQR N-Term(TMT6plex)	P24539	ATP5PB	0.877974	#N/A	1	0.946211	#N/A	1	0.879079	#N/A	1	0.802699	#N/A	1	0.833147	#N/A	1	0.968144	#N/A	1	0.973061	#N/A	1	0.991171	#N/A	1	0.980164	#N/A	1
lAQLEEAk N-Term(TMT6plex)_K8(TMT6plex)	P24539	ATP5PB	1.01943	#N/A	1	1.05571	#N/A	1	1.07241	#N/A	1	0.946625	#N/A	1	1.00527	#N/A	1	1.00962	4.34332	3	0.971633	3.42412	3	1.02996	1.9785	3	1.08264	2.86954	3
sQQALVQk N-Term(TMT6plex)_K8(TMT6plex)	P24539	ATP5PB	1.04098	4.15425	2	1.10561	0.626493	2	1.0908	2.5371	2	1.06227	2.16817	2	1.10852	0.614188	2	1.06181	2.80281	2	0.910455	8.82665	2	0.979304	8.32688	2	1.06379	10.1309	2
aGLVDDFEk N-Term(TMT6plex)_K9(TMT6plex)	O75947	ATP5PD	0.950798	1.93735	2	0.987735	2.97471	2	1.06173	2.58251	2	0.933984	1.47606	2	0.904833	0.76836	2	1.03375	#N/A	1	0.842672	#N/A	1	0.910369	#N/A	1	0.959582	#N/A	1
aIASSLk N-Term(TMT6plex)_K7(TMT6plex)	O75947	ATP5PD	0.751243	#N/A	1	0.856457	#N/A	1	0.890896	#N/A	1	0.811487	#N/A	1	0.880284	#N/A	1	1.0651	0.425863	2	0.906135	0.481126	2	1.02859	4.25041	2	1.03096	2.17307	2
scAEWVSLSk N-Term(TMT6plex)_C2(Carbamidomethyl)_K10(TMT6plex)	O75947	ATP5PD	1.12598	#N/A	1	0.947971	#N/A	1	0.899834	#N/A	1	1.11485	#N/A	1	0.972414	#N/A	1	1.06766	0.267928	2	1.06097	1.4419	2	1.03275	2.16247	2	0.946873	7.38238	2
tIDWVAFAEIIPQNQk N-Term(TMT6plex)_K16(TMT6plex)	O75947	ATP5PD	1.54416	#N/A	1	1.12272	#N/A	1	0.975371	#N/A	1	1.05751	#N/A	1	1.06275	#N/A	1	1.11304	0.75371	2	1.02778	6.22726	2	1.04691	7.2784	2	1.09394	3.61232	2
vPVPEDk N-Term(TMT6plex)_K7(TMT6plex)	O75947	ATP5PD	0.831838	#N/A	1	0.896107	#N/A	1	0.889352	#N/A	1	1.03191	#N/A	1	1.06547	#N/A	1	1.02445	#N/A	1	0.854496	#N/A	1	0.887282	#N/A	1	0.967646	#N/A	1
yTAQVDAEEk N-Term(TMT6plex)_K10(TMT6plex)	O75947	ATP5PD	0.496621	7.49473	2	0.760593	16.2627	2	1.53717	7.16471	2	0.756431	2.22253	2	1.14978	2.7907	2	1.01418	0.954996	2	0.721597	11.9593	2	0.879674	0.580479	2	1.15702	6.71563	2
eLDPIQk N-Term(TMT6plex)_K7(TMT6plex)	P18859	ATP5PF	0.898934	#N/A	1	0.99998	#N/A	1	1.01946	#N/A	1	0.971001	#N/A	1	1.05136	#N/A	1	1.01775	0.699399	2	0.971874	4.3349	2	1.0107	11.9002	2	0.976866	2.82913	2
sFLSQGQVLk N-Term(TMT6plex)_K10(TMT6plex)	P48047	ATP5PO	0.90549	0.921357	2	1.0215	14.5617	2	0.997804	1.03976	2	0.963085	1.2686	2	1.03579	10.9423	2	1.08716	1.06783	2	0.969607	4.21252	2	1.01153	5.64843	2	1.04906	0.90074	2
yATALYSAASk N-Term(TMT6plex)_K11(TMT6plex)	P48047	ATP5PO	1.05267	#N/A	1	1.1609	#N/A	1	1.15095	#N/A	1	1.06975	#N/A	1	1.18246	#N/A	1	1.03408	#N/A	1	0.984106	#N/A	1	0.920044	#N/A	1	0.995739	#N/A	1
eVVEDINk N-Term(TMT6plex)_K8(TMT6plex)	Q9UL15	BAG5	0.90414	#N/A	1	0.877746	#N/A	1	0.899401	#N/A	1	1.02178	#N/A	1	0.988143	#N/A	1	1.05493	#N/A	1	1.07586	#N/A	1	1.05734	#N/A	1	1.15854	#N/A	1
dFVAEPMGEkPVGSLAGIGEVLGk N-Term(TMT6plex)_K10(TMT6plex)_K24(TMT6plex)	O75531	BANF1	0.734203	8.0501	4	0.746142	2.5511	4	0.638245	7.68577	4	1.13144	3.46711	4	1.04106	3.74767	4	1.16885	7.1841	5	1.17772	5.74795	5	1.16057	3.97906	5	1.15486	7.58188	5
dTcGANAk N-Term(TMT6plex)_C3(Carbamidomethyl)_K8(TMT6plex)	O75531	BANF1	0.726815	#N/A	1	0.66223	#N/A	1	0.699385	#N/A	1	1.16344	#N/A	1	1.07299	#N/A	1	1.01121	5.46508	2	1.11584	9.86821	2	1.06407	8.63239	2	0.948861	1.15035	2
dLVIGk N-Term(TMT6plex)_K6(TMT6plex)	Q9BQP9	BPIFA3	0.943768	#N/A	1	0.969469	#N/A	1	1.02402	#N/A	1	1.00619	#N/A	1	0.916141	#N/A	1	1.018	#N/A	1	0.928732	#N/A	1	0.969502	#N/A	1	0.922571	#N/A	1
vGGAGNk N-Term(TMT6plex)_K7(TMT6plex)	O95861	BPNT1	1.04631	#N/A	1	1.0091	#N/A	1	0.988461	#N/A	1	0.97397	#N/A	1	1.05171	#N/A	1	1.01577	#N/A	1	0.995376	#N/A	1	1.03075	#N/A	1	1.00778	#N/A	1
sSGQHQNDk N-Term(TMT6plex)_K9(TMT6plex)	P35613	BSG	0.849596	5.29308	2	0.830534	0.166226	2	0.848568	3.17403	2	0.972682	7.00357	2	0.940911	3.34905	2	0.911945	#N/A	1	1.59055	#N/A	1	0.908967	#N/A	1	0.93747	#N/A	1
dEAVQTEPIQR N-Term(TMT6plex)	Q8NEP4	C17orf47	1.10558	#N/A	1	1.12218	#N/A	1	1.05049	#N/A	1	0.932995	#N/A	1	1.0357	#N/A	1	0.880934	#N/A	1	0.910651	#N/A	1	0.901713	#N/A	1	0.810099	#N/A	1
tYQTFPSGk N-Term(TMT6plex)_K9(TMT6plex)	A6NJV1	C2orf70	0.907959	7.64261	2	0.909422	2.15073	2	0.955889	1.02574	2	0.936051	4.85525	2	1.1856	2.17504	2	0.974678	6.95862	2	1.00429	2.04299	2	1.03297	2.5126	2	1.01605	11.2292	2
nLYTNPGk N-Term(TMT6plex)_K8(TMT6plex)	A7E2U8	C4orf47	1.09622	#N/A	1	1.10138	#N/A	1	1.03563	#N/A	1	0.999095	#N/A	1	0.949082	#N/A	1	0.906159	#N/A	1	1.10573	#N/A	1	1.1328	#N/A	1	1.05747	#N/A	1
sSVSSASVSSQVR N-Term(TMT6plex)	Q8IZ16	C7orf61	1.08498	9.34187	2	1.04729	19.6439	2	1.07072	5.63358	2	1.25143	16.1277	2	1.01813	7.86909	2	1.14082	8.99602	2	0.979073	1.11296	2	0.681095	9.21657	2	0.93725	6.5806	2
tLQVVETLR N-Term(TMT6plex)	Q8IZ16	C7orf61	1.13996	1.79744	2	0.937215	5.30826	2	1.03245	0.530551	2	1.08336	0.311528	2	0.968378	11.5065	2	1.05986	6.21988	3	1.02707	4.38023	3	0.973216	0.775631	3	1.05372	4.49544	3
gGPLDGTYR N-Term(TMT6plex)	P00918	CA2	0.96548	8.61795	2	0.895481	1.88218	2	0.940914	2.64152	2	0.889437	2.13399	2	0.94766	0.502535	2	0.942623	9.79291	2	1.04186	6.19585	2	1.06405	2.01493	2	1.0252	0.969293	2
sADFTNFDPR N-Term(TMT6plex)	P00918	CA2	0.981677	2.23795	2	0.903521	1.65043	2	0.898578	3.4825	2	0.909893	3.09202	2	0.891448	2.61575	2	0.882397	12.6053	2	1.02867	5.23799	2	1.00038	6.95875	2	0.971753	11.4186	2
vVDVLDSIk N-Term(TMT6plex)_K9(TMT6plex)	P00918	CA2	1.01003	11.538	4	0.928623	4.08725	4	0.939034	3.39316	4	1.02489	7.84032	4	0.924612	7.0949	4	0.995672	#N/A	1	1.10919	#N/A	1	1.04997	#N/A	1	1.07335	#N/A	1
yDPSLkPLSVSYDQATSLR N-Term(TMT6plex)_K6(TMT6plex)	P00918	CA2	1.06413	2.50628	4	1.06797	5.63397	4	0.844008	4.93988	4	1.09327	4.10129	4	0.961292	4.77744	4	0.969507	1.91365	7	1.10442	5.79733	7	1.08843	3.42271	7	1.04613	4.53011	7
eNEQSPR N-Term(TMT6plex)	O75952	CABYR	0.933298	4.81354	4	0.941168	3.20362	4	0.921668	5.6472	4	1.13567	2.83988	4	1.0358	1.22807	4	1.03212	9.73041	5	1.0904	5.03057	5	1.07277	3.90653	5	0.998791	5.8906	5
gNTTMDIk N-Term(TMT6plex)_K8(TMT6plex)	O75952	CABYR	0.885438	4.55572	3	0.808719	5.35533	3	0.788799	3.29408	3	0.91659	5.07526	3	0.851044	1.94021	3	0.897966	4.6281	3	1.14029	3.5783	3	1.05509	5.23051	3	1.06813	4.01493	3
gQPEVPAQLLDAEGAIk N-Term(TMT6plex)_K17(TMT6plex)	O75952	CABYR	0.979854	6.46357	13	0.853522	15.2108	13	1.0307	10.6409	13	0.999094	5.18958	13	0.859739	6.99011	13	1.05365	7.59856	20	1.07257	9.77278	20	0.970058	9.42927	20	1.12421	10.2345	20
lAQLEENAk N-Term(TMT6plex)_K9(TMT6plex)	O75952	CABYR	1.00335	10.6929	3	0.933156	7.26675	3	0.93324	8.29704	3	1.14964	7.37507	3	0.997247	4.13004	3	1.001	7.54348	4	1.12998	6.164	4	1.0197	4.52039	4	1.02362	2.41084	4
lVVPYGLk N-Term(TMT6plex)_K8(TMT6plex)	O75952	CABYR	0.855713	#N/A	1	1.00704	#N/A	1	0.819826	#N/A	1	0.932448	#N/A	1	0.877123	#N/A	1	1.10162	4.88559	2	1.3202	15.3718	2	1.27025	11.7067	2	0.819825	13.6984	2
qFHQIk N-Term(TMT6plex)_K6(TMT6plex)	O75952	CABYR	0.808498	18.7898	2	0.85198	4.85678	2	0.40136	29.6582	2	1.03803	1.68032	2	0.673296	15.867	2	1.18715	#N/A	1	1.60437	#N/A	1	1.24562	#N/A	1	1.10652	#N/A	1
sTDTDEDNVTR N-Term(TMT6plex)	O75952	CABYR	0.987673	4.18932	8	0.935077	6.98744	8	0.908701	6.99521	8	1.00128	11.031	8	0.953035	8.13049	8	1.14503	43.7974	8	1.13784	9.79091	8	1.08397	4.67489	8	1.05155	5.41954	8
STDTDEDNVTR NA	O75952	CABYR	0.711242	#N/A	1	0.903183	#N/A	1	1.17949	#N/A	1	1.02778	#N/A	1	0.739177	#N/A	1	1.26648	22.6464	2	1.13776	14.1218	2	1.22001	16.5583	2	1.42449	14.9439	2
tEYSDk N-Term(TMT6plex)_K6(TMT6plex)	O75952	CABYR	1.0064	#N/A	1	1.04042	#N/A	1	0.946328	#N/A	1	1.10051	#N/A	1	0.969716	#N/A	1	1.05622	#N/A	1	1.16138	#N/A	1	1.04814	#N/A	1	1.09974	#N/A	1
tLLEGISR N-Term(TMT6plex)	O75952	CABYR	0.885172	13.3092	4	0.900855	7.41075	4	1.08741	17.0615	4	0.936282	9.51033	4	0.976653	5.44357	4	0.947545	2.56271	2	1.18341	2.08094	2	1.08599	7.23637	2	1.18885	4.36019	2
tSVESk N-Term(TMT6plex)_K6(TMT6plex)	O75952	CABYR	1.08088	#N/A	1	0.938561	#N/A	1	0.899914	#N/A	1	1.16561	#N/A	1	1.0184	#N/A	1	0.86517	#N/A	1	1.29515	#N/A	1	1.1329	#N/A	1	1.11122	#N/A	1
tTSGMSk N-Term(TMT6plex)_K7(TMT6plex)	O75952	CABYR	1.27655	4.55022	2	1.0065	5.26127	2	0.932631	1.69678	2	1.32114	1.65493	2	1.01621	6.94053	2	0.991533	4.19499	3	1.27256	4.37174	3	1.01231	4.38442	3	1.10732	1.89672	3
vPTQMEk N-Term(TMT6plex)_K7(TMT6plex)	O75952	CABYR	0.872198	4.96596	2	0.878767	10.3316	2	0.837862	10.8191	2	0.932557	2.48478	2	0.944273	9.83594	2	0.973764	4.57653	2	1.14626	4.55086	2	1.0664	0.158376	2	1.04003	2.07706	2
wSEGTTPQk N-Term(TMT6plex)_K9(TMT6plex)	O75952	CABYR	0.915685	9.81435	4	0.855721	3.07098	4	0.861935	3.62368	4	0.977101	5.13766	4	0.951657	6.142	4	0.903058	4.00767	4	1.17787	8.41009	4	1.04993	8.5912	4	1.01474	5.75199	4
ySSVYMEAEATALLSDTSLk N-Term(TMT6plex)_K20(TMT6plex)	O75952	CABYR	1.29843	#N/A	1	1.0504	#N/A	1	1.21309	#N/A	1	1.42939	#N/A	1	0.800003	#N/A	1	0.995151	13.6045	2	1.18162	4.94822	2	0.869543	14.557	2	1.00486	9.07912	2
dGDGTITTk N-Term(TMT6plex)_K9(TMT6plex)	P0DP23	CALM1	0.758431	6.74621	5	0.867992	7.34903	5	1.16551	4.76318	5	1.07194	3.46541	5	1.12056	3.97679	5	0.956067	4.66546	4	0.942043	5.52912	4	0.90387	4.75757	4	0.877575	2.68909	4
dTDSEEEIR N-Term(TMT6plex)	P0DP23	CALM1	0.880698	19.907	5	0.955871	7.78748	5	1.22609	9.57942	5	1.12055	12.0921	5	1.28684	12.2829	5	1.00261	9.27759	4	0.920256	4.93286	4	0.97855	3.63108	4	0.964887	3.34324	4
eADIDGDGQVNYEEFVQMMTAk N-Term(TMT6plex)_K22(TMT6plex)	P0DP23	CALM1	0.91231	31.7794	3	1.03348	13.2135	3	0.777147	17.7133	3	1.0272	3.82559	3	0.886657	11.5669	3	0.894093	23.8244	2	1.06994	17.3761	2	1.11585	5.21902	2	0.945353	13.6267	2
eAFSLFDk N-Term(TMT6plex)_K8(TMT6plex)	P0DP23	CALM1	0.662437	8.4809	2	0.884068	2.60694	2	1.05811	5.85161	2	1.06306	4.13936	2	1.07996	4.69733	2	1.02489	#N/A	2	0.851064	6.58685	2	0.848053	9.92874	2	0.863058	4.15784	2
eAFSLFDkDGDGTITTk N-Term(TMT6plex)_K8(TMT6plex)_K17(TMT6plex)	P0DP23	CALM1	1.26512	5.45572	6	1.32896	2.99954	6	0.388462	19.3693	6	1.44311	8.22514	6	0.738201	8.55923	6	1.08355	5.0918	15	1.21946	4.63777	15	1.01446	4.16233	15	0.838766	9.16057	15
eLGTVMR N-Term(TMT6plex)	P0DP23	CALM1	0.95506	#N/A	1	1.06054	#N/A	1	0.988673	#N/A	1	1.07438	#N/A	1	1.06921	#N/A	1	0.95312	3.9981	2	0.947501	12.0037	2	0.896677	4.95798	2	0.870716	9.84659	2
mkDTDSEEEIR N-Term(TMT6plex)_K2(TMT6plex)	P0DP23	CALM1	1.02287	14.0789	2	1.07744	5.82772	2	0.767272	7.0047	2	1.29595	7.52511	2	1.40899	37.2471	2	1.03964	3.12639	5	1.09864	4.9363	5	1.00681	4.85182	5	0.85144	5.01534	5
eQFLDGDGWTSR N-Term(TMT6plex)	P27797	CALR	1.22565	8.33797	3	1.13645	4.44799	3	1.23409	4.31771	3	0.90498	1.11584	3	0.886861	5.6532	3	0.899395	1.25945	2	0.950049	1.29662	2	0.954634	1.49449	2	0.946524	4.23387	2
fVLSSGk N-Term(TMT6plex)_K7(TMT6plex)	P27797	CALR	1.30909	6.56276	2	1.2712	5.96676	2	1.39925	0.891997	2	0.879887	6.14659	2	1.03206	7.06086	2	0.949827	#N/A	1	0.825868	#N/A	1	0.801435	#N/A	1	0.787002	#N/A	1
gLQTSQDAR N-Term(TMT6plex)	P27797	CALR	1.06051	#N/A	1	1.11203	#N/A	1	1.14152	#N/A	1	0.754322	#N/A	1	0.792738	#N/A	1	0.994793	#N/A	1	0.846059	#N/A	1	0.8421	#N/A	1	0.933787	#N/A	1
hEQNIDcGGGYVk N-Term(TMT6plex)_C7(Carbamidomethyl)_K13(TMT6plex)	P27797	CALR	1.7332	2.09987	2	1.41519	7.07855	2	1.44982	10.0115	2	1.03171	1.69974	2	1.1515	3.06072	2	0.823506	7.33376	3	1.0465	3.94684	3	0.99162	10.2507	3	0.853744	18.6793	3
iDDPTDSkPEDWDkPEHIPDPDAk N-Term(TMT6plex)_K8(TMT6plex)_K14(TMT6plex)_K24(TMT6plex)	P27797	CALR	1.14661	19.7928	6	1.3379	2.70619	6	1.32895	6.16222	6	0.813745	11.6743	6	1.06535	23.4124	6	0.961486	#N/A	1	1.0283	#N/A	1	0.953764	#N/A	1	0.904241	#N/A	1
qIDNPDYk N-Term(TMT6plex)_K8(TMT6plex)	P27797	CALR	1.2721	8.40364	3	1.30965	11.1342	3	1.33947	9.02167	3	0.913945	7.97934	3	0.911878	8.96211	3	0.852383	4.76587	2	0.829822	1.8261	2	0.847085	5.32899	2	0.847948	7.41726	2
tVEEAAAPR N-Term(TMT6plex)	Q16566	CAMK4	0.952678	#N/A	1	1.08392	#N/A	1	1.08312	#N/A	1	0.976646	#N/A	1	1.00473	#N/A	1	1.04625	#N/A	1	0.994251	#N/A	1	1.0585	#N/A	1	1.07996	#N/A	1
sSDANLYR N-Term(TMT6plex)	P49913	CAMP	1.25951	#N/A	1	1.04402	#N/A	1	1.04166	#N/A	1	1.01729	#N/A	1	0.927914	#N/A	1	0.892313	#N/A	1	1.32718	#N/A	1	0.846189	#N/A	1	0.914875	#N/A	1
tTQQSPEDcDFk N-Term(TMT6plex)_C9(Carbamidomethyl)_K12(TMT6plex)	P49913	CAMP	1.59981	#N/A	1	0.677702	#N/A	1	0.981482	#N/A	1	1.27624	#N/A	1	0.693726	#N/A	1	0.430607	0.82557	2	2.06377	2.15954	2	0.865853	2.98487	2	0.660323	4.73675	2
dISSIGLk N-Term(TMT6plex)_K8(TMT6plex)	Q86VP6	CAND1	1.00372	3.56635	2	0.984383	2.66531	2	1.07851	8.25739	2	0.921381	4.12044	2	0.943548	5.32122	2	0.943564	#N/A	1	0.994721	#N/A	1	0.995118	#N/A	1	0.934788	#N/A	1
fcNVDDDELR N-Term(TMT6plex)_C2(Carbamidomethyl)	Q86VP6	CAND1	1.0934	#N/A	1	1.03924	#N/A	1	1.0511	#N/A	1	1.05605	#N/A	1	0.968663	#N/A	1	1.01192	5.03149	2	1.09125	2.61227	2	1.10209	0.115959	2	1.03946	1.54459	2
hcEcAEEGTR N-Term(TMT6plex)_C2(Carbamidomethyl)_C4(Carbamidomethyl)	Q86VP6	CAND1	1.75885	#N/A	1	0.921332	#N/A	1	1.05258	#N/A	1	1.35888	#N/A	1	0.735688	#N/A	1	0.723471	#N/A	1	1.44293	#N/A	1	1.07264	#N/A	1	0.968037	#N/A	1
lTSAIAk N-Term(TMT6plex)_K7(TMT6plex)	Q86VP6	CAND1	0.973183	#N/A	1	1.20427	#N/A	1	1.05374	#N/A	1	0.977564	#N/A	1	1.31293	#N/A	1	0.860261	#N/A	1	1.05211	#N/A	1	0.991644	#N/A	1	1.09282	#N/A	1
nVVAEcLGk N-Term(TMT6plex)_C6(Carbamidomethyl)_K9(TMT6plex)	Q86VP6	CAND1	1.04555	4.9267	2	1.03229	3.71358	2	1.10605	8.47629	2	0.957388	1.53401	2	1.04372	1.60858	2	0.974283	1.59527	2	1.06735	8.27277	2	1.02152	2.98805	2	1.01428	6.73866	2
sSSSNLk N-Term(TMT6plex)_K7(TMT6plex)	Q86VP6	CAND1	1.14743	#N/A	1	1.1284	#N/A	1	1.19562	#N/A	1	0.935724	#N/A	1	1.04894	#N/A	1	0.914343	#N/A	1	0.965436	#N/A	1	0.95982	#N/A	1	0.924912	#N/A	1
sSVVTAVk N-Term(TMT6plex)_K8(TMT6plex)	Q86VP6	CAND1	1.28948	#N/A	1	1.09281	#N/A	1	1.16526	#N/A	1	1.03973	#N/A	1	1.02986	#N/A	1	0.967011	#N/A	1	0.888665	#N/A	1	0.935302	#N/A	1	1.02034	#N/A	1
tLEDPDLNVR N-Term(TMT6plex)	Q86VP6	CAND1	0.847282	#N/A	1	0.912934	#N/A	1	0.935959	#N/A	1	0.8835	#N/A	1	0.912229	#N/A	1	1.01626	#N/A	1	1.05828	#N/A	1	1.08421	#N/A	1	1.09245	#N/A	1
tVSPALISR N-Term(TMT6plex)	Q86VP6	CAND1	1.03001	#N/A	1	1.01838	#N/A	1	1.11967	#N/A	1	0.879668	#N/A	1	0.954039	#N/A	1	1.00353	2.89529	2	0.983049	8.31661	2	1.02968	6.96132	2	1.05612	4.47765	2
vYPSSLSk N-Term(TMT6plex)_K8(TMT6plex)	Q86VP6	CAND1	1.01111	#N/A	1	0.845677	#N/A	1	0.982648	#N/A	1	0.783378	#N/A	1	0.786574	#N/A	1	0.930873	0.655326	2	1.05007	6.11722	2	1.02568	3.41604	2	1.13443	10.8623	2
gYADSPSk N-Term(TMT6plex)_K8(TMT6plex)	Q01518	CAP1	1.11409	#N/A	1	1.12132	#N/A	1	1.10658	#N/A	1	0.843885	#N/A	1	1.0408	#N/A	1	1.01048	#N/A	1	0.843208	#N/A	1	0.921883	#N/A	1	0.90714	#N/A	1
lVEEQENk N-Term(TMT6plex)_K8(TMT6plex)	Q96KX2	CAPZA3	1.24167	0.676697	2	1.01355	2.80571	2	0.995175	2.50791	2	0.947886	0.980499	2	0.785883	4.86295	2	0.851911	0.417216	2	1.09706	1.6159	2	1.01568	1.42618	2	0.980696	4.43734	2
eQQLQISDR N-Term(TMT6plex)	Q8IYK2	CCDC105	0.935949	#N/A	1	0.9948	#N/A	1	1.00754	#N/A	1	0.873543	#N/A	1	0.86594	#N/A	1	1.00303	#N/A	1	0.883847	#N/A	1	0.909862	#N/A	1	1.00924	#N/A	1
gLLINQQSVk N-Term(TMT6plex)_K10(TMT6plex)	Q8IYK2	CCDC105	0.929367	3.41149	2	0.950723	0.430127	2	0.942669	3.63859	2	0.955299	1.24986	2	0.967803	1.29285	2	1.03018	#N/A	1	0.996555	#N/A	1	0.961613	#N/A	1	1.01195	#N/A	1
aVQEGPGGGR N-Term(TMT6plex)	Q0VFZ6	CCDC173	0.912843	3.07324	2	0.907577	5.01243	2	0.973587	5.85569	2	0.903778	5.23641	2	0.872367	7.6392	2	1.00559	#N/A	1	1.03805	#N/A	1	0.917141	#N/A	1	1.09567	#N/A	1
eHEEEEER N-Term(TMT6plex)	Q0VFZ6	CCDC173	0.935794	#N/A	1	1.09345	#N/A	1	1.07496	#N/A	1	1.14172	#N/A	1	0.972692	#N/A	1	1.03382	1.15184	2	1.04833	9.21008	2	0.916902	4.62231	2	1.09444	5.19636	2
tEEGDTk N-Term(TMT6plex)_K7(TMT6plex)	Q5T5S1	CCDC183	1.20188	#N/A	1	1.19617	#N/A	1	1.17915	#N/A	1	1.01991	#N/A	1	1.00617	#N/A	1	0.903784	#N/A	1	1.04046	#N/A	1	0.965475	#N/A	1	1.08951	#N/A	1
tITQLQEQcR N-Term(TMT6plex)_C9(Carbamidomethyl)	Q5T5S1	CCDC183	1.09216	#N/A	1	1.08489	#N/A	1	1.09394	#N/A	1	0.973924	#N/A	1	1.06678	#N/A	1	0.902499	#N/A	1	1.06838	#N/A	1	1.03551	#N/A	1	1.01027	#N/A	1
tcAAANEER N-Term(TMT6plex)_C2(Carbamidomethyl)	Q4G0X9	CCDC40	0.823034	#N/A	1	0.871142	#N/A	1	1.00844	#N/A	1	0.8936	#N/A	1	0.931467	#N/A	1	1.04232	#N/A	1	1.08382	#N/A	1	1.0465	#N/A	1	0.981121	#N/A	1
sLISSNDMk N-Term(TMT6plex)_K9(TMT6plex)	Q13939	CCIN	1.18389	#N/A	1	0.985007	#N/A	1	1.04014	#N/A	1	0.907065	#N/A	1	0.740613	#N/A	1	0.879457	#N/A	1	1.20955	#N/A	1	1.09168	#N/A	1	0.986817	#N/A	1
vVISEQNVEELLR N-Term(TMT6plex)	Q13939	CCIN	1.41653	#N/A	1	1.04928	#N/A	1	1.02057	#N/A	1	1.05381	#N/A	1	0.899455	#N/A	1	0.909434	#N/A	1	1.1316	#N/A	1	1.05333	#N/A	1	1.09468	#N/A	1
eAVAMESYAk N-Term(TMT6plex)_K10(TMT6plex)	P78371	CCT2	1.00381	5.95996	2	0.90427	2.77636	2	0.780071	6.25043	2	1.15556	4.38259	2	0.968008	1.86259	2	1.01718	11.0669	2	1.11228	0.665085	2	1.07327	4.83016	2	0.917428	9.07924	2
gATQQILDEAER N-Term(TMT6plex)	P78371	CCT2	0.959292	12.5164	2	0.934613	8.35132	2	0.921	1.79018	2	1.05025	0.79047	2	1.00725	5.06618	2	0.996424	1.03488	3	1.03264	3.71153	3	1.03785	1.44135	3	0.978762	5.83077	3
lAVEAVLR N-Term(TMT6plex)	P78371	CCT2	0.919277	#N/A	1	0.987464	#N/A	1	1.0988	#N/A	1	0.998534	#N/A	1	1.11573	#N/A	1	1.02712	2.60786	2	0.934135	0.0221918	2	0.970041	0.245643	2	1.05373	0.684507	2
vAEIEHAEk N-Term(TMT6plex)_K9(TMT6plex)	P78371	CCT2	1.04598	#N/A	1	0.834596	#N/A	1	0.951052	#N/A	1	0.916505	#N/A	1	0.962103	#N/A	1	0.980691	4.41061	2	0.962744	1.85065	2	0.9645	0.437996	2	0.971102	1.47064	2
aMTGVEQWPYR N-Term(TMT6plex)	P49368	CCT3	0.777585	#N/A	1	0.844279	#N/A	1	0.971194	#N/A	1	0.977348	#N/A	1	1.14742	#N/A	1	0.959126	1.4317	2	0.997138	3.0115	2	0.983684	7.60554	2	1.06149	2.22572	2
eILSEVER N-Term(TMT6plex)	P49368	CCT3	0.97968	6.09926	2	0.904982	4.62331	2	1.02804	3.67847	2	0.971536	8.57915	2	1.02199	2.93594	2	0.994362	#N/A	1	1.04417	#N/A	1	1.02652	#N/A	1	1.02237	#N/A	1
eIQVQHPAAk N-Term(TMT6plex)_K10(TMT6plex)	P49368	CCT3	1.14309	1.58353	2	1.03109	2.03801	2	0.982774	9.06845	2	1.03642	9.56822	2	0.981244	8.68047	2	0.99407	#N/A	1	1.01505	#N/A	1	1.01455	#N/A	1	0.935747	#N/A	1
eLGIWEPLAVk N-Term(TMT6plex)_K11(TMT6plex)	P49368	CCT3	0.911044	4.04485	3	0.936018	2.93534	3	0.956273	3.41474	3	0.952824	7.9	3	0.986894	3.56664	3	1.03607	#N/A	1	1.05951	#N/A	1	1.0241	#N/A	1	1.072	#N/A	1
iVSRPEELREDDVGTGAGLLEIk N-Term(TMT6plex)_K23(TMT6plex)	P49368	CCT3	1.11391	#N/A	1	1.06454	#N/A	1	0.886341	#N/A	1	0.995615	#N/A	1	0.860817	#N/A	1	0.99139	#N/A	1	1.06503	#N/A	1	1.08646	#N/A	1	1.03428	#N/A	1
tLIQNcGASTIR N-Term(TMT6plex)_C6(Carbamidomethyl)	P49368	CCT3	1.02972	#N/A	1	1.05146	#N/A	1	0.943277	#N/A	1	1.23055	#N/A	1	1.08654	#N/A	1	1.01892	0.113308	2	1.04107	1.55475	2	1.00232	2.81338	2	0.972332	2.03439	2
vQSGNINAAk N-Term(TMT6plex)_K10(TMT6plex)	P49368	CCT3	0.971784	15.9391	2	0.96912	11.3197	2	0.981787	6.58826	2	1.14228	15.4253	2	1.1954	0.414277	2	1.01745	10.3756	2	0.963546	4.49961	2	0.989184	7.68254	2	0.967054	1.80014	2
aVADAIR N-Term(TMT6plex)	P50991	CCT4	0.853548	#N/A	1	0.801221	#N/A	1	0.827642	#N/A	1	1.02003	#N/A	1	1.01089	#N/A	1	1.11198	#N/A	1	0.950768	#N/A	1	0.971447	#N/A	1	0.961724	#N/A	1
dALSDLALHFLNk N-Term(TMT6plex)_K13(TMT6plex)	P50991	CCT4	0.997594	2.98806	2	1.01603	10.1539	2	0.867579	9.50867	2	1.1235	1.61246	2	1.15126	0.982711	2	1.08134	8.44485	4	0.986467	9.17793	4	1.02026	6.40576	4	1.12499	8.96056	4
gDVTITNDGATILk N-Term(TMT6plex)_K14(TMT6plex)	P50991	CCT4	0.893136	#N/A	1	0.854212	#N/A	1	0.881616	#N/A	1	0.969772	#N/A	1	1.01104	#N/A	1	0.97877	#N/A	1	0.923352	#N/A	1	0.987727	#N/A	1	0.966147	#N/A	1
iDDVVNTR N-Term(TMT6plex)	P50991	CCT4	1.0807	0.987557	2	1.0501	6.64356	2	1.12817	3.39102	2	1.06632	2.11888	2	1.11729	1.57602	2	0.982845	#N/A	1	0.884333	#N/A	1	0.90104	#N/A	1	0.880939	#N/A	1
iTGcASPGk N-Term(TMT6plex)_C4(Carbamidomethyl)_K9(TMT6plex)	P50991	CCT4	0.906472	#N/A	1	0.802713	#N/A	1	0.858096	#N/A	1	1.13898	#N/A	1	1.16021	#N/A	1	1.0565	13.4386	2	0.945615	12.714	2	1.00684	3.04988	2	0.998313	10.7358	2
sGATAGAAGGR N-Term(TMT6plex)	P50991	CCT4	1.14662	1.48416	2	1.00521	4.26896	2	1.09973	3.35221	2	1.14456	0.863698	2	1.13818	2.46041	2	1.04354	#N/A	1	0.980288	#N/A	1	0.999157	#N/A	1	1.01719	#N/A	1
tGcNVLLIQk N-Term(TMT6plex)_C3(Carbamidomethyl)_K10(TMT6plex)	P50991	CCT4	1.01641	#N/A	1	0.984973	#N/A	1	0.990149	#N/A	1	1.1179	#N/A	1	1.23673	#N/A	1	1.02269	#N/A	1	1.04252	#N/A	1	0.954957	#N/A	1	0.875545	#N/A	1
vIDPATATSVDLR N-Term(TMT6plex)	P50991	CCT4	0.946098	5.69797	2	0.93316	4.79501	2	1.04342	15.0605	2	1.04592	0.863893	2	1.20626	7.82104	2	0.998951	#N/A	1	1.01604	#N/A	1	1.1065	#N/A	1	0.989659	#N/A	1
aVANTMR N-Term(TMT6plex)	P48643	CCT5	0.894489	#N/A	1	0.940704	#N/A	1	1.00459	#N/A	1	1.12888	#N/A	1	1.09585	#N/A	1	0.965194	#N/A	1	1.07173	#N/A	1	1.07448	#N/A	1	1.05075	#N/A	1
dTEPLIQTAk N-Term(TMT6plex)_K10(TMT6plex)	P48643	CCT5	0.814074	0.604729	2	0.854372	0.199016	2	0.857593	8.32459	2	0.974545	5.84733	2	1.00603	9.06729	2	1.02794	5.72894	2	1.04534	3.59321	2	1.00687	1.65158	2	0.967548	1.89291	2
lDVTSVEDYk N-Term(TMT6plex)_K10(TMT6plex)	P48643	CCT5	0.94196	9.06192	2	0.898135	0.13681	2	0.953213	0.0939196	2	1.06615	0.4695	2	1.09478	0.00413026	2	1.00496	4.1178	2	1.00635	1.86449	2	0.992339	1.57993	2	0.996061	0.678604	2
mIIEEAk N-Term(TMT6plex)_K7(TMT6plex)	P48643	CCT5	1.04682	5.06555	2	0.924581	2.38211	2	0.911147	5.05966	2	1.10474	6.69346	2	1.06233	3.6119	2	0.985805	4.50002	2	1.00747	6.72134	2	0.963241	12.3616	2	0.942968	9.67122	2
sHIMAAk N-Term(TMT6plex)_K7(TMT6plex)	P48643	CCT5	0.841116	#N/A	1	1.09761	#N/A	1	0.897123	#N/A	1	0.918899	#N/A	1	0.778695	#N/A	1	1.01446	#N/A	1	0.952513	#N/A	1	0.965419	#N/A	1	1.03147	#N/A	1
wVGGPEIELIAIATGGR N-Term(TMT6plex)	P48643	CCT5	1.01715	#N/A	1	1.05757	#N/A	1	0.990795	#N/A	1	1.15384	#N/A	1	1.06459	#N/A	1	1.05183	9.04734	4	1.03787	3.88085	4	1.07427	6.01202	4	1.06777	11.7028	4
aLEVLEEVk N-Term(TMT6plex)_K9(TMT6plex)	Q92526	CCT6B	0.876409	#N/A	1	0.931851	#N/A	1	0.943502	#N/A	1	0.978089	#N/A	1	1.02857	#N/A	1	1.0495	#N/A	1	1.05964	#N/A	1	1.05839	#N/A	1	1.07006	#N/A	1
iLLDVAR N-Term(TMT6plex)	Q92526	CCT6B	0.914739	#N/A	1	0.963276	#N/A	1	0.933602	#N/A	1	0.984789	#N/A	1	1.04471	#N/A	1	0.951639	1.07252	2	0.976984	3.56209	2	0.965961	0.966743	2	0.982653	0.726691	2
aLEIIPR N-Term(TMT6plex)	Q99832	CCT7	0.766507	#N/A	1	0.838343	#N/A	1	0.824841	#N/A	1	0.900275	#N/A	1	0.93479	#N/A	1	0.975633	2.79103	2	0.926396	0.863234	2	0.911162	3.09137	2	0.929607	4.16631	2
aTISNDGATILk N-Term(TMT6plex)_K12(TMT6plex)	Q99832	CCT7	0.872899	4.22799	2	0.894395	1.99505	2	0.958808	4.90695	2	1.02196	0.141304	2	1.13469	4.73074	2	0.980412	3.34486	2	1.01368	2.07193	2	1.00445	4.72272	2	0.964367	1.52311	2
eIAVTVk N-Term(TMT6plex)_K7(TMT6plex)	Q99832	CCT7	0.856825	#N/A	1	0.801526	#N/A	1	0.892989	#N/A	1	0.94903	#N/A	1	1.0003	#N/A	1	1.00644	#N/A	1	1.02136	#N/A	1	0.98378	#N/A	1	1.03431	#N/A	1
gGAEQFMEETER N-Term(TMT6plex)	Q99832	CCT7	0.954629	1.36387	2	0.965584	8.53241	2	0.971788	7.42054	2	0.952898	1.06008	2	0.956709	0.339239	2	1.08008	#N/A	1	1.01154	#N/A	1	1.03985	#N/A	1	1.05298	#N/A	1
iALLNVELELk N-Term(TMT6plex)_K11(TMT6plex)	Q99832	CCT7	0.951791	5.3073	2	0.972211	6.98647	2	0.909739	0.723188	2	0.986309	2.86579	2	1.02223	7.89778	2	1.07235	#N/A	1	1.11633	#N/A	1	1.16345	#N/A	1	1.05399	#N/A	1
tATQLAVNk N-Term(TMT6plex)_K9(TMT6plex)	Q99832	CCT7	0.941244	8.1738	2	0.941019	4.53656	2	0.973033	3.34061	2	1.01055	3.15497	2	1.53764	17.3338	2	1.31088	6.29299	3	0.906999	4.93129	3	0.941229	2.25153	3	1.12841	5.00873	3
tLVDIAk N-Term(TMT6plex)_K7(TMT6plex)	Q99832	CCT7	0.84102	3.77389	2	0.974904	0.458242	2	1.00349	1.02036	2	1.00456	6.98455	2	1.13152	1.18553	2	1.0498	4.37214	2	1.04433	0.457712	2	1.01174	6.79112	2	0.984015	7.49232	2
vHTVEDYQAIVDAEWNILYDk N-Term(TMT6plex)_K21(TMT6plex)	Q99832	CCT7	1.19788	#N/A	1	1.15894	#N/A	1	0.848084	#N/A	1	1.08107	#N/A	1	1.08852	#N/A	1	0.986456	#N/A	1	0.92626	#N/A	1	0.922546	#N/A	1	1.08301	#N/A	1
aIADTGANVVVTGGk N-Term(TMT6plex)_K15(TMT6plex)	P50990	CCT8	0.880878	1.1588	2	0.949896	3.54847	2	0.920072	1.97189	2	1.03086	0.830758	2	1.07723	2.83373	2	0.988241	4.16898	3	1.00955	9.22835	3	0.997104	13.1694	3	1.02317	11.8347	3
aNEVISk N-Term(TMT6plex)_K7(TMT6plex)	P50990	CCT8	0.873777	#N/A	1	0.847002	#N/A	1	0.854688	#N/A	1	0.935856	#N/A	1	0.890541	#N/A	1	0.993113	#N/A	1	1.05562	#N/A	1	1.05169	#N/A	1	1.04471	#N/A	1
aVDDGVNTFk N-Term(TMT6plex)_K10(TMT6plex)	P50990	CCT8	0.878168	2.20803	2	0.886497	10.8757	2	0.837402	1.19887	2	0.917133	9.39463	2	0.851321	1.52181	2	1.00555	#N/A	1	1.09109	#N/A	1	1.09926	#N/A	1	1.05475	#N/A	1
eLEVQHPAAk N-Term(TMT6plex)_K10(TMT6plex)	P50990	CCT8	0.906805	#N/A	1	0.935145	#N/A	1	0.888461	#N/A	1	0.906728	#N/A	1	0.903655	#N/A	1	0.986581	4.06925	2	0.883426	10.1149	2	0.933501	6.73656	2	0.886171	6.32262	2
eTEGDVTSVk N-Term(TMT6plex)_K10(TMT6plex)	P50990	CCT8	0.889796	7.02771	2	0.928476	0.414264	2	0.925598	0.97275	2	1.06308	6.12686	2	1.449	34.0429	2	0.965777	1.35305	2	1.07256	0.555092	2	1.10895	3.35363	2	1.09157	9.11875	2
gEENLMDAQVk N-Term(TMT6plex)_K11(TMT6plex)	P50990	CCT8	0.652559	6.72982	2	0.704334	2.19579	2	0.659052	12.8845	2	1.05575	2.76354	2	1.0656	2.19695	2	1.02399	3.78005	2	1.04055	1.95223	2	1.0247	3.65551	2	0.987402	4.47022	2
gSTDNLMDDIER N-Term(TMT6plex)	P50990	CCT8	0.834843	12.9196	2	0.872722	10.7345	2	0.903862	8.23557	2	0.962381	3.62128	2	1.12056	3.08585	2	1.04736	#N/A	1	0.9077	#N/A	1	1.04811	#N/A	1	1.07118	#N/A	1
lATNAAVTVLR N-Term(TMT6plex)	P50990	CCT8	1.06026	11.1414	2	1.07037	8.6251	2	1.09139	11.5854	2	0.987974	4.13517	2	1.00682	4.13002	2	1.02018	5.7636	2	0.880293	1.08809	2	0.928152	2.44211	2	0.991894	1.68604	2
aTVMFEcDk N-Term(TMT6plex)_C7(Carbamidomethyl)_K9(TMT6plex)	P15529	CD46	0.896951	2.37926	2	0.829216	5.12001	2	0.821022	4.09723	2	1.0449	1.60537	2	0.956722	1.66282	2	0.840574	#N/A	1	1.24632	#N/A	1	1.10245	#N/A	1	0.894862	#N/A	1
qISGFGk N-Term(TMT6plex)_K7(TMT6plex)	P15529	CD46	0.860382	4.05179	2	0.917251	0.505099	2	0.924904	2.79594	2	1.03401	1.11257	2	1.07758	0.268844	2	0.929771	#N/A	1	0.993525	#N/A	1	1.00178	#N/A	1	1.06647	#N/A	1
vLcTPPPk N-Term(TMT6plex)_C3(Carbamidomethyl)_K8(TMT6plex)	P15529	CD46	0.908403	8.22813	2	0.723198	5.47041	2	0.827933	0.273542	2	1.1124	1.36333	2	1.09561	7.90947	2	0.908556	4.99759	3	1.17484	10.8268	3	1.0944	8.0452	3	0.91261	6.62099	3
lNSASLk N-Term(TMT6plex)_K7(TMT6plex)	P08174	CD55	1.09779	#N/A	1	1.0453	#N/A	1	1.1055	#N/A	1	0.927358	#N/A	1	1.00911	#N/A	1	0.928377	3.57273	2	1.01068	1.3731	2	1.04278	1.15335	2	1.09542	3.55726	2
aGLQVYNk N-Term(TMT6plex)_K8(TMT6plex)	P13987	CD59	0.987151	2.1502	2	1.07579	3.14528	2	0.865369	6.49471	2	1.0634	5.44241	2	0.947967	5.56896	2	1.01641	1.05057	2	0.958946	1.99731	2	0.947344	3.24318	2	0.850228	2.92145	2
eNELTYYcck N-Term(TMT6plex)_C8(Carbamidomethyl)_C9(Carbamidomethyl)_K10(TMT6plex)	P13987	CD59	1.09166	0.447875	2	1.00199	5.79964	2	0.856124	7.16331	2	1.27448	1.98662	2	1.06527	4.61025	2	0.86019	2.04282	2	1.3085	5.92562	2	1.0569	5.36993	2	0.668879	12.6003	2
eLEVAEGGk N-Term(TMT6plex)_K9(TMT6plex)	Q16543	CDC37	1.19359	#N/A	1	1.14582	#N/A	1	1.1239	#N/A	1	0.910659	#N/A	1	0.910999	#N/A	1	0.959121	#N/A	1	0.958966	#N/A	1	0.976893	#N/A	1	0.95203	#N/A	1
eYEEEER N-Term(TMT6plex)	Q16543	CDC37	0.964799	#N/A	1	1.04201	#N/A	1	1.21043	#N/A	1	0.796055	#N/A	1	0.916223	#N/A	1	1.11006	#N/A	1	0.898347	#N/A	1	1.01267	#N/A	1	1.01322	#N/A	1
lQAEAQQLR N-Term(TMT6plex)	Q16543	CDC37	1.15986	#N/A	1	1.13294	#N/A	1	1.13339	#N/A	1	0.984029	#N/A	1	0.90931	#N/A	1	0.867213	#N/A	1	0.923704	#N/A	1	0.954435	#N/A	1	0.981584	#N/A	1
tTAGAASLTk N-Term(TMT6plex)_K10(TMT6plex)	Q5VTH2	CFAP126	1.13822	#N/A	1	1.18493	#N/A	1	1.13284	#N/A	1	1.06865	#N/A	1	1.12771	#N/A	1	1.01001	2.57503	2	1.00069	2.35502	2	1.06533	1.12556	2	1.05612	5.88852	2
aSNYQSTTR N-Term(TMT6plex)	Q9Y6A4	CFAP20	0.953839	3.78681	2	0.982407	4.37183	2	1.02945	1.58472	2	0.912149	1.85132	2	1.00432	0.373287	2	1.21468	9.66954	2	0.839611	22.5109	2	0.918048	21.0234	2	1.02883	27.4918	2
aYGTNYIETLR N-Term(TMT6plex)	Q9Y6A4	CFAP20	0.985137	#N/A	1	1.02933	#N/A	1	1.08522	#N/A	1	0.952747	#N/A	1	0.922095	#N/A	1	0.975731	5.16418	3	0.915294	1.47125	3	1.00529	2.61464	3	1.11268	5.8003	3
lYLPVQNk N-Term(TMT6plex)_K8(TMT6plex)	Q9Y6A4	CFAP20	0.950547	4.79765	2	1.06287	4.30563	2	1.02175	0.613156	2	0.981745	9.95982	2	0.967098	1.75385	2	0.920763	9.67697	2	0.949276	6.1182	2	0.949873	5.24232	2	1.01686	10.6188	2
lYSEDELPAEFk N-Term(TMT6plex)_K12(TMT6plex)	Q9Y6A4	CFAP20	0.928828	#N/A	1	0.872858	#N/A	1	0.940456	#N/A	1	0.886301	#N/A	1	0.982748	#N/A	1	1.04033	#N/A	1	0.960189	#N/A	1	1.07718	#N/A	1	1.07047	#N/A	1
aELLAQEk N-Term(TMT6plex)_K8(TMT6plex)	Q9UL16	CFAP45	0.925242	#N/A	1	0.950238	#N/A	1	0.938382	#N/A	1	0.92309	#N/A	1	0.934077	#N/A	1	0.960163	#N/A	1	0.962784	#N/A	1	1.01422	#N/A	1	1.15238	#N/A	1
aQDYQAEQDALR N-Term(TMT6plex)	Q9UL16	CFAP45	0.86463	#N/A	1	0.899849	#N/A	1	1.03047	#N/A	1	0.874381	#N/A	1	0.921917	#N/A	1	0.816424	6.41048	2	1.28433	4.879	2	1.2206	1.9572	2	1.17436	1.81219	2
dAQILEk N-Term(TMT6plex)_K7(TMT6plex)	Q9UL16	CFAP45	0.881595	#N/A	1	0.923309	#N/A	1	0.967064	#N/A	1	0.806837	#N/A	1	0.79794	#N/A	1	0.97271	0.336238	2	0.977894	1.33838	2	1.01354	0.158785	2	1.05609	4.73364	2
eAEFEAEQER N-Term(TMT6plex)	Q9UL16	CFAP45	0.972095	13.6675	2	1.06948	8.50065	2	1.12906	6.23736	2	0.964923	0.801203	2	1.01	4.66261	2	1.00063	9.59108	2	0.960987	5.69638	2	0.996368	3.36183	2	1.08022	0.739202	2
iGVTAIATTSDck N-Term(TMT6plex)_C12(Carbamidomethyl)_K13(TMT6plex)	Q8N1V2	CFAP52	1.17168	#N/A	1	0.929163	#N/A	1	1.1451	#N/A	1	1.03234	#N/A	1	0.934302	#N/A	1	0.881875	#N/A	1	1.16688	#N/A	1	1.07721	#N/A	1	0.910144	#N/A	1
sSVScIR N-Term(TMT6plex)_C5(Carbamidomethyl)	Q8N1V2	CFAP52	1.10805	#N/A	1	1.01033	#N/A	1	1.06655	#N/A	1	1.13022	#N/A	1	0.932292	#N/A	1	0.85762	#N/A	1	1.00747	#N/A	1	0.982585	#N/A	1	0.952628	#N/A	1
gLDGGVPEAIGR N-Term(TMT6plex)	Q6ZQR2	CFAP77	0.812839	3.25428	2	0.840486	5.9878	2	0.851903	15.3758	2	0.982274	2.14521	2	0.930821	6.64588	2	1.09846	#N/A	1	1.07019	#N/A	1	1.06835	#N/A	1	1.09786	#N/A	1
iSDQDDR N-Term(TMT6plex)	Q6ZQR2	CFAP77	0.808774	#N/A	1	0.877163	#N/A	1	0.967284	#N/A	1	0.949481	#N/A	1	0.968827	#N/A	1	0.948872	#N/A	1	0.997127	#N/A	1	1.02354	#N/A	1	0.948378	#N/A	1
vTTEQYQk N-Term(TMT6plex)_K8(TMT6plex)	Q9NX63	CHCHD3	0.936786	#N/A	1	1.10719	#N/A	1	1.09848	#N/A	1	0.894243	#N/A	1	0.958298	#N/A	1	0.966538	#N/A	1	0.81394	#N/A	1	0.859911	#N/A	1	0.95248	#N/A	1
acVQVLDPk N-Term(TMT6plex)_C2(Carbamidomethyl)_K9(TMT6plex)	Q9BWS9	CHID1	1.10942	#N/A	1	0.831244	#N/A	1	1.14253	#N/A	1	0.863876	#N/A	1	0.908379	#N/A	1	0.755463	#N/A	1	1.35931	#N/A	1	0.909	#N/A	1	1.0216	#N/A	1
gLVVTDLk N-Term(TMT6plex)_K8(TMT6plex)	Q9BWS9	CHID1	1.05268	2.45585	2	1.07515	3.35924	2	1.11587	0.806455	2	0.955755	1.04371	2	0.950029	3.35244	2	0.969575	#N/A	1	0.934022	#N/A	1	0.925718	#N/A	1	1.02135	#N/A	1
eTPSEQESk N-Term(TMT6plex)_K9(TMT6plex)	Q96JQ2	CLMN	0.87743	#N/A	1	0.744386	#N/A	1	1.02722	#N/A	1	0.916124	#N/A	1	0.768088	#N/A	1	0.904891	#N/A	1	1.29965	#N/A	1	0.91514	#N/A	1	1.22882	#N/A	1
gGVGTTPASEPAPLAPHEDHQQR N-Term(TMT6plex)	Q96JQ2	CLMN	0.841004	#N/A	1	0.860071	#N/A	1	1.17578	#N/A	1	0.908861	#N/A	1	1.19582	#N/A	1	1.7012	#N/A	1	0.520164	#N/A	1	0.591729	#N/A	1	0.76629	#N/A	1
lQSEPESIR N-Term(TMT6plex)	P09496	CLTA	1.02387	#N/A	1	0.969538	#N/A	1	0.970903	#N/A	1	1.14723	#N/A	1	1.05965	#N/A	1	1.11283	#N/A	1	0.99197	#N/A	1	1.07723	#N/A	1	1.08288	#N/A	1
qDEQLQk N-Term(TMT6plex)_K7(TMT6plex)	P09496	CLTA	0.85007	#N/A	1	0.884654	#N/A	1	0.847541	#N/A	1	1.01826	#N/A	1	1.02102	#N/A	1	0.99356	#N/A	1	1.03811	#N/A	1	1.0494	#N/A	1	1.00887	#N/A	1
iYIDSNNNPER N-Term(TMT6plex)	Q00610	CLTC	0.709979	#N/A	1	0.769045	#N/A	1	0.808175	#N/A	1	0.810522	#N/A	1	0.950839	#N/A	1	0.942827	#N/A	1	1.11777	#N/A	1	1.17815	#N/A	1	1.05514	#N/A	1
rPLIDQVVQTALSETQDPEEVSVTVk N-Term(TMT6plex)_K26(TMT6plex)	Q00610	CLTC	0.98456	#N/A	1	0.886324	#N/A	1	0.869209	#N/A	1	1.07629	#N/A	1	1.01978	#N/A	1	1.05636	5.13037	3	1.15338	5.32491	3	1.21672	12.1264	3	1.12468	13.8026	3
yIQAAck N-Term(TMT6plex)_C6(Carbamidomethyl)_K7(TMT6plex)	Q00610	CLTC	0.962077	#N/A	1	0.81684	#N/A	1	0.841018	#N/A	1	0.999118	#N/A	1	0.839213	#N/A	1	0.908919	#N/A	1	1.21826	#N/A	1	1.0603	#N/A	1	0.839577	#N/A	1
aSSIIDELFQDR N-Term(TMT6plex)	P10909	CLU	1.10256	8.63084	5	1.17799	4.7297	5	1.08924	5.52147	5	0.903821	6.19964	5	1.02792	8.06258	5	1.02607	2.59227	5	0.997735	4.64447	5	0.955139	2.8	5	0.986983	3.54972	5
eILSVDcSTNNPSQAk N-Term(TMT6plex)_C7(Carbamidomethyl)_K16(TMT6plex)	P10909	CLU	1.14381	#N/A	1	0.89208	#N/A	1	0.995897	#N/A	1	0.998694	#N/A	1	0.798497	#N/A	1	0.870969	13.4007	3	1.15044	9.67501	3	0.956682	5.43724	3	0.886647	12.2421	3
eLDESLQVAER N-Term(TMT6plex)	P10909	CLU	1.22483	4.551	4	1.15378	3.67415	4	1.20678	4.29779	4	0.930621	15.9457	4	0.894519	8.55806	4	0.89934	2.35141	3	1.01457	5.07422	3	0.920903	1.21603	3	0.991563	6.10945	3
fMETVAEk N-Term(TMT6plex)_K8(TMT6plex)	P10909	CLU	1.46939	2.53606	2	1.10825	1.01748	2	1.21994	1.1542	2	0.921515	4.72574	2	0.780091	5.30846	2	0.79967	#N/A	1	1.2015	#N/A	1	0.951489	#N/A	1	1.01806	#N/A	1
iDSLLENDR N-Term(TMT6plex)	P10909	CLU	1.24344	5.31945	2	1.16623	0.896204	2	1.16491	4.49019	2	1.05046	4.5908	2	0.99504	3.64186	2	0.894418	#N/A	1	1.04705	#N/A	1	0.993491	#N/A	1	0.976998	#N/A	1
lFDSDPITVTVPVEVSR N-Term(TMT6plex)	P10909	CLU	1.29535	11.8219	5	1.18996	4.29483	5	1.09831	6.08373	5	0.965102	2.87689	5	0.872725	3.37819	5	0.931097	5.64659	7	1.07401	5.24057	7	0.973594	8.27587	7	1.05559	6.81178	7
sGSGLVGR N-Term(TMT6plex)	P10909	CLU	1.30861	#N/A	1	1.19052	#N/A	1	1.10127	#N/A	1	1.12486	#N/A	1	1.00465	#N/A	1	0.960265	#N/A	1	1.01954	#N/A	1	0.953522	#N/A	1	0.918514	#N/A	1
tLLSNLEEAk N-Term(TMT6plex)_K10(TMT6plex)	P10909	CLU	1.19248	8.88548	4	1.09151	5.30995	4	1.03523	6.95303	4	1.09978	6.06563	4	1.0398	4.57842	4	0.953905	2.91873	2	1.00703	1.15888	2	0.840756	4.11424	2	0.786717	5.97095	2
vTTVASHTSDSDVPSGVTEVVVk N-Term(TMT6plex)_K23(TMT6plex)	P10909	CLU	1.12289	8.50843	6	1.08629	7.12487	6	1.07113	4.94608	6	1.06692	4.12595	6	1.13753	19.5772	6	0.97474	10.0268	2	1.19932	8.11153	2	0.976039	2.51902	2	1.05332	11.8038	2
aHESVVk N-Term(TMT6plex)_K7(TMT6plex)	P13073	COX4I1	0.695663	53.8534	2	0.69988	61.6852	2	0.740408	62.8069	2	0.74095	58.252	2	0.749956	59.3644	2	0.947499	8.23164	2	0.871157	4.58245	2	0.863833	7.76406	2	1.05358	10.3865	2
aSWSSLSMDEk N-Term(TMT6plex)_K11(TMT6plex)	P13073	COX4I1	0.917683	#N/A	1	0.894621	#N/A	1	0.867959	#N/A	1	0.981812	#N/A	1	0.965398	#N/A	1	1.02233	#N/A	1	0.957061	#N/A	1	0.938147	#N/A	1	1.00886	#N/A	1
dHPLPEVAHVk N-Term(TMT6plex)_K11(TMT6plex)	P13073	COX4I1	0.966777	#N/A	1	0.987402	#N/A	1	1.01013	#N/A	1	1.00773	#N/A	1	1.08186	#N/A	1	0.966517	#N/A	1	0.951424	#N/A	1	0.929725	#N/A	1	1.06676	#N/A	1
hLSASQk N-Term(TMT6plex)_K7(TMT6plex)	P13073	COX4I1	1.0039	#N/A	1	0.959113	#N/A	1	1.00243	#N/A	1	0.991163	#N/A	1	1.16683	#N/A	1	0.986272	1.89104	2	1.01089	5.222	2	0.987648	0.0832422	2	1.05364	4.21717	2
vNPIQGLASk N-Term(TMT6plex)_K10(TMT6plex)	P13073	COX4I1	0.988476	8.8128	4	0.947118	7.26293	4	1.01474	6.33469	4	0.981641	7.78258	4	1.00845	2.67187	4	1.04813	2.43716	2	1.01388	3.14377	2	0.968016	1.06557	2	1.03719	1.604	2
iIDAALR N-Term(TMT6plex)	P20674	COX5A	0.918496	1.71217	2	0.995334	5.38216	2	0.933578	13.0031	2	1.00967	6.43718	2	1.01672	1.19974	2	1.02748	#N/A	1	0.98313	#N/A	1	0.974032	#N/A	1	0.896645	#N/A	1
lNDFASTVR N-Term(TMT6plex)	P20674	COX5A	1.01316	#N/A	1	1.00385	#N/A	1	1.09674	#N/A	1	1.03257	#N/A	1	1.03397	#N/A	1	1.11298	0.311164	2	0.917116	1.32333	2	0.987465	2.73232	2	1.03381	3.11772	2
eDPNLVPSISNk N-Term(TMT6plex)_K12(TMT6plex)	P10606	COX5B	0.945451	10.949	3	0.992407	5.53203	3	1.03378	6.41265	3	0.98775	4.81579	3	0.968488	2.72744	3	1.0122	2.40958	2	0.989209	0.571174	2	1.05279	0.797302	2	1.05232	1.55145	2
gLDPYNVLAPk N-Term(TMT6plex)_K11(TMT6plex)	P10606	COX5B	1.11326	#N/A	1	0.808432	#N/A	1	0.864978	#N/A	1	1.1851	#N/A	1	0.932984	#N/A	1	0.98277	#N/A	1	0.961531	#N/A	1	0.931563	#N/A	1	1.10772	#N/A	1
aEGTFPGk N-Term(TMT6plex)_K8(TMT6plex)	P14854	COX6B1	0.889776	0.757071	2	0.891843	0.766225	2	0.917677	2.30493	2	0.944684	0.653708	2	0.998285	3.25291	2	0.975427	6.59988	3	1.03986	3.5058	3	1.02298	3.94279	3	0.965477	1.90002	3
gGDISVcEWYQR N-Term(TMT6plex)_C7(Carbamidomethyl)	P14854	COX6B1	1.06718	#N/A	1	0.915531	#N/A	1	1.05254	#N/A	1	1.01829	#N/A	1	1.02269	#N/A	1	0.944076	#N/A	1	1.03644	#N/A	1	0.990323	#N/A	1	0.856996	#N/A	1
vYQSLcPTSWVTDWDEQR N-Term(TMT6plex)_C6(Carbamidomethyl)	P14854	COX6B1	1.08298	#N/A	2	0.815751	#N/A	2	1.13539	21.0939	2	1.14332	23.6833	2	1.21366	0.12728	2	0.9547	10.5647	6	1.12528	7.9803	6	1.08759	9.54134	6	0.995094	16.8563	6
aGIFQSVk N-Term(TMT6plex)_K8(TMT6plex)	P09669	COX6C	0.960143	7.64336	2	0.967987	3.42419	2	0.989975	5.29528	2	0.947732	7.46846	2	0.954305	8.31491	2	1.02542	6.21655	4	1.0048	2.21371	4	0.981412	6.86163	4	1.03247	6.01485	4
aYADFYR N-Term(TMT6plex)	P09669	COX6C	0.927148	#N/A	1	0.935572	#N/A	1	0.914462	#N/A	1	0.954282	#N/A	1	0.926543	#N/A	1	1.12671	#N/A	1	0.982125	#N/A	1	1.0711	#N/A	1	1.12588	#N/A	1
gGVADALLYR N-Term(TMT6plex)	P14406	COX7A2	1.0742	9.85598	2	1.04003	3.68489	2	1.06114	11.254	2	0.970447	0.284267	2	0.873974	4.96826	2	1.07087	12.3699	2	0.980293	8.24074	2	0.884957	1.16147	2	1.01645	8.79941	2
lFQEDDEIPLYLk N-Term(TMT6plex)_K13(TMT6plex)	P14406	COX7A2	0.924707	5.68009	8	0.939665	3.39733	8	1.04085	4.34344	8	0.99986	5.04946	8	1.03068	5.54566	8	1.07192	3.58019	10	0.987859	5.63404	10	1.02433	5.84601	10	1.14779	5.70377	10
eLYDLAk N-Term(TMT6plex)_K7(TMT6plex)	Q8WXQ8	CPA5	0.678149	#N/A	1	0.731712	#N/A	1	0.690401	#N/A	1	1.19161	#N/A	1	1.11607	#N/A	1	1.16243	2.74915	2	1.01173	7.06304	2	1.00379	2.82029	2	0.943124	8.47304	2
iVSDYGk N-Term(TMT6plex)_K7(TMT6plex)	Q8WXQ8	CPA5	0.557979	1.40234	2	0.567109	3.03017	2	0.566697	2.61365	2	1.246	3.32101	2	1.29642	4.52806	2	1.13548	9.86355	3	0.983132	3.99806	3	1.00528	7.04724	3	0.955044	6.75328	3
eAAAAGLPGLAR N-Term(TMT6plex)	O75976	CPD	0.828235	#N/A	1	0.880405	#N/A	1	0.888891	#N/A	1	1.14928	#N/A	1	1.24441	#N/A	1	1.27856	#N/A	1	0.773858	#N/A	1	0.873256	#N/A	1	0.932261	#N/A	1
gASSSTNDASDPTTk N-Term(TMT6plex)_K15(TMT6plex)	O75976	CPD	0.516111	#N/A	1	0.573218	#N/A	1	0.542819	#N/A	1	1.48429	#N/A	1	1.44903	#N/A	1	1.39388	#N/A	1	0.685948	#N/A	1	0.70135	#N/A	1	0.581648	#N/A	1
gFVLDATDGR N-Term(TMT6plex)	O75976	CPD	0.945036	#N/A	1	0.829283	#N/A	1	0.78924	#N/A	1	1.19574	#N/A	1	1.09627	#N/A	1	1.06139	#N/A	1	1.05238	#N/A	1	1.03914	#N/A	1	1.07068	#N/A	1
gYNPVTk N-Term(TMT6plex)_K7(TMT6plex)	O75976	CPD	0.885881	#N/A	1	0.905375	#N/A	1	0.951447	#N/A	1	1.215	#N/A	1	1.16299	#N/A	1	1.20043	#N/A	1	0.786315	#N/A	1	0.832044	#N/A	1	0.946794	#N/A	1
nPAVTQLVDR N-Term(TMT6plex)	O75976	CPD	0.965497	#N/A	1	0.847811	#N/A	1	0.886705	#N/A	1	1.16396	#N/A	1	1.28112	#N/A	1	1.15073	#N/A	1	1.00195	#N/A	1	0.930409	#N/A	1	0.977538	#N/A	1
sSTDSNNESk N-Term(TMT6plex)_K10(TMT6plex)	O75976	CPD	0.690259	#N/A	1	0.776568	#N/A	1	0.647924	#N/A	1	1.67419	#N/A	1	1.83844	#N/A	1	1.39452	#N/A	1	0.681013	#N/A	1	0.727037	#N/A	1	0.645418	#N/A	1
tSDDEVFk N-Term(TMT6plex)_K8(TMT6plex)	O75976	CPD	0.790781	#N/A	1	0.840022	#N/A	1	0.720054	#N/A	1	1.4755	#N/A	1	1.4128	#N/A	1	1.29243	#N/A	1	0.94842	#N/A	1	0.945453	#N/A	1	0.919885	#N/A	1
aTNMTVSAIR N-Term(TMT6plex)	P23786	CPT2	0.918286	#N/A	1	0.8711	#N/A	1	0.982584	#N/A	1	0.967929	#N/A	1	0.985138	#N/A	1	0.978237	#N/A	1	0.993154	#N/A	1	0.981006	#N/A	1	1.06768	#N/A	1
dELFTDDk N-Term(TMT6plex)_K8(TMT6plex)	P23786	CPT2	1.03995	#N/A	1	1.04923	#N/A	1	1.12008	#N/A	1	0.966863	#N/A	1	1.10004	#N/A	1	1.04412	4.45934	2	1.00956	1.72534	2	1.0229	0.114797	2	1.12896	1.74367	2
lMSSGNEESLR N-Term(TMT6plex)	P23786	CPT2	1.02857	#N/A	1	0.93732	#N/A	1	1.00675	#N/A	1	1.10131	#N/A	1	1.11271	#N/A	1	0.90253	#N/A	1	1.01271	#N/A	1	1.04603	#N/A	1	1.06736	#N/A	1
eDTVQSVkPWLTEIMNNYk N-Term(TMT6plex)_K8(TMT6plex)_K19(TMT6plex)	Q9H3G5	CPVL	1.0394	0.813112	2	1.01831	4.69589	2	0.805641	1.10954	2	1.47188	2.04449	2	1.18229	0.432936	2	1.09339	3.89157	4	1.00678	5.96787	4	0.985069	7.14565	4	0.921564	7.5632	4
sDSEVAGYIR N-Term(TMT6plex)	Q9H3G5	CPVL	1.1086	7.31523	2	1.16763	6.37508	2	1.06914	1.25445	2	1.324	11.7649	2	1.3122	8.69388	2	1.0597	5.40813	2	0.877977	3.30308	2	0.926618	2.76805	2	0.931898	1.11416	2
aTcLcENk N-Term(TMT6plex)_C3(Carbamidomethyl)_C5(Carbamidomethyl)_K8(TMT6plex)	P16562	CRISP2	1.24187	2.43783	2	1.06769	8.33459	2	1.09505	7.34595	2	0.87939	5.59618	2	0.745272	12.5099	2	0.662861	1.05911	2	1.24419	3.45594	2	0.99637	6.29915	2	0.840111	3.00243	2
aVSPPASNMLk N-Term(TMT6plex)_K11(TMT6plex)	P16562	CRISP2	1.25693	2.02626	2	1.28809	12.9973	2	1.08088	2.52179	2	0.990573	7.984	2	1.04158	5.21854	2	0.898825	0.558434	2	1.09047	1.99588	2	1.01099	2.83542	2	0.929525	12.2701	2
cTLQHSDPEDR N-Term(TMT6plex)_C1(Carbamidomethyl)	P16562	CRISP2	1.41399	#N/A	1	1.21392	#N/A	1	1.19752	#N/A	1	0.979103	#N/A	1	0.972957	#N/A	1	0.852929	23.4604	3	1.00014	7.08297	3	0.953494	5.94232	3	0.884861	15.7934	3
eVTTNAQR N-Term(TMT6plex)	P16562	CRISP2	1.18217	#N/A	1	1.3069	#N/A	1	1.18884	#N/A	1	0.752269	#N/A	1	0.724461	#N/A	1	0.811176	#N/A	1	0.915641	#N/A	1	0.914923	#N/A	1	0.935491	#N/A	1
nTAGcEHELLk N-Term(TMT6plex)_C5(Carbamidomethyl)_K11(TMT6plex)	P16562	CRISP2	1.37757	16.485	2	1.13288	18.1505	2	1.21496	12.2858	2	1.07846	3.24174	2	1.11082	6.45831	2	0.731346	#N/A	1	1.18686	#N/A	1	1.04567	#N/A	1	0.867945	#N/A	1
gPAAQSAR N-Term(TMT6plex)	O75462	CRLF1	0.766707	#N/A	1	1.1942	#N/A	1	1.11031	#N/A	1	0.583498	#N/A	1	0.576503	#N/A	1	1.42268	#N/A	1	0.570383	#N/A	1	0.946026	#N/A	1	1.79194	#N/A	1
aLGFPLERPk N-Term(TMT6plex)_K10(TMT6plex)	O75390	CS	0.952876	2.99876	2	0.971027	2.56651	2	0.721463	4.65578	2	0.926313	8.95146	2	0.856553	0.220102	2	1.10295	2.63854	2	1.0674	9.10187	2	1.08435	1.86401	2	0.950651	5.5698	2
dILADLIPk N-Term(TMT6plex)_K9(TMT6plex)	O75390	CS	0.972272	3.77764	6	0.961248	3.78607	6	0.96164	5.56243	6	0.943917	5.33517	6	0.949203	4.83567	6	1.06356	3.7121	9	0.961885	4.81273	9	1.02709	4.25096	9	1.0255	5.67926	9
gFSIPEcQk N-Term(TMT6plex)_C7(Carbamidomethyl)_K9(TMT6plex)	O75390	CS	0.915217	10.8932	3	0.872486	9.82995	3	0.911092	9.58308	3	0.973523	7.32039	3	0.90546	7.86338	3	0.9666	4.80529	3	1.067	5.51803	3	1.0699	5.61832	3	0.940885	8.91585	3
hLPNDPMFk N-Term(TMT6plex)_K9(TMT6plex)	O75390	CS	1.05799	#N/A	1	1.02547	#N/A	1	1.01398	#N/A	1	0.972954	#N/A	1	1.00444	#N/A	1	0.982368	1.38638	2	0.954428	7.39364	2	1.02315	3.28942	2	0.945051	3.11004	2
lVAQLYk N-Term(TMT6plex)_K7(TMT6plex)	O75390	CS	0.954964	5.9297	11	0.972087	4.03155	11	1.00612	4.5435	11	0.970743	4.09934	11	1.00246	3.19764	11	1.03626	7.55393	2	0.962752	3.75122	2	0.980504	2.2401	2	1.00847	2.99443	2
yQQGDFGYcPR N-Term(TMT6plex)_C9(Carbamidomethyl)	P67870	CSNK2B	1.01854	1.91542	2	0.923031	3.9088	2	0.986164	2.49649	2	1.04766	3.08432	2	1.06673	7.62434	2	0.831498	4.93374	2	1.11793	10.3454	2	1.09913	9.48386	2	0.994073	5.88901	2
ePAEEAAEEk N-Term(TMT6plex)_K10(TMT6plex)	Q5JQC4	CT47A1	0.836646	#N/A	1	1.12418	#N/A	1	1.22719	#N/A	1	0.759819	#N/A	1	1.33645	#N/A	1	1.17581	#N/A	1	0.789164	#N/A	1	0.997113	#N/A	1	0.929543	#N/A	1
dcGPVDTk N-Term(TMT6plex)_C2(Carbamidomethyl)_K8(TMT6plex)	Q9UBX1	CTSF	0.935228	10.6801	2	0.807481	1.74363	2	0.800201	3.98767	2	0.926783	6.44882	2	0.881699	6.04906	2	0.819814	0.162054	2	1.19666	6.66105	2	1.0943	8.61808	2	0.87158	7.94144	2
fSDLTEEEFR N-Term(TMT6plex)	Q9UBX1	CTSF	1.18683	5.09525	2	1.08777	3.31214	2	1.07832	4.1961	2	1.11572	4.60077	2	1.04484	8.81975	2	0.913972	1.52766	2	0.924081	2.70972	2	0.956987	1.7266	2	0.972151	4.30032	2
gTAQYGVTk N-Term(TMT6plex)_K9(TMT6plex)	Q9UBX1	CTSF	1.02329	6.17687	2	1.10241	2.00834	2	0.949554	8.26728	2	0.995555	5.12657	2	1.05212	9.26584	2	0.856582	4.62459	2	0.987177	9.16098	2	0.983284	2.77306	2	0.877934	2.48381	2
lAAWLAk N-Term(TMT6plex)_K7(TMT6plex)	Q9UBX1	CTSF	0.974581	#N/A	1	1.09738	#N/A	1	0.911716	#N/A	1	0.779095	#N/A	1	0.873451	#N/A	1	0.901195	#N/A	1	1.02103	#N/A	1	1.00205	#N/A	1	0.935685	#N/A	1
nSWGTDWGEk N-Term(TMT6plex)_K10(TMT6plex)	Q9UBX1	CTSF	1.26983	#N/A	1	1.27242	#N/A	1	1.04263	#N/A	1	1.1118	#N/A	1	1.25599	#N/A	1	0.897845	#N/A	1	0.998945	#N/A	1	0.923438	#N/A	1	0.896393	#N/A	1
sVGDLAPPEWDWR N-Term(TMT6plex)	Q9UBX1	CTSF	1.03171	9.86739	3	1.00799	2.0266	3	0.883833	1.6348	3	0.97187	7.30189	3	0.905174	2.32174	3	0.903604	3.7427	3	1.02678	0.475594	3	1.02463	1.64007	3	1.05687	2.82283	3
vPGAGEPk N-Term(TMT6plex)_K8(TMT6plex)	Q9UBX1	CTSF	1.03994	#N/A	1	1.03125	#N/A	1	0.979833	#N/A	1	0.959494	#N/A	1	0.981771	#N/A	1	0.917179	1.85094	2	1.01491	1.54257	2	1.06314	1.8883	2	0.901932	6.79864	2
aLVSEEGEGk N-Term(TMT6plex)_K10(TMT6plex)	Q13618	CUL3	0.982001	1.82869	2	0.924535	3.76792	2	1.05985	14.7169	2	0.904071	7.57904	2	1.03021	4.24093	2	0.953893	#N/A	1	1.05106	#N/A	1	1.0341	#N/A	1	0.916407	#N/A	1
iQTVAAk N-Term(TMT6plex)_K7(TMT6plex)	Q13618	CUL3	1.05072	#N/A	1	0.998636	#N/A	1	0.959125	#N/A	1	1.06951	#N/A	1	1.01017	#N/A	1	1.01573	#N/A	1	1.02242	#N/A	1	1.01181	#N/A	1	1.06951	#N/A	1
qGESDPER N-Term(TMT6plex)	Q13618	CUL3	0.914426	#N/A	1	0.991586	#N/A	1	1.0397	#N/A	1	1.02599	#N/A	1	0.929312	#N/A	1	1.00864	#N/A	1	0.941128	#N/A	1	0.906546	#N/A	1	0.884795	#N/A	1
sTEEPIVk N-Term(TMT6plex)_K8(TMT6plex)	Q13618	CUL3	0.966296	#N/A	1	1.07852	#N/A	1	1.13435	#N/A	1	1.10445	#N/A	1	1.49701	#N/A	1	1.02285	5.52527	2	0.997415	3.52441	2	1.02137	1.82304	2	0.975105	4.331	2
tEcGcQFTSk N-Term(TMT6plex)_C3(Carbamidomethyl)_C5(Carbamidomethyl)_K10(TMT6plex)	Q13618	CUL3	1.01943	#N/A	1	0.929094	#N/A	1	0.93728	#N/A	1	1.13454	#N/A	1	1.01854	#N/A	1	0.779742	#N/A	1	1.13579	#N/A	1	0.98329	#N/A	1	0.729316	#N/A	1
iVVMPGGGITDR N-Term(TMT6plex)	Q9NTM9	CUTC	1.05855	#N/A	1	1.11439	#N/A	1	1.07558	#N/A	1	0.970887	#N/A	1	0.938546	#N/A	1	1.0582	#N/A	1	0.835932	#N/A	1	0.881351	#N/A	1	0.886568	#N/A	1
tLNAIAk N-Term(TMT6plex)_K7(TMT6plex)	Q9NTM9	CUTC	1.24955	8.66097	2	1.23667	6.22018	2	1.2241	1.68582	2	1.13839	5.1084	2	1.16519	9.45412	2	1.12717	#N/A	1	0.834787	#N/A	1	0.776751	#N/A	1	0.857457	#N/A	1
aSAQSSTEk N-Term(TMT6plex)_K9(TMT6plex)	Q5JRM2	CXorf66	0.961736	#N/A	1	0.795769	#N/A	1	1.22919	#N/A	1	1.07335	#N/A	1	0.838347	#N/A	1	1.13234	#N/A	1	0.914352	#N/A	1	0.846515	#N/A	1	1.29237	#N/A	1
aYTPVSSDDDR N-Term(TMT6plex)	Q6BCY4	CYB5R2	0.927069	#N/A	1	0.776606	#N/A	1	0.924383	#N/A	1	0.829986	#N/A	1	0.80757	#N/A	1	0.839755	9.19573	3	0.991654	12.3884	3	1.00395	4.909	3	0.96402	8.0802	3
eHLPPPAk N-Term(TMT6plex)_K8(TMT6plex)	Q6BCY4	CYB5R2	0.9767	#N/A	1	1.02221	#N/A	1	0.974112	#N/A	1	1.06895	#N/A	1	0.939838	#N/A	1	1.07025	3.23928	2	0.876292	0.844129	2	0.908282	0.71135	2	0.857207	5.73149	2
ePITLQDPEAk N-Term(TMT6plex)_K11(TMT6plex)	Q6BCY4	CYB5R2	1.08029	5.74187	3	0.991552	10.2911	3	0.995249	3.08092	3	0.989053	1.55104	3	0.895722	3.598	3	0.926886	#N/A	1	0.968744	#N/A	1	0.927354	#N/A	1	0.905618	#N/A	1
gFVDLIIk N-Term(TMT6plex)_K8(TMT6plex)	Q6BCY4	CYB5R2	1.05824	4.01711	6	1.02545	1.27501	6	0.9951	3.42011	6	0.898941	2.85187	6	0.933739	4.81616	6	0.942397	4.74068	10	0.947912	4.4247	10	0.958657	3.41662	10	0.933408	5.9555	10
nVHPQYPEGGk N-Term(TMT6plex)_K11(TMT6plex)	Q6BCY4	CYB5R2	1.22205	0.660913	2	1.08805	7.26339	2	1.03409	10.5337	2	1.14485	4.16282	2	1.10454	7.40891	2	1.01336	24.2818	3	1.0149	11.3532	3	0.931555	9.3343	3	0.882327	12.6282	3
sTLILVcGPPPLIQTAAHPNLEk N-Term(TMT6plex)_C7(Carbamidomethyl)_K23(TMT6plex)	Q6BCY4	CYB5R2	1.16519	16.7356	5	1.18935	6.31734	5	0.937768	15.4144	5	1.06545	10.8905	5	1.18304	13.2474	5	1.12311	10.1185	5	1.02329	7.48439	5	1.07608	5.74616	5	1.06234	4.23758	5
yPLPLIEk N-Term(TMT6plex)_K8(TMT6plex)	Q6BCY4	CYB5R2	1.06483	6.43003	6	1.01533	8.05154	6	1.02771	9.82032	6	1.00886	3.32407	6	0.996571	13.384	6	0.935225	3.31246	4	1.00632	6.46507	4	0.969331	3.2981	4	0.967626	4.23936	4
ySSGFVTADMIk N-Term(TMT6plex)_K12(TMT6plex)	Q6BCY4	CYB5R2	1.15802	#N/A	1	1.16433	#N/A	1	1.07105	#N/A	1	1.12037	#N/A	1	1.10786	#N/A	1	0.927848	5.55429	3	1.03811	3.08117	3	1.01085	3.26108	3	1.01028	2.44887	3
dVcTFLR N-Term(TMT6plex)_C3(Carbamidomethyl)	P08574	CYC1	0.789854	1.23065	2	0.858106	0.206322	2	0.847285	13.8019	2	1.05508	9.53972	2	1.00836	5.38498	2	1.12354	#N/A	1	0.899062	#N/A	1	0.960222	#N/A	1	0.977304	#N/A	1
gIIWGEDTLMEYLENPk N-Term(TMT6plex)_K17(TMT6plex)	P99999	CYCS	0.825887	#N/A	1	0.74819	#N/A	1	0.693829	#N/A	1	0.86285	#N/A	1	0.755414	#N/A	1	1.00876	10.4099	3	1.01361	7.08532	3	1.0027	9.44442	3	1.07586	15.956	3
mIFVGIk N-Term(TMT6plex)_K7(TMT6plex)	P99999	CYCS	1.05533	#N/A	1	0.941522	#N/A	1	0.943693	#N/A	1	1.07472	#N/A	1	0.95226	#N/A	1	1.04845	1.85642	2	1.1318	6.50964	2	1.03201	1.60567	2	1.07839	3.81283	2
tGPNLHGLFGR N-Term(TMT6plex)	P99999	CYCS	1.02765	6.98298	9	1.04872	5.20998	9	0.937322	7.47312	9	1.06756	10.8911	9	1.06351	8.65375	9	1.01034	6.90604	3	0.984517	3.88953	3	0.930778	4.00621	3	0.96367	5.13208	3
iDESDGTSANSk N-Term(TMT6plex)_K12(TMT6plex)	P35663	CYLC1	1.29625	#N/A	1	1.10524	#N/A	1	0.852379	#N/A	1	1.10401	#N/A	1	0.935104	#N/A	1	0.937734	#N/A	1	1.12782	#N/A	1	1.042	#N/A	1	0.747196	#N/A	1
mEGLESk N-Term(TMT6plex)_K7(TMT6plex)	P35663	CYLC1	1.38325	#N/A	1	1.14957	#N/A	1	1.06048	#N/A	1	1.06921	#N/A	1	1.03203	#N/A	1	0.897495	0.265481	2	1.10266	4.08833	2	1.03535	0.429505	2	0.906316	2.47194	2
nDEESTDADSEPk N-Term(TMT6plex)_K13(TMT6plex)	P35663	CYLC1	1.55523	31.0124	2	1.39466	20.3909	2	1.31449	12.6188	2	1.3727	22.6921	2	1.24164	17.0436	2	1.00931	3.31819	2	0.888446	2.60489	2	0.842889	3.40597	2	0.665266	11.1405	2
sSDAESEDSk N-Term(TMT6plex)_K10(TMT6plex)	P35663	CYLC1	1.50515	7.2712	2	1.233	1.38769	2	1.24289	4.04242	2	1.12433	6.05388	2	1.08576	1.00255	2	1.00704	#N/A	1	0.958484	#N/A	1	0.736093	#N/A	1	0.646295	#N/A	1
yAPLPEAPWIHk N-Term(TMT6plex)_K12(TMT6plex)	P35663	CYLC1	0.995544	0.749935	2	1.00238	1.78008	2	0.919348	6.96685	2	0.748622	4.99481	2	0.99926	13.5356	2	0.957419	#N/A	1	1.08013	#N/A	1	1.07146	#N/A	1	0.991335	#N/A	1
dNTVSIIDEEQLR N-Term(TMT6plex)	Q14093	CYLC2	1.03455	18.3523	2	1.10357	7.29128	2	1.15518	9.14258	2	0.823084	9.5359	2	0.911327	3.01026	2	0.917986	1.42738	3	0.934783	1.44702	3	1.03418	1.4742	3	1.10616	4.4504	3
dSAIELQAVk N-Term(TMT6plex)_K10(TMT6plex)	Q14093	CYLC2	1.33129	1.01366	2	1.16328	4.14402	2	1.2843	4.11387	2	1.01126	4.2445	2	0.921746	10.4713	2	0.922598	7.38412	3	1.05403	10.0316	3	0.969998	5.21999	3	1.01264	8.04408	3
dSATESEDEk N-Term(TMT6plex)_K10(TMT6plex)	Q14093	CYLC2	1.48339	0.0213045	2	1.32517	0.900146	2	1.50763	1.45194	2	1.09147	2.46624	2	1.0772	3.66992	2	0.887773	2.59318	2	0.783806	2.54185	2	0.720028	2.706	2	0.747415	11.7933	2
dSATESEGEk N-Term(TMT6plex)_K10(TMT6plex)	Q14093	CYLC2	1.3833	11.3746	2	1.28288	3.34541	2	1.38383	4.87722	2	1.11542	6.94041	2	0.977927	6.46847	2	0.878148	2.06703	2	0.861189	4.90065	2	0.787737	4.83106	2	0.723619	4.81003	2
dTTDSESELk N-Term(TMT6plex)_K10(TMT6plex)	Q14093	CYLC2	1.14246	17.9324	2	1.17198	17.4939	2	1.14467	13.117	2	0.997085	13.958	2	0.93894	4.18316	2	0.937956	7.03599	2	0.876926	3.566	2	0.830897	1.4643	2	0.885596	11.4368	2
tVEVDSk N-Term(TMT6plex)_K7(TMT6plex)	Q14093	CYLC2	1.19	1.84308	2	1.21505	2.85327	2	1.12837	5.20333	2	0.965857	5.51711	2	0.947713	4.92012	2	0.843252	3.37393	2	0.988229	3.7875	2	1.03262	4.87798	2	1.00161	9.5687	2
vNFGPYDNYIPVSELSk N-Term(TMT6plex)_K17(TMT6plex)	Q14093	CYLC2	1.15853	14.5925	2	1.23189	5.07257	2	1.15915	2.08016	2	0.894883	7.93774	2	0.77822	4.406	2	0.793644	9.75708	2	1.01281	7.48984	2	0.974699	14.2795	2	0.987008	13.1499	2
sQAPGQPGASQWGSR N-Term(TMT6plex)	Q96EP5	DAZAP1	1.20799	#N/A	1	1.11189	#N/A	1	1.17283	#N/A	1	1.18137	#N/A	1	1.08399	#N/A	1	0.988808	#N/A	1	1.02225	#N/A	1	1.07246	#N/A	1	1.04178	#N/A	1
tkPSDEEMLFIYGHYk N-Term(TMT6plex)_K2(TMT6plex)_K16(TMT6plex)	P07108	DBI	0.983642	3.81781	3	1.12557	6.2721	3	0.911536	8.91099	3	1.06641	4.70451	3	0.96088	1.96845	3	0.925324	7.29569	4	1.05826	10.4285	4	1.06425	6.59951	4	0.965262	10.5435	4
eTQGALDVk N-Term(TMT6plex)_K9(TMT6plex)	A8MYV0	DCDC2C	0.898518	#N/A	1	1.04884	#N/A	1	1.01581	#N/A	1	1.0984	#N/A	1	1.1095	#N/A	1	1.17759	#N/A	1	0.818292	#N/A	1	0.934699	#N/A	1	0.936351	#N/A	1
gPSAPVDTTPAk N-Term(TMT6plex)_K12(TMT6plex)	A8MYV0	DCDC2C	0.807781	11.6494	2	0.824248	13.848	2	0.799439	18.1674	2	0.946146	8.76949	2	0.935102	7.64328	2	1.03375	#N/A	1	0.991195	#N/A	1	0.969782	#N/A	1	0.968871	#N/A	1
aGVEAMSk N-Term(TMT6plex)_K8(TMT6plex)	Q16698	DECR1	0.894258	18.5116	2	0.923653	8.61654	2	0.750232	31.187	2	1.17939	2.3953	2	1.07057	19.492	2	1.25844	5.62529	2	0.870826	1.74115	2	0.833979	4.87236	2	0.762126	14.2395	2
aMLPPNSFQGk N-Term(TMT6plex)_K11(TMT6plex)	Q16698	DECR1	0.956576	11.2294	6	0.835484	7.18999	6	0.884571	10.4533	6	1.15439	8.62326	6	1.02498	6.81154	6	1.14539	7.96955	5	0.845629	3.67072	5	0.868291	6.93017	5	0.827466	12.1829	5
aTAEQISSQTGNk N-Term(TMT6plex)_K13(TMT6plex)	Q16698	DECR1	0.891658	18.9339	3	0.979713	13.5076	3	0.969719	13.1282	3	1.25775	2.63574	3	1.33574	6.97278	3	1.27155	6.86461	4	0.822522	13.3072	4	0.841996	15.1809	4	0.849496	11.21	4
dPDMVQNTVSELIk N-Term(TMT6plex)_K14(TMT6plex)	Q16698	DECR1	0.889071	10.5308	7	0.965119	6.9017	7	0.851812	10.3312	7	1.21888	7.56929	7	1.05885	8.08352	7	1.24971	4.11936	8	0.834255	4.63535	8	0.826129	6.73725	8	0.846315	3.15083	8
eQWDTIEELIR N-Term(TMT6plex)	Q16698	DECR1	0.95785	12.3972	8	1.06931	10.1	8	1.0045	6.03025	8	1.1317	8.54792	8	1.12817	4.59427	8	1.14442	5.65586	8	0.890908	3.01265	8	0.919886	4.99663	8	0.961827	3.46393	8
fDGGEEVLISGEFNDLR N-Term(TMT6plex)	Q16698	DECR1	0.924602	4.958	5	1.05503	6.64523	5	1.06469	14.0017	5	1.27934	7.60887	5	1.34073	2.76737	5	1.23147	12.1125	3	0.82907	2.93061	3	0.859213	6.60796	3	0.965864	12.0477	3
fFSPLQk N-Term(TMT6plex)_K7(TMT6plex)	Q16698	DECR1	0.923621	8.30527	5	0.950301	5.31773	5	0.925356	3.26526	5	1.19301	4.54652	5	1.20649	4.86236	5	1.12418	#N/A	1	0.879477	#N/A	1	0.828323	#N/A	1	0.847139	#N/A	1
lDPTGTFEk N-Term(TMT6plex)_K9(TMT6plex)	Q16698	DECR1	0.810159	#N/A	1	0.815324	#N/A	1	0.822495	#N/A	1	1.15645	#N/A	1	1.02812	#N/A	1	1.40316	#N/A	1	0.797381	#N/A	1	0.787937	#N/A	1	0.779224	#N/A	1
sLAAEWGk N-Term(TMT6plex)_K8(TMT6plex)	Q16698	DECR1	0.814321	3.19215	3	0.869251	3.70659	3	1.02256	8.38454	3	1.11012	11.9584	3	1.22722	8.84009	3	1.29445	3.18527	3	0.771577	7.80865	3	0.826785	9.59049	3	0.844056	11.1506	3
vAGHPNIVINNAAGNFISPTER N-Term(TMT6plex)	Q16698	DECR1	0.902181	3.65117	2	0.897273	7.22365	2	0.798979	2.46343	2	1.18129	0.106886	2	1.29541	2.16285	2	0.788604	26.7754	2	1.11321	4.34245	2	1.13536	2.94397	2	1.10361	8.33524	2
vHAIQcDVR N-Term(TMT6plex)_C6(Carbamidomethyl)	Q16698	DECR1	1.04706	8.36088	3	0.998225	5.51664	3	1.08367	4.50721	3	1.11574	11.1375	3	1.00767	11.098	3	1.2023	16.1553	4	0.853711	3.99463	4	0.889206	10.7948	4	0.98854	34.3051	4
eVNTFVk N-Term(TMT6plex)_K7(TMT6plex)	Q16854	DGUOK	0.915733	#N/A	1	0.954175	#N/A	1	0.901921	#N/A	1	0.94853	#N/A	1	0.932982	#N/A	1	1.08188	#N/A	1	0.929563	#N/A	1	0.992193	#N/A	1	0.954036	#N/A	1
tYPEWHVATEPVATWQNIQAAGTQk N-Term(TMT6plex)_K25(TMT6plex)	Q16854	DGUOK	0.921551	#N/A	1	0.96851	#N/A	1	0.940206	#N/A	1	1.09007	#N/A	1	1.17031	#N/A	1	0.966866	9.16164	3	0.9863	4.76096	3	0.999532	3.61599	3	0.923534	10.7361	3
vQLEPFPEk N-Term(TMT6plex)_K9(TMT6plex)	Q16854	DGUOK	1.0997	#N/A	1	0.956849	#N/A	1	0.97521	#N/A	1	1.02265	#N/A	1	0.878457	#N/A	1	1.05441	2.58384	2	0.94786	1.63946	2	0.926201	3.17545	2	1.02158	3.09946	2
aESEQEAYLR N-Term(TMT6plex)	Q9NR28	DIABLO	0.755213	#N/A	1	0.773618	#N/A	1	0.948324	#N/A	1	0.924898	#N/A	1	1.01387	#N/A	1	1.16627	#N/A	1	0.956908	#N/A	1	0.870086	#N/A	1	1.15179	#N/A	1
qYTSLLGk N-Term(TMT6plex)_K8(TMT6plex)	Q9NR28	DIABLO	0.895426	#N/A	1	0.938843	#N/A	1	0.903818	#N/A	1	1.00839	#N/A	1	1.11741	#N/A	1	1.19238	#N/A	1	0.944904	#N/A	1	0.951338	#N/A	1	1.08924	#N/A	1
tQEEGEER N-Term(TMT6plex)	Q9NR28	DIABLO	0.691152	3.94833	2	0.70186	10.4096	2	0.706023	10.8778	2	0.843207	0.616853	2	0.941423	26.9315	2	1.20834	8.95947	2	0.904905	12.0977	2	0.930157	9.37658	2	1.07244	10.1472	2
dVPIGAIIcITVGkPEDIEAFk N-Term(TMT6plex)_C9(Carbamidomethyl)_K14(TMT6plex)_K22(TMT6plex)	P10515	DLAT	0.950767	13.8656	3	0.961152	10.8376	3	0.895307	4.03524	3	1.11417	2.93227	3	0.888324	2.38983	3	1.05122	1.55102	4	1.16347	6.56927	4	1.14904	2.23353	4	0.938563	8.10892	4
gIDLTQVk N-Term(TMT6plex)_K8(TMT6plex)	P10515	DLAT	0.923102	11.7876	5	0.909513	8.03297	5	0.974762	7.76976	5	0.874853	3.30541	5	0.879004	4.62708	5	1.05429	1.07271	3	0.998501	1.95235	3	0.975639	3.78409	3	0.987443	7.47317	3
iSVNDFIIk N-Term(TMT6plex)_K9(TMT6plex)	P10515	DLAT	0.959038	3.17286	3	0.944116	0.428974	3	0.96111	5.93281	3	0.97138	4.52613	3	1.00731	4.49221	3	1.03081	0.230369	2	1.03341	3.60428	2	1.02201	5.75256	2	1.01581	4.84496	2
vFVSPLAk N-Term(TMT6plex)_K8(TMT6plex)	P10515	DLAT	0.919613	#N/A	1	0.915793	#N/A	1	1.01106	#N/A	1	0.904773	#N/A	1	0.984584	#N/A	1	1.04641	0.67028	3	0.970126	4.58846	3	0.997075	4.31872	3	1.06416	6.52783	3
aDGGTQVIDTk N-Term(TMT6plex)_K11(TMT6plex)	P09622	DLD	1.05705	14.6134	3	1.07646	6.24207	3	1.12232	7.61586	3	0.984971	4.72324	3	0.979361	4.01437	3	1.05886	1.2017	2	0.895053	1.5583	2	0.95295	5.49969	2	1.01908	2.7955	2
eEGIEYk N-Term(TMT6plex)_K7(TMT6plex)	P09622	DLD	0.804686	#N/A	1	0.820094	#N/A	1	1.56616	#N/A	1	0.76214	#N/A	1	1.23155	#N/A	1	0.92049	#N/A	1	0.864991	#N/A	1	0.932844	#N/A	1	1.15737	#N/A	1
gIEMSEVR N-Term(TMT6plex)	P09622	DLD	1.01552	6.36246	2	0.967682	8.89703	2	0.990974	2.53973	2	0.917335	4.18776	2	0.89981	2.23225	2	1.09338	2.20333	2	0.978854	4.7988	2	1.03205	5.69654	2	1.03611	11.4172	2
iDVSIEAASGGk N-Term(TMT6plex)_K12(TMT6plex)	P09622	DLD	1.02591	1.03292	2	1.04614	2.9454	2	1.0963	3.98321	2	0.984914	1.72534	2	1.06715	0.0408352	2	1.06123	2.64828	2	0.986509	1.32238	2	0.972708	4.98772	2	1.03205	6.32836	2
iPNIYAIGDVVAGPMLAHk N-Term(TMT6plex)_K19(TMT6plex)	P09622	DLD	0.961357	13.0532	2	1.10628	2.5218	2	0.848291	2.83644	2	0.978461	10.8555	2	0.941649	4.6367	2	1.01489	#N/A	1	1.02768	#N/A	1	1.00101	#N/A	1	0.96858	#N/A	1
nLGLEELGIELDPR N-Term(TMT6plex)	P09622	DLD	1.38792	#N/A	1	1.03859	#N/A	1	1.13712	#N/A	1	1.79473	#N/A	1	1.06821	#N/A	1	1.06435	#N/A	1	0.996226	#N/A	1	1.0553	#N/A	1	1.10653	#N/A	1
nQVTATk N-Term(TMT6plex)_K7(TMT6plex)	P09622	DLD	1.12947	1.85394	2	1.15007	3.55537	2	1.10191	0.857771	2	1.1838	6.36405	2	1.22111	10.0825	2	1.02632	6.78648	2	0.931541	6.32322	2	0.937865	7.96783	2	0.958939	5.41366	2
tNADTDGMVk N-Term(TMT6plex)_K10(TMT6plex)	P09622	DLD	1.15406	7.21679	2	1.20784	9.65213	2	1.13753	4.9757	2	1.1071	9.86849	2	1.13222	7.54894	2	1.05284	3.71734	2	0.984006	0.832519	2	0.993856	3.05463	2	1.01095	0.190825	2
tNADTDGmVk N-Term(TMT6plex)_M8(Oxidation)_K10(TMT6plex)	P09622	DLD	0.74369	32.6177	2	0.919489	17.9424	2	0.991948	3.99522	2	0.771279	24.7605	2	1.05384	25.4908	2	1.30725	#N/A	1	0.81996	#N/A	1	1.09097	#N/A	1	0.987426	#N/A	1
aELPENLk N-Term(TMT6plex)_K8(TMT6plex)	Q9UFH2	DNAH17	0.915856	0.622053	2	0.886299	3.59032	2	0.97121	3.97708	2	0.846578	2.38789	2	0.898918	0.740593	2	0.985561	#N/A	1	0.966168	#N/A	1	1.03243	#N/A	1	1.05418	#N/A	1
aLMEDAVk N-Term(TMT6plex)_K8(TMT6plex)	Q9UFH2	DNAH17	0.907535	#N/A	1	0.908972	#N/A	1	0.937349	#N/A	1	0.937483	#N/A	1	1.02727	#N/A	1	1.0233	#N/A	1	0.936037	#N/A	1	1.10876	#N/A	1	1.13059	#N/A	1
aVSELQNPAIR N-Term(TMT6plex)	Q9UFH2	DNAH17	0.85489	#N/A	1	0.960569	#N/A	1	1.03979	#N/A	1	0.935278	#N/A	1	0.975616	#N/A	1	0.993967	#N/A	1	0.927618	#N/A	1	0.987664	#N/A	1	1.06931	#N/A	1
cQQEADATNR N-Term(TMT6plex)_C1(Carbamidomethyl)	Q9UFH2	DNAH17	1.22673	#N/A	1	1.01383	#N/A	1	1.07373	#N/A	1	1.06264	#N/A	1	1.19172	#N/A	1	0.93193	#N/A	1	1.06873	#N/A	1	1.02373	#N/A	1	0.769781	#N/A	1
dLANITHDGPk N-Term(TMT6plex)_K11(TMT6plex)	Q9UFH2	DNAH17	1.02804	#N/A	1	1.00031	#N/A	1	1.02707	#N/A	1	1.02074	#N/A	1	1.03845	#N/A	1	0.972037	#N/A	1	1.00361	#N/A	1	0.941252	#N/A	1	0.990577	#N/A	1
eAEEYQDSFER N-Term(TMT6plex)	Q9UFH2	DNAH17	0.803607	#N/A	1	0.804773	#N/A	1	0.870369	#N/A	1	0.805227	#N/A	1	0.807704	#N/A	1	0.966619	#N/A	1	1.12887	#N/A	1	1.18052	#N/A	1	1.2157	#N/A	1
eTDSGAGTGVSR N-Term(TMT6plex)	Q9UFH2	DNAH17	0.90712	2.55443	2	0.918103	11.6262	2	0.95461	1.37557	2	0.836852	10.4216	2	0.939947	3.46265	2	0.984086	#N/A	1	0.978974	#N/A	1	1.00977	#N/A	1	0.982342	#N/A	1
eVTSWQQk N-Term(TMT6plex)_K8(TMT6plex)	Q9UFH2	DNAH17	0.882183	#N/A	1	0.963411	#N/A	1	1.00816	#N/A	1	0.921842	#N/A	1	1.03745	#N/A	1	0.891353	#N/A	1	1.04716	#N/A	1	1.13716	#N/A	1	1.05052	#N/A	1
gLQGEIEEVLSGISLAVNVLk N-Term(TMT6plex)_K21(TMT6plex)	Q9UFH2	DNAH17	1.45534	#N/A	1	1.17451	#N/A	1	1.36321	#N/A	1	1.47454	#N/A	1	1.27159	#N/A	1	0.936983	#N/A	1	0.938615	#N/A	1	0.897563	#N/A	1	0.859974	#N/A	1
lYEEVSk N-Term(TMT6plex)_K7(TMT6plex)	Q9UFH2	DNAH17	0.953247	#N/A	1	0.92915	#N/A	1	0.946878	#N/A	1	0.978889	#N/A	1	0.938068	#N/A	1	0.985879	#N/A	1	1.0696	#N/A	1	0.950329	#N/A	1	0.986427	#N/A	1
mSEETTLADLLQLNLHSYEDEVR N-Term(TMT6plex)	Q9UFH2	DNAH17	1.20175	#N/A	1	1.319	#N/A	1	1.05708	#N/A	1	0.990603	#N/A	1	1.05777	#N/A	1	1.07178	#N/A	1	1.02792	#N/A	1	1.2605	#N/A	1	1.17679	#N/A	1
nNLTELk N-Term(TMT6plex)_K7(TMT6plex)	Q9UFH2	DNAH17	1.1187	#N/A	1	1.10995	#N/A	1	1.17691	#N/A	1	1.07433	#N/A	1	1.10616	#N/A	1	0.936327	#N/A	1	0.989801	#N/A	1	1.07532	#N/A	1	1.00933	#N/A	1
tTPANEVk N-Term(TMT6plex)_K8(TMT6plex)	Q9UFH2	DNAH17	1.068	#N/A	1	1.02953	#N/A	1	0.999775	#N/A	1	0.948965	#N/A	1	1.00793	#N/A	1	0.994226	#N/A	1	0.951266	#N/A	1	0.99206	#N/A	1	1.0062	#N/A	1
vILLANR N-Term(TMT6plex)	Q9UFH2	DNAH17	1.01829	#N/A	1	0.98639	#N/A	1	1.00523	#N/A	1	0.959678	#N/A	1	0.987867	#N/A	1	0.962771	#N/A	1	1.0553	#N/A	1	1.01361	#N/A	1	1.03434	#N/A	1
gNEPTWAEAk N-Term(TMT6plex)_K10(TMT6plex)	Q9P225	DNAH2	0.96887	#N/A	1	0.917431	#N/A	1	1.0935	#N/A	1	0.931588	#N/A	1	1.04183	#N/A	1	0.991501	#N/A	1	0.997298	#N/A	1	1.05303	#N/A	1	1.08507	#N/A	1
vSEVPANTk N-Term(TMT6plex)_K9(TMT6plex)	Q8TD57	DNAH3	0.960879	#N/A	1	0.981516	#N/A	1	1.07116	#N/A	1	0.832848	#N/A	1	1.00316	#N/A	1	0.952857	#N/A	1	0.971807	#N/A	1	1.01111	#N/A	1	1.06507	#N/A	1
aLANEISQk N-Term(TMT6plex)_K9(TMT6plex)	Q8WXX0	DNAH7	0.881862	#N/A	1	0.939289	#N/A	1	0.970748	#N/A	1	0.816597	#N/A	1	0.943311	#N/A	1	1.00913	#N/A	1	0.919448	#N/A	1	1.06953	#N/A	1	1.07979	#N/A	1
eLSPTSDTNLVR N-Term(TMT6plex)	Q8WXX0	DNAH7	0.969984	#N/A	1	0.902352	#N/A	1	1.04937	#N/A	1	0.934	#N/A	1	1.0069	#N/A	1	0.968661	#N/A	1	0.957697	#N/A	1	0.958838	#N/A	1	1.1045	#N/A	1
lQSGTEQTSSk N-Term(TMT6plex)_K11(TMT6plex)	Q8WXX0	DNAH7	0.968805	#N/A	1	1.00725	#N/A	1	0.98482	#N/A	1	1.25772	#N/A	1	1.24366	#N/A	1	1.08374	#N/A	1	1.00546	#N/A	1	1.01552	#N/A	1	0.970642	#N/A	1
aVLLTGEQGTAk N-Term(TMT6plex)_K12(TMT6plex)	Q96JB1	DNAH8	0.811502	14.2913	2	0.914854	19.9753	2	0.817785	11.0553	2	0.777973	18.1724	2	0.790756	13.2599	2	0.986318	0.813971	2	1.03506	4.44753	2	1.05642	5.09492	2	1.07324	4.47374	2
eESEAVDTLR N-Term(TMT6plex)	Q96JB1	DNAH8	0.986278	#N/A	1	1.10245	#N/A	1	1.30082	#N/A	1	0.996705	#N/A	1	1.12774	#N/A	1	0.938211	#N/A	1	0.885543	#N/A	1	0.970292	#N/A	1	1.08471	#N/A	1
eSGGGVGETR N-Term(TMT6plex)	Q96JB1	DNAH8	0.879226	3.27215	2	0.935732	0.487878	2	0.977112	2.84438	2	1.06026	2.21575	2	1.05287	3.2589	2	1.45376	2.55657	2	0.625219	15.9231	2	0.681272	12.7534	2	0.628659	13.624	2
fDAAMNEk N-Term(TMT6plex)_K8(TMT6plex)	Q96JB1	DNAH8	1.02736	#N/A	1	1.03711	#N/A	1	0.997513	#N/A	1	1.06288	#N/A	1	1.00946	#N/A	1	0.894717	#N/A	1	1.03307	#N/A	1	1.01929	#N/A	1	1.00209	#N/A	1
lAVANAELGk N-Term(TMT6plex)_K10(TMT6plex)	Q96JB1	DNAH8	1.05244	#N/A	1	1.06081	#N/A	1	0.992808	#N/A	1	0.922455	#N/A	1	0.960506	#N/A	1	1.03368	3.04238	2	1.00564	7.64838	2	1.04606	5.58855	2	1.06981	5.39958	2
nDVAINVk N-Term(TMT6plex)_K8(TMT6plex)	Q96JB1	DNAH8	1.03104	#N/A	1	1.08161	#N/A	1	1.16837	#N/A	1	1.04657	#N/A	1	1.11071	#N/A	1	1.15068	#N/A	1	0.843618	#N/A	1	1.10216	#N/A	1	1.03337	#N/A	1
qELPENLk N-Term(TMT6plex)_K8(TMT6plex)	Q96JB1	DNAH8	0.940148	#N/A	1	1.00739	#N/A	1	1.06705	#N/A	1	0.935088	#N/A	1	0.993026	#N/A	1	0.98072	#N/A	1	0.987048	#N/A	1	1.05539	#N/A	1	1.04761	#N/A	1
qTAAEVSEk N-Term(TMT6plex)_K9(TMT6plex)	Q96JB1	DNAH8	0.918426	#N/A	1	1.01358	#N/A	1	1.05841	#N/A	1	1.01839	#N/A	1	1.09274	#N/A	1	1.0822	#N/A	1	0.988321	#N/A	1	1.05047	#N/A	1	1.05228	#N/A	1
vTNQMVTAck N-Term(TMT6plex)_C9(Carbamidomethyl)_K10(TMT6plex)	Q96JB1	DNAH8	1.0871	#N/A	1	1.0447	#N/A	1	0.867742	#N/A	1	1.04942	#N/A	1	0.914411	#N/A	1	1.02881	#N/A	1	1.05918	#N/A	1	1.03525	#N/A	1	0.985773	#N/A	1
yYNTSER N-Term(TMT6plex)	Q96JB1	DNAH8	0.792052	#N/A	1	0.895518	#N/A	1	1.03226	#N/A	1	0.770514	#N/A	1	0.935381	#N/A	1	1.10848	#N/A	1	0.949099	#N/A	1	1.09831	#N/A	1	1.18791	#N/A	1
aSQTYNNPVR N-Term(TMT6plex)	Q9UI46	DNAI1	0.728382	#N/A	1	0.915082	#N/A	1	0.913833	#N/A	1	0.805706	#N/A	1	1.01442	#N/A	1	0.981076	#N/A	1	0.934346	#N/A	1	1.09687	#N/A	1	1.18004	#N/A	1
ecQTEPPPR N-Term(TMT6plex)_C2(Carbamidomethyl)	Q9UI46	DNAI1	0.935768	#N/A	1	0.886775	#N/A	1	0.910427	#N/A	1	1.05206	#N/A	1	1.00139	#N/A	1	1.05133	#N/A	1	0.943294	#N/A	1	0.93158	#N/A	1	0.929863	#N/A	1
cEScSGAk N-Term(TMT6plex)_C1(Carbamidomethyl)_C4(Carbamidomethyl)_K8(TMT6plex)	Q8WW22	DNAJA4	1.21965	#N/A	1	1.09952	#N/A	1	1.01357	#N/A	1	1.34345	#N/A	1	1.24098	#N/A	1	1.11633	#N/A	1	0.978843	#N/A	1	0.983929	#N/A	1	0.884703	#N/A	1
dVYDQGGEQAIk N-Term(TMT6plex)_K12(TMT6plex)	Q8WW22	DNAJA4	0.873262	1.15459	2	0.893941	3.29448	2	0.919952	6.27739	2	1.10915	1.39449	2	1.00944	1.82878	2	1.00455	2.35127	2	1.04527	1.4102	2	1.02326	2.32227	2	1.01315	0.880132	2
iLFHGEGDQEPELEPGDVIIVLDQk N-Term(TMT6plex)_K25(TMT6plex)	Q8WW22	DNAJA4	1.04132	#N/A	1	1.12843	#N/A	1	0.955285	#N/A	1	0.887651	#N/A	1	1.03864	#N/A	1	1.11401	5.05422	3	1.12251	5.66018	3	1.21057	2.75621	3	1.12605	8.69228	3
iLVITSk N-Term(TMT6plex)_K7(TMT6plex)	Q8WW22	DNAJA4	0.945848	#N/A	1	0.932099	#N/A	1	0.95628	#N/A	1	1.06612	#N/A	1	1.0203	#N/A	1	0.95645	#N/A	1	1.05216	#N/A	1	1.06646	#N/A	1	1.03883	#N/A	1
sAQEPAR N-Term(TMT6plex)	P25685	DNAJB1	0.779973	21.3538	2	0.859896	11.9828	2	0.805512	15.4396	2	1.00976	11.8948	2	0.916598	8.99482	2	0.976983	2.82284	2	1.15975	2.78078	2	1.09995	4.40511	2	1.15202	5.699	2
nPDDPQAQEk N-Term(TMT6plex)_K10(TMT6plex)	Q9UBS4	DNAJB11	1.2848	8.04941	2	1.40701	5.85341	2	1.92638	5.06759	2	0.781848	2.9543	2	0.883089	0.562483	2	0.821156	11.2352	2	0.773289	3.82694	2	0.785876	4.37365	2	0.88999	5.19415	2
lLNIPINDIIHPk N-Term(TMT6plex)_K13(TMT6plex)	P59910	DNAJB13	0.974015	#N/A	1	1.00519	#N/A	1	0.953464	#N/A	1	0.955814	#N/A	1	0.944633	#N/A	1	1.02788	3.56915	2	1.03512	2.86485	2	1.1004	5.99642	2	1.02724	1.53176	2
nSEDAQIk N-Term(TMT6plex)_K8(TMT6plex)	P59910	DNAJB13	1.02482	#N/A	1	1.04595	#N/A	1	1.01365	#N/A	1	1.03136	#N/A	1	1.0251	#N/A	1	1.05502	#N/A	1	0.95098	#N/A	1	0.966756	#N/A	1	0.978514	#N/A	1
lVSEAYEVLSDSk N-Term(TMT6plex)_K13(TMT6plex)	Q8NHS0	DNAJB8	0.861445	3.09111	4	0.891329	5.17036	4	0.805062	1.5816	4	0.981211	7.685	4	0.956639	5.50598	4	1.05233	3.80889	3	1.07804	10.3294	3	1.05625	5.54544	3	1.04505	3.20443	3
eSAATDVLQk N-Term(TMT6plex)_K10(TMT6plex)	Q9NVH1	DNAJC11	0.988477	#N/A	1	0.997343	#N/A	1	1.05543	#N/A	1	1.10878	#N/A	1	1.11775	#N/A	1	1.02394	#N/A	1	1.04755	#N/A	1	1.04239	#N/A	1	1.02718	#N/A	1
lILTEASk N-Term(TMT6plex)_K8(TMT6plex)	Q9NVH1	DNAJC11	0.996098	#N/A	1	0.940048	#N/A	1	1.02499	#N/A	1	0.96737	#N/A	1	0.977104	#N/A	1	1.00263	#N/A	1	1.02844	#N/A	1	1.00587	#N/A	1	1.04915	#N/A	1
aLQAEQGk N-Term(TMT6plex)_K8(TMT6plex)	O14645	DNALI1	0.987506	#N/A	1	0.684508	#N/A	1	0.829002	#N/A	1	1.2131	#N/A	1	0.824894	#N/A	1	1.2881	12.0846	2	0.764533	12.2207	2	0.747257	2.53574	2	0.815917	2.5448	2
aQLEGIIAPk N-Term(TMT6plex)_K10(TMT6plex)	O14645	DNALI1	0.993064	#N/A	1	0.917684	#N/A	1	0.990787	#N/A	1	1.0224	#N/A	1	0.965024	#N/A	1	1.26188	#N/A	1	1.11754	#N/A	1	1.28511	#N/A	1	1.18088	#N/A	1
iAELETEk N-Term(TMT6plex)_K8(TMT6plex)	O14645	DNALI1	1.02437	2.27452	2	0.968343	0.250486	2	1.00678	4.08008	2	1.00428	0.668551	2	0.984074	5.39126	2	0.995784	1.61372	2	1.02846	0.844083	2	1.05321	4.59598	2	1.0729	5.38187	2
yDTPVLVSR N-Term(TMT6plex)	O14645	DNALI1	1.31111	#N/A	1	1.13983	#N/A	1	1.04851	#N/A	1	1.17129	#N/A	1	1.16366	#N/A	1	1.02907	1.73463	2	1.03902	7.75989	2	1.03071	3.00602	2	1.04481	1.66531	2
eAVQTAAk N-Term(TMT6plex)_K8(TMT6plex)	Q9ULA0	DNPEP	1.04481	#N/A	1	1.06196	#N/A	1	1.14036	#N/A	1	0.988199	#N/A	1	1.03135	#N/A	1	0.92356	#N/A	1	0.929287	#N/A	1	0.913085	#N/A	1	0.843468	#N/A	1
gTPEPGPLNAVDER N-Term(TMT6plex)	Q9ULA0	DNPEP	1.04894	#N/A	1	1.01902	#N/A	1	1.1362	#N/A	1	0.737723	#N/A	1	0.971453	#N/A	1	0.868461	#N/A	1	0.998609	#N/A	1	1.09645	#N/A	1	1.12478	#N/A	1
dVYSVSVDQk N-Term(TMT6plex)_K10(TMT6plex)	Q9BVM2	DPCD	0.945395	4.27477	2	0.89901	3.55594	2	0.918712	4.16417	2	0.974386	0.492632	2	0.90929	3.60387	2	1.07243	20.3329	2	1.10203	1.17952	2	0.946677	11.5549	2	1.07281	3.76558	2
eMAEEYDEk N-Term(TMT6plex)_K9(TMT6plex)	Q9BVM2	DPCD	0.893424	7.46609	2	0.881529	4.29469	2	0.912639	0.583855	2	0.943284	1.25182	2	0.934159	6.33155	2	0.851966	8.23885	2	1.09297	1.00724	2	1.09173	5.62312	2	1.12065	4.05648	2
eSNANPIFMR N-Term(TMT6plex)	Q9BVM2	DPCD	0.912484	#N/A	1	0.963304	#N/A	1	0.849393	#N/A	1	0.950718	#N/A	1	0.936583	#N/A	1	0.932574	1.36084	2	0.998442	5.06705	2	1.08491	3.18648	2	1.07949	2.94459	2
eVVVAESELQk N-Term(TMT6plex)_K11(TMT6plex)	Q9BVM2	DPCD	0.966316	5.82682	2	0.896935	0.222489	2	1.00917	5.45492	2	0.957184	2.81511	2	0.920465	11.3928	2	0.991133	#N/A	1	1.19586	#N/A	1	1.15859	#N/A	1	1.13264	#N/A	1
tALLQDGR N-Term(TMT6plex)	Q9BVM2	DPCD	1.05338	#N/A	1	1.09588	#N/A	1	1.00473	#N/A	1	0.964091	#N/A	1	1.01994	#N/A	1	0.868225	#N/A	1	1.07601	#N/A	1	0.972449	#N/A	1	1.0167	#N/A	1
ePEVEEEMEk N-Term(TMT6plex)_K10(TMT6plex)	Q6NUT2	DPY19L2	0.943084	2.06321	2	0.995646	1.75624	2	0.918949	6.90168	2	1.12391	0.876138	2	1.06888	4.92802	2	1.22374	5.55164	2	0.782426	3.60536	2	0.784469	7.67517	2	0.769358	12.2517	2
gLELEVVAk N-Term(TMT6plex)_K9(TMT6plex)	Q6NUT2	DPY19L2	0.870852	9.96307	4	0.894645	8.72807	4	1.0721	6.69454	4	0.843596	10.2965	4	0.93296	5.79698	4	0.966796	0.973251	2	0.90459	4.03455	2	0.990849	1.12177	2	1.12685	4.16588	2
iLGVSDHIR N-Term(TMT6plex)	Q6NUT2	DPY19L2	1.31372	17.5463	2	1.02118	15.3141	2	1.11493	10.2032	2	1.14657	2.76634	2	0.967592	8.54741	2	1.36254	#N/A	1	1.11411	#N/A	1	0.887343	#N/A	1	1.09653	#N/A	1
lSDLIAAR N-Term(TMT6plex)	Q6NUT2	DPY19L2	1.02767	5.96373	5	1.06306	4.84567	5	1.07899	7.02511	5	0.998162	5.75364	5	0.992717	3.20323	5	0.996942	9.14954	3	0.969442	7.33492	3	1.04209	8.64425	3	1.09227	3.78257	3
lSTLHPIVNHPHYEDADLR N-Term(TMT6plex)	Q6NUT2	DPY19L2	0.980339	9.89027	2	1.06996	3.53574	2	0.983115	2.22944	2	0.929486	8.64609	2	1.01273	5.70561	2	1.0755	4.19214	3	0.97103	3.01182	3	1.06803	4.21106	3	1.02175	4.08054	3
lTEYPLIINAIk N-Term(TMT6plex)_K12(TMT6plex)	Q6NUT2	DPY19L2	1.14246	5.19362	6	1.0319	3.16012	6	0.890703	5.04465	6	1.00406	4.55784	6	0.893031	4.75495	6	1.05356	5.31375	10	1.00934	4.64077	10	1.05654	8.7347	10	1.13202	6.65202	10
nQWSIIGEFNNLPQEELLQWIk N-Term(TMT6plex)_K22(TMT6plex)	Q6NUT2	DPY19L2	1.12482	#N/A	1	1.18574	#N/A	1	1.15204	#N/A	1	1.21431	#N/A	1	1.50142	#N/A	1	0.980882	#N/A	1	0.907869	#N/A	1	0.991634	#N/A	1	0.675902	#N/A	1
nSLAQLR N-Term(TMT6plex)	Q6NUT2	DPY19L2	1.31883	3.17289	2	1.32523	19.0974	2	1.22427	5.91081	2	1.14045	10.8723	2	1.20374	12.4416	2	0.989512	2.91431	3	1.03879	1.12422	3	1.05735	3.50858	3	1.10233	1.44453	3
tEMGLYYSYFk N-Term(TMT6plex)_K11(TMT6plex)	Q6NUT2	DPY19L2	0.740892	10.4437	7	1.22575	5.01836	7	1.03324	2.64225	7	0.880499	10.7837	7	1.2078	4.29676	7	1.23151	3.82146	9	0.891392	8.15212	9	1.06831	2.61566	9	0.987975	4.32953	9
tFLLGPFQFVR N-Term(TMT6plex)	Q6NUT2	DPY19L2	0.969629	2.55886	4	1.26323	4.45415	4	0.890909	2.54646	4	1.03273	4.96707	4	1.16891	8.34222	4	1.08597	4.15389	8	1.07675	7.76315	8	1.1687	4.77167	8	1.03743	8.06591	8
tIIEAPSFLEGLWMIMNDR N-Term(TMT6plex)	Q6NUT2	DPY19L2	1.29788	#N/A	1	1.24138	#N/A	1	1.09708	#N/A	1	1.34501	#N/A	1	1.36691	#N/A	1	1.22112	0.614844	2	0.9358	24.0622	2	0.898611	0.30375	2	0.963125	12.2475	2
vMWTPPLR N-Term(TMT6plex)	Q6NUT2	DPY19L2	1.01152	4.61398	12	1.02961	3.09713	12	1.04564	4.8073	12	0.950358	3.59037	12	0.960646	5.14995	12	1.05455	3.04632	4	0.979905	1.26003	4	0.99781	2.8528	4	1.03418	5.16654	4
vQELQAR N-Term(TMT6plex)	Q6NUT2	DPY19L2	0.86924	1.11269	2	1.00186	6.29778	2	1.06236	7.51943	2	0.914964	1.69295	2	0.95322	2.13702	2	1.06488	4.44741	3	0.989402	1.66035	3	1.07136	6.51941	3	1.17199	2.0053	3
iGGGGVQLGk N-Term(TMT6plex)_K10(TMT6plex)	Q02487	DSC2	0.962122	#N/A	1	0.998183	#N/A	1	1.04413	#N/A	1	1.23595	#N/A	1	1.21329	#N/A	1	1.47989	#N/A	1	0.587988	#N/A	1	0.660385	#N/A	1	0.70016	#N/A	1
dIAAHIk N-Term(TMT6plex)_K7(TMT6plex)	P63167	DYNLL1	0.67753	38.9199	3	1.21101	46.474	3	0.645196	31.9304	3	0.783083	34.6952	3	0.758255	17.7498	3	0.693864	44.644	8	1.2661	10.3371	8	0.824176	37.2401	8	0.77268	36.1581	8
nADMSEEMQQDSVEcATQALEk N-Term(TMT6plex)_C15(Carbamidomethyl)_K22(TMT6plex)	P63167	DYNLL1	1.25082	24.6959	8	0.989134	29.3726	8	0.86349	20.0847	8	1.24752	14.9135	8	1.16486	10.9081	8	0.943765	14.6378	11	1.15667	18.9285	11	1.12682	15.0357	11	0.836935	18.8017	11
nADmSEEMQQDSVEcATQALEk N-Term(TMT6plex)_M4(Oxidation)_C15(Carbamidomethyl)_K22(TMT6plex)	P63167	DYNLL1	0.85739	#N/A	1	0.693575	#N/A	1	0.68039	#N/A	1	0.789438	#N/A	1	0.901784	#N/A	1	1.24584	17.0069	2	1.23996	26.1785	2	1.31616	22.0375	2	0.943833	2.61605	2
dIAAYIk N-Term(TMT6plex)_K7(TMT6plex)	Q96FJ2	DYNLL2	0.960977	4.94666	21	1.06413	4.17293	21	0.74758	6.53968	21	1.00415	5.99796	21	0.949974	5.28661	21	0.970847	2.44955	7	1.09742	2.98526	7	1.0381	5.24369	7	0.936807	5.02416	7
nADMSEDMQQDAVDcATQAMEk N-Term(TMT6plex)_C15(Carbamidomethyl)_K22(TMT6plex)	Q96FJ2	DYNLL2	1.16049	22.2542	9	1.13664	15.2881	9	1.00389	21.7802	9	1.25954	21.8546	9	1.07992	16.9041	9	0.846128	14.6609	11	1.14782	9.87023	11	1.05601	14.5821	11	0.886095	20.6261	11
nADMSEDmQQDAVDcATQAMEk N-Term(TMT6plex)_M8(Oxidation)_C15(Carbamidomethyl)_K22(TMT6plex)	Q96FJ2	DYNLL2	1.00028	13.7256	11	1.01309	9.55008	11	1.00786	9.60231	11	1.18539	10.3362	11	1.21113	7.23549	11	0.998341	#N/A	1	1.09601	#N/A	1	1.12389	#N/A	1	1.16766	#N/A	1
aVVISGAGk N-Term(TMT6plex)_K9(TMT6plex)	Q13011	ECH1	0.833674	6.83357	2	0.857187	1.75767	2	0.86273	7.86348	2	0.987403	7.02086	2	0.937904	6.17376	2	1.16326	#N/A	1	0.988474	#N/A	1	0.97146	#N/A	1	0.980752	#N/A	1
eMVEcFNk N-Term(TMT6plex)_C5(Carbamidomethyl)_K8(TMT6plex)	Q13011	ECH1	0.877298	7.88304	2	0.896883	7.37785	2	0.885791	3.6734	2	1.04142	6.80505	2	1.00919	5.85253	2	1.07929	3.80613	2	0.940105	1.06876	2	0.942117	3.76209	2	0.928189	4.35919	2
sPVAVQSTk N-Term(TMT6plex)_K9(TMT6plex)	Q13011	ECH1	0.932228	2.63702	2	0.960509	1.21852	2	1.04074	2.29728	2	1.07888	3.75501	2	1.10702	3.0161	2	1.05102	8.38637	3	0.890149	9.09755	3	0.937627	4.8587	3	0.987863	5.28903	3
sVQATTENk N-Term(TMT6plex)_K9(TMT6plex)	Q13011	ECH1	0.88806	11.2341	2	0.975818	0.301621	2	1.06298	9.64988	2	1.02981	1.18307	2	1.41473	4.55127	2	1.19447	0.790903	2	0.866639	3.06733	2	0.9383	8.47435	2	0.977676	8.86994	2
vNLLYSR N-Term(TMT6plex)	Q13011	ECH1	0.843011	#N/A	1	0.878316	#N/A	1	0.895044	#N/A	1	0.979494	#N/A	1	0.892961	#N/A	1	1.09859	8.619	2	1.00841	3.22524	2	1.04112	3.89742	2	1.00971	7.47691	2
yQETFNVIER N-Term(TMT6plex)	Q13011	ECH1	1.03104	#N/A	1	0.965502	#N/A	1	1.05538	#N/A	1	1.17574	#N/A	1	1.01449	#N/A	1	0.97387	5.60847	2	0.98034	10.3312	2	0.916104	1.44735	2	0.942611	2.65976	2
aFAAGADIk N-Term(TMT6plex)_K9(TMT6plex)	P30084	ECHS1	1.02812	#N/A	1	1.0792	#N/A	1	1.19701	#N/A	1	0.928722	#N/A	1	1.05655	#N/A	1	1.146	#N/A	1	0.814274	#N/A	1	0.972497	#N/A	1	1.07558	#N/A	1
iSAQDAk N-Term(TMT6plex)_K7(TMT6plex)	P30084	ECHS1	1.15598	#N/A	1	1.14357	#N/A	1	1.17386	#N/A	1	0.944123	#N/A	1	1.01334	#N/A	1	1.17741	#N/A	1	0.869555	#N/A	1	0.874951	#N/A	1	1.05456	#N/A	1
qAGLVSk N-Term(TMT6plex)_K7(TMT6plex)	P30084	ECHS1	1.14988	11.1218	2	1.10864	7.82321	2	1.16063	0.520438	2	0.960017	2.10671	2	1.05573	3.29607	2	1.07242	#N/A	1	0.910326	#N/A	1	0.860835	#N/A	1	0.931243	#N/A	1
iASLEVENQSLR N-Term(TMT6plex)	P29692	EEF1D	1.10522	#N/A	1	1.06013	#N/A	1	1.06865	#N/A	1	0.933791	#N/A	1	1.03871	#N/A	1	0.969379	#N/A	1	1.12359	#N/A	1	1.12614	#N/A	1	1.05951	#N/A	1
qVEPPAk N-Term(TMT6plex)_K7(TMT6plex)	P29692	EEF1D	1.06986	#N/A	1	1.10098	#N/A	1	1.20216	#N/A	1	1.04609	#N/A	1	1.01881	#N/A	1	1.0641	#N/A	1	0.946662	#N/A	1	0.989693	#N/A	1	1.02779	#N/A	1
aVLGEVk N-Term(TMT6plex)_K7(TMT6plex)	P26641	EEF1G	1.01815	6.12099	2	1.04517	1.38493	2	1.00744	2.85281	2	0.960375	7.85819	2	0.93099	3.64616	2	1.00102	#N/A	1	0.954676	#N/A	1	0.856078	#N/A	1	0.887837	#N/A	1
dPFAHLPk N-Term(TMT6plex)_K8(TMT6plex)	P26641	EEF1G	0.997768	#N/A	1	0.887782	#N/A	1	1.04806	#N/A	1	0.928877	#N/A	1	0.995698	#N/A	1	0.95529	6.62222	2	0.937072	5.94455	2	0.931317	0.0367387	2	0.890738	5.54589	2
iLGLLDAYLk N-Term(TMT6plex)_K10(TMT6plex)	P26641	EEF1G	1.0437	#N/A	1	1.08342	#N/A	1	0.970815	#N/A	1	1.08348	#N/A	1	1.01184	#N/A	1	0.940881	#N/A	1	0.860731	#N/A	1	0.842313	#N/A	1	0.842014	#N/A	1
lDPGSEETQTLVR N-Term(TMT6plex)	P26641	EEF1G	0.991413	16.9375	2	1.01143	5.07515	2	1.21063	11.8866	2	1.05902	13.432	2	1.17823	13.8537	2	0.923612	8.34818	2	0.873036	8.71757	2	0.884151	10.2819	2	1.01131	7.64791	2
qATENAk N-Term(TMT6plex)_K7(TMT6plex)	P26641	EEF1G	0.980793	#N/A	1	1.06389	#N/A	1	0.958414	#N/A	1	1.09741	#N/A	1	1.09801	#N/A	1	0.972421	#N/A	1	0.999047	#N/A	1	0.941358	#N/A	1	0.829437	#N/A	1
sTFVLDEFk N-Term(TMT6plex)_K9(TMT6plex)	P26641	EEF1G	1.21989	#N/A	1	1.19976	#N/A	1	1.22218	#N/A	1	1.04995	#N/A	1	1.03604	#N/A	1	1.01732	3.39916	3	0.949405	0.640574	3	0.976754	5.9031	3	0.886998	8.9593	3
tFLVGER N-Term(TMT6plex)	P26641	EEF1G	1.00864	0.376579	2	1.02848	5.31706	2	1.09815	1.64944	2	1.09485	4.4493	2	1.04364	2.42438	2	0.992882	2.01867	2	1.01035	0.933057	2	0.986845	8.5884	2	0.925288	10.0606	2
ySNEDTLSVALPYFWEHFDk N-Term(TMT6plex)_K20(TMT6plex)	P26641	EEF1G	1.70446	#N/A	1	1.37054	#N/A	1	1.03746	#N/A	1	1.61297	#N/A	1	1.20077	#N/A	1	1.0137	1.36318	3	0.94152	4.93945	3	0.967576	1.88079	3	1.12025	1.66194	3
gEGQLGPAER N-Term(TMT6plex)	P13639	EEF2	0.775818	#N/A	1	0.832322	#N/A	1	0.864143	#N/A	1	0.874505	#N/A	1	0.806714	#N/A	1	0.738522	#N/A	1	0.672166	#N/A	1	0.636446	#N/A	1	0.713803	#N/A	1
sATSPEGk N-Term(TMT6plex)_K8(TMT6plex)	P13639	EEF2	0.897132	7.35457	2	0.827595	1.48211	2	0.930654	12.4474	2	1.09348	1.64399	2	1.07068	4.94688	2	0.965231	2.27059	2	1.0801	3.72218	2	1.02832	4.33734	2	1.01526	6.36315	2
sTLTDSLVck N-Term(TMT6plex)_C9(Carbamidomethyl)_K10(TMT6plex)	P13639	EEF2	1.00484	#N/A	1	0.848543	#N/A	1	0.912253	#N/A	1	1.10135	#N/A	1	1.02279	#N/A	1	0.891353	1.04617	2	1.18177	0.677203	2	1.08843	2.14629	2	0.973028	1.52232	2
lTDTLTk N-Term(TMT6plex)_K7(TMT6plex)	Q9HAE3	EFCAB1	1.04538	#N/A	1	0.999378	#N/A	1	1.03913	#N/A	1	0.960686	#N/A	1	1.12613	#N/A	1	0.926507	#N/A	1	1.07446	#N/A	1	0.998105	#N/A	1	0.998455	#N/A	1
sSFQEIPk N-Term(TMT6plex)_K8(TMT6plex)	O75071	EFCAB14	1.15801	#N/A	1	1.12991	#N/A	1	1.07034	#N/A	1	0.997399	#N/A	1	0.95288	#N/A	1	0.952693	#N/A	1	1.06015	#N/A	1	1.14458	#N/A	1	1.10702	#N/A	1
gVTAEQGPQR N-Term(TMT6plex)	A4FU69	EFCAB5	0.941452	#N/A	1	0.895537	#N/A	1	0.939901	#N/A	1	0.902975	#N/A	1	0.92583	#N/A	1	1.02159	#N/A	1	1.01485	#N/A	1	1.18742	#N/A	1	1.18755	#N/A	1
eEcQQLIIk N-Term(TMT6plex)_C3(Carbamidomethyl)_K9(TMT6plex)	Q5THR3	EFCAB6	1.10079	#N/A	1	1.01343	#N/A	1	1.10715	#N/A	1	1.0524	#N/A	1	0.965228	#N/A	1	0.936835	3.24011	2	1.02204	6.08778	2	1.02735	4.39578	2	0.966109	5.45209	2
fNLDISk N-Term(TMT6plex)_K7(TMT6plex)	Q5THR3	EFCAB6	1.153	#N/A	1	1.03068	#N/A	1	1.0864	#N/A	1	1.02394	#N/A	1	0.984173	#N/A	1	1.04513	#N/A	1	1.02269	#N/A	1	1.05801	#N/A	1	1.09882	#N/A	1
eAPAPEAESk N-Term(TMT6plex)_K10(TMT6plex)	Q5JVL4	EFHC1	1.0283	#N/A	1	1.05738	#N/A	1	0.997659	#N/A	1	1.08596	#N/A	1	0.899268	#N/A	1	0.989797	#N/A	1	1.02211	#N/A	1	0.948248	#N/A	1	0.971482	#N/A	1
fIILDTDEYVLk N-Term(TMT6plex)_K12(TMT6plex)	Q5JVL4	EFHC1	1.1739	#N/A	1	1.09063	#N/A	1	1.07397	#N/A	1	0.969563	#N/A	1	1.04066	#N/A	1	1.05908	2.20253	3	1.06446	3.78378	3	1.03748	4.99915	3	1.02433	7.26598	3
vLVENAk N-Term(TMT6plex)_K7(TMT6plex)	Q5JVL4	EFHC1	0.870612	#N/A	1	0.975281	#N/A	1	1.01965	#N/A	1	0.871928	#N/A	1	1.26262	#N/A	1	1.03306	#N/A	1	1.01761	#N/A	1	0.966847	#N/A	1	1.00647	#N/A	1
eSSTVFELk N-Term(TMT6plex)_K9(TMT6plex)	Q15370	ELOB	1.23156	#N/A	1	1.0564	#N/A	1	1.03065	#N/A	1	1.28154	#N/A	1	0.947293	#N/A	1	0.895108	7.53426	2	1.10621	5.83011	2	1.06982	7.25417	2	1.04353	7.70571	2
ycQSEDYPR N-Term(TMT6plex)_C2(Carbamidomethyl)	Q96BH3	ELSPBP1	1.09673	#N/A	1	0.763486	#N/A	1	0.76531	#N/A	1	1.12363	#N/A	1	0.760615	#N/A	1	0.714782	#N/A	1	1.71666	#N/A	1	0.992812	#N/A	1	0.884633	#N/A	1
aQEDYDR N-Term(TMT6plex)	Q8TC29	ENKUR	0.936998	#N/A	1	0.955557	#N/A	1	1.07963	#N/A	1	0.915733	#N/A	1	0.937031	#N/A	1	0.957428	#N/A	1	1.08027	#N/A	1	1.02448	#N/A	1	1.04789	#N/A	1
yIQENLk N-Term(TMT6plex)_K7(TMT6plex)	Q8TC29	ENKUR	0.922275	#N/A	1	0.985017	#N/A	1	0.99852	#N/A	1	0.915643	#N/A	1	0.905681	#N/A	1	1.0614	#N/A	1	0.958453	#N/A	1	1.01477	#N/A	1	1.09418	#N/A	1
dYPVVSIEDPFDQDDWGAWQk N-Term(TMT6plex)_K21(TMT6plex)	P06733	ENO1	1.0456	#N/A	1	0.862239	#N/A	1	0.924137	#N/A	1	0.910984	#N/A	1	0.892133	#N/A	1	1.01578	12.7532	3	1.15721	12.2034	3	1.16858	11.9107	3	1.15826	17.0446	3
eGLELLk N-Term(TMT6plex)_K7(TMT6plex)	P06733	ENO1	1.00357	6.32492	4	1.00242	6.6526	4	1.00571	6.59709	4	0.94169	6.15678	4	0.882393	5.40287	4	0.933745	4.41366	3	1.06012	0.697908	3	1.05755	5.70931	3	1.03081	1.71132	3
fTASAGIQVVGDDLTVTNPk N-Term(TMT6plex)_K20(TMT6plex)	P06733	ENO1	1.1171	2.15203	2	1.09471	0.797827	2	1.03795	3.92323	2	1.13991	7.1689	2	1.19534	3.22577	2	1.0218	7.89442	4	1.00155	8.84793	4	1.06853	4.67606	4	1.12926	18.192	4
gNPTVEVDLFTSk N-Term(TMT6plex)_K13(TMT6plex)	P06733	ENO1	0.891619	4.76498	13	0.950039	6.39027	13	0.915672	5.20596	13	0.942953	2.86308	13	0.901772	5.3426	13	0.974106	5.92742	10	1.04204	11.8026	10	1.04213	5.9857	10	1.05411	5.19429	10
iEEELGSk N-Term(TMT6plex)_K8(TMT6plex)	P06733	ENO1	1.0205	6.33086	5	1.0197	6.31642	5	1.00932	6.89008	5	0.960227	5.39195	5	1.04651	9.54384	5	0.959102	2.70667	5	1.03288	5.15101	5	1.06245	5.71425	5	1.08597	5.42533	5
iGAEVYHNLk N-Term(TMT6plex)_K10(TMT6plex)	P06733	ENO1	0.85373	11.166	20	0.956093	11.6574	20	0.936928	9.71494	20	0.923908	13.3265	20	1.05287	21.1287	20	1.04104	6.0391	24	1.03522	4.17755	24	1.05968	5.30001	24	1.00572	4.96027	24
lMIEmDGTENk N-Term(TMT6plex)_M5(Oxidation)_K11(TMT6plex)	P06733	ENO1	0.919965	#N/A	1	0.951374	#N/A	1	0.854127	#N/A	1	0.886163	#N/A	1	1.03763	#N/A	1	1.30663	#N/A	1	0.919825	#N/A	1	1.08799	#N/A	1	1.0335	#N/A	1
lNVTEQEk N-Term(TMT6plex)_K8(TMT6plex)	P06733	ENO1	0.947693	5.26294	3	0.997138	3.2043	3	1.15205	4.46341	3	0.942183	6.6482	3	0.960105	2.86045	3	0.967241	1.03688	3	0.999013	4.61068	3	1.01921	2.22325	3	1.10803	7.64846	3
scNcLLLk N-Term(TMT6plex)_C2(Carbamidomethyl)_C4(Carbamidomethyl)_K8(TMT6plex)	P06733	ENO1	1.04867	6.12774	4	0.903717	8.08824	4	0.870083	7.23313	4	1.18966	2.61063	4	0.987098	9.11776	4	0.906141	8.10961	4	1.29747	11.0518	4	1.15625	8.42827	4	0.863399	6.87565	4
tIAPALVSk N-Term(TMT6plex)_K9(TMT6plex)	P06733	ENO1	1.02594	6.50897	6	1.05626	5.64829	6	0.992502	4.6855	6	0.974535	4.12386	6	0.987922	5.12721	6	0.925118	10.1511	4	1.03747	3.67156	4	1.03766	2.64601	4	0.989433	3.09627	4
vVIGMDVAASEFFR N-Term(TMT6plex)	P06733	ENO1	0.980788	6.26511	5	1.02956	5.7929	5	0.935784	3.17973	5	0.937962	5.34796	5	1.00349	5.70299	5	1.0389	9.50862	12	1.02259	4.3915	12	1.05479	4.58968	12	1.06067	7.11975	12
yISPDQLADLYk N-Term(TMT6plex)_K12(TMT6plex)	P06733	ENO1	0.891462	9.74272	14	0.972821	6.05824	14	0.911718	6.81322	14	0.938804	5.86146	14	0.949286	6.02505	14	0.969472	6.06118	28	1.07132	4.52674	28	1.13	4.75377	28	1.10092	7.11141	28
aTTDLNFALk N-Term(TMT6plex)_K10(TMT6plex)	Q9NQ60	EQTN	1.08545	7.5356	29	1.06752	4.59988	29	0.903795	4.53584	29	0.936957	5.3832	29	0.886704	4.46189	29	0.839592	6.65436	7	1.1402	5.29848	7	1.12333	4.93138	7	1.03671	7.72307	7
nEDHTPNYAPANEk N-Term(TMT6plex)_K14(TMT6plex)	Q9NQ60	EQTN	1.21868	16.4502	3	1.19197	11.8885	3	0.968046	2.83253	3	1.18975	16.074	3	1.2311	18.4304	3	0.845214	4.23218	4	1.08636	8.98103	4	1.0918	5.96684	4	0.913106	18.0398	4
sAESSTFLGTTSSDMR N-Term(TMT6plex)	Q9NQ60	EQTN	0.871792	#N/A	1	0.664946	#N/A	1	0.967991	#N/A	1	1.19206	#N/A	1	0.996401	#N/A	1	1.0117	2.93233	2	1.12499	8.42553	2	0.912871	5.41858	2	1.10256	6.50625	2
sTIEEETTTSEPSHk N-Term(TMT6plex)_K15(TMT6plex)	Q9NQ60	EQTN	0.772102	0.261702	2	0.861461	10.2282	2	0.978207	1.20459	2	1.32443	8.19467	2	1.37761	3.73415	2	1.19509	3.06527	2	0.922669	11.2608	2	0.891213	6.63453	2	0.798385	12.6712	2
aDAEcYTAMk N-Term(TMT6plex)_C5(Carbamidomethyl)_K10(TMT6plex)	O94905	ERLIN2	1.06897	#N/A	1	0.87068	#N/A	1	0.987232	#N/A	1	1.02034	#N/A	1	0.994805	#N/A	1	0.94868	#N/A	1	0.995712	#N/A	1	0.944352	#N/A	1	0.912154	#N/A	1
lLIAAQk N-Term(TMT6plex)_K7(TMT6plex)	O94905	ERLIN2	0.911757	#N/A	1	0.964706	#N/A	1	0.971328	#N/A	1	0.912303	#N/A	1	0.948203	#N/A	1	1.1511	#N/A	1	0.876601	#N/A	1	0.919399	#N/A	1	0.982794	#N/A	1
sVQTTLQTDEVk N-Term(TMT6plex)_K12(TMT6plex)	O94905	ERLIN2	1.06741	10.4626	2	1.10683	9.64341	2	1.20226	7.58932	2	0.987999	7.5961	2	1.16439	9.92296	2	1.17298	3.63869	2	0.848258	6.06634	2	0.919291	1.70334	2	0.987374	1.41391	2
lNMELSEk N-Term(TMT6plex)_K8(TMT6plex)	P30040	ERP29	1.09494	#N/A	1	1.02318	#N/A	1	1.09337	#N/A	1	0.957364	#N/A	1	0.891899	#N/A	1	0.896778	#N/A	1	1.11854	#N/A	1	1.03428	#N/A	1	0.896941	#N/A	1
qGQDNLSSVk N-Term(TMT6plex)_K10(TMT6plex)	P30040	ERP29	1.09844	16.4439	2	1.2004	9.89843	2	1.31245	1.09428	2	0.988197	4.06779	2	1.0495	3.44421	2	0.98533	#N/A	1	0.915053	#N/A	1	0.900948	#N/A	1	0.960899	#N/A	1
dLAEITTLDR N-Term(TMT6plex)	Q9BS26	ERP44	1.09131	#N/A	1	1.11572	#N/A	1	1.18044	#N/A	1	1.00914	#N/A	1	1.00826	#N/A	1	0.988588	#N/A	1	0.87025	#N/A	1	0.892474	#N/A	1	0.976285	#N/A	1
fSQMLHPIFEEASDVIk N-Term(TMT6plex)_K17(TMT6plex)	Q9BS26	ERP44	0.970175	#N/A	1	1.07729	#N/A	1	1.05168	#N/A	1	0.89124	#N/A	1	1.05901	#N/A	1	1.06321	#N/A	1	0.883182	#N/A	1	0.997099	#N/A	1	1.01485	#N/A	1
vDcDQHSDIAQR N-Term(TMT6plex)_C3(Carbamidomethyl)	Q9BS26	ERP44	1.23828	#N/A	1	1.03277	#N/A	1	1.17987	#N/A	1	1.03815	#N/A	1	0.941447	#N/A	1	0.946211	#N/A	1	1.03997	#N/A	1	0.83078	#N/A	1	0.800564	#N/A	1
eIDGGLETLR N-Term(TMT6plex)	P38117	ETFB	0.835465	2.59103	2	0.903366	11.1555	2	0.948111	0.163763	2	0.871874	2.23672	2	0.823985	7.116	2	1.00364	#N/A	1	1.0336	#N/A	1	1.03947	#N/A	1	1.01878	#N/A	1
lSVISVEDPPQR N-Term(TMT6plex)	P38117	ETFB	0.915464	#N/A	1	0.922205	#N/A	1	0.999503	#N/A	1	0.980599	#N/A	1	1.10758	#N/A	1	1.08593	#N/A	1	0.901061	#N/A	1	0.983189	#N/A	1	0.983928	#N/A	1
vETTEDLVAk N-Term(TMT6plex)_K10(TMT6plex)	P38117	ETFB	1.03112	#N/A	1	1.00058	#N/A	1	0.871681	#N/A	1	1.06238	#N/A	1	0.991344	#N/A	1	0.988166	#N/A	1	1.17298	#N/A	1	1.02732	#N/A	1	0.906281	#N/A	1
fEETTADGR N-Term(TMT6plex)	Q01469	FABP5	1.20997	#N/A	1	1.05902	#N/A	1	1.0287	#N/A	1	1.25757	#N/A	1	1.20024	#N/A	1	0.907706	1.57378	2	0.952988	5.29921	2	0.926525	2.45498	2	0.920007	6.88801	2
tTQFScTLGEk N-Term(TMT6plex)_C6(Carbamidomethyl)_K11(TMT6plex)	Q01469	FABP5	1.21713	#N/A	1	0.938356	#N/A	1	0.761604	#N/A	1	1.27388	#N/A	1	1.13212	#N/A	1	0.756077	#N/A	1	1.22569	#N/A	1	1.05414	#N/A	1	0.681314	#N/A	1
qQETLDVGSFQR N-Term(TMT6plex)	Q6J272	FAM166A	1.34007	#N/A	1	1.18747	#N/A	1	1.12106	#N/A	1	1.25849	#N/A	1	0.922469	#N/A	1	1.0213	#N/A	1	1.19909	#N/A	1	1.00721	#N/A	1	0.880431	#N/A	1
sATPVcEAPR N-Term(TMT6plex)_C6(Carbamidomethyl)	Q6J272	FAM166A	0.821591	#N/A	1	0.836433	#N/A	1	0.880206	#N/A	1	0.883693	#N/A	1	1.2718	#N/A	1	0.905208	#N/A	1	1.01979	#N/A	1	0.85156	#N/A	1	0.659784	#N/A	1
yQVGNTYGR N-Term(TMT6plex)	Q6J272	FAM166A	1.33477	#N/A	1	1.21789	#N/A	1	1.1664	#N/A	1	1.0681	#N/A	1	0.981207	#N/A	1	0.933382	#N/A	1	1.08359	#N/A	1	1.06347	#N/A	1	1.00235	#N/A	1
gPNTIASSR N-Term(TMT6plex)	Q6ZU69	FAM205A	1.19398	#N/A	1	1.00795	#N/A	1	1.02881	#N/A	1	1.15757	#N/A	1	0.905257	#N/A	1	1.01605	#N/A	1	0.909161	#N/A	1	0.825166	#N/A	1	0.827022	#N/A	1
aETVTQDR N-Term(TMT6plex)	A6NFA0	FAM205C	0.95272	#N/A	1	0.835033	#N/A	1	0.972577	#N/A	1	0.872481	#N/A	1	1.1378	#N/A	1	1.0654	#N/A	1	1.06836	#N/A	1	1.02511	#N/A	1	0.95245	#N/A	1
aMATGSGSNLR N-Term(TMT6plex)	Q5JX71	FAM209A	0.883845	7.52291	3	0.977321	6.12179	3	1.02653	8.91991	3	0.935172	3.83023	3	1.0585	7.09503	3	1.0615	1.28074	3	0.945003	5.38912	3	0.98264	5.54887	3	1.06381	2.92806	3
amATGSGSNLR N-Term(TMT6plex)_M2(Oxidation)	Q5JX71	FAM209A	0.933655	3.25354	2	1.04897	2.25727	2	0.938124	10.9103	2	0.867822	12.7892	2	1.05013	0.745608	2	1.26734	2.09271	2	0.735573	4.32322	2	0.931302	6.85528	2	0.92967	6.75897	2
dcAFNTLMELEVELMk N-Term(TMT6plex)_C2(Carbamidomethyl)_K16(TMT6plex)	Q5JX71	FAM209A	0.761971	#N/A	1	0.938516	#N/A	1	0.81615	#N/A	1	0.984547	#N/A	1	0.938326	#N/A	1	0.859994	2.26848	2	1.22163	6.7286	2	1.06175	1.56409	2	0.876611	9.66262	2
gGQLHSPLk N-Term(TMT6plex)_K9(TMT6plex)	Q5JX71	FAM209A	0.848491	#N/A	1	0.784431	#N/A	1	0.833931	#N/A	1	0.824079	#N/A	1	0.922008	#N/A	1	1.05389	0.843039	4	0.992463	8.49623	4	0.967932	8.73806	4	0.866527	7.50129	4
vQYGEHFR N-Term(TMT6plex)	Q5JX71	FAM209A	0.967842	2.47563	2	1.06754	2.80406	2	1.05418	8.54224	2	0.896855	0.501204	2	0.97156	5.45994	2	1.07366	13.338	2	0.760486	18.1498	2	0.769845	17.1953	2	0.821269	21.4188	2
dcVFNTLNELEVELLk N-Term(TMT6plex)_C2(Carbamidomethyl)_K16(TMT6plex)	Q5JX69	FAM209B	1.12131	0.959132	2	0.837354	11.4127	2	0.882779	3.80991	2	1.05935	0.521679	2	1.06276	5.38629	2	0.971411	15.6528	5	1.21804	10.6274	5	1.12455	6.44596	5	0.985145	6.39298	5
fVSEVQNLk N-Term(TMT6plex)_K9(TMT6plex)	Q5JX69	FAM209B	0.976659	3.90915	2	0.911147	11.4184	2	0.994884	3.13522	2	0.957407	2.35898	2	0.985558	0.481921	2	0.958161	6.16333	8	1.04132	4.46928	8	1.0552	2.9985	8	1.06937	3.56219	8
gAMATGSGSNLk N-Term(TMT6plex)_K12(TMT6plex)	Q5JX69	FAM209B	0.876567	#N/A	1	0.756969	#N/A	1	0.778399	#N/A	1	1.00532	#N/A	1	0.958046	#N/A	1	0.889543	0.124061	2	1.08592	6.39998	2	1.03739	0.349025	2	0.98643	4.41146	2
gAmATGSGSNLk N-Term(TMT6plex)_M3(Oxidation)_K12(TMT6plex)	Q5JX69	FAM209B	0.786871	#N/A	1	0.863659	#N/A	1	0.749659	#N/A	1	0.937758	#N/A	1	0.955379	#N/A	1	1.43984	#N/A	1	0.78235	#N/A	1	0.979839	#N/A	1	1.13712	#N/A	1
gAMATGSGsNLk N-Term(TMT6plex)_S9(Phospho)_K12(TMT6plex)	Q5JX69	FAM209B	0.804523	#N/A	1	0.783763	#N/A	1	0.851223	#N/A	1	0.89794	#N/A	1	0.855616	#N/A	1	0.87714	#N/A	1	1.13341	#N/A	1	1.04052	#N/A	1	1.11628	#N/A	1
tQASAEGck N-Term(TMT6plex)_C8(Carbamidomethyl)_K9(TMT6plex)	Q8IYT1	FAM71A	0.908327	8.68904	2	0.703081	11.6124	2	0.651132	5.94993	2	1.86607	14.6003	2	1.56397	16.2291	2	1.13798	11.8224	2	0.990871	11.8891	2	0.913788	18.8668	2	0.572246	2.62641	2
tSTELAEEPATGGIk N-Term(TMT6plex)_K15(TMT6plex)	Q8IYT1	FAM71A	0.899876	#N/A	1	0.875704	#N/A	1	0.796103	#N/A	1	1.70715	#N/A	1	1.59068	#N/A	1	1.31597	#N/A	1	0.768885	#N/A	1	0.80733	#N/A	1	0.694844	#N/A	1
vAVAGAAGk N-Term(TMT6plex)_K9(TMT6plex)	Q8IYT1	FAM71A	0.870942	#N/A	1	0.78783	#N/A	1	0.732119	#N/A	1	1.37943	#N/A	1	1.20364	#N/A	1	1.1972	#N/A	1	0.880612	#N/A	1	0.839968	#N/A	1	0.811813	#N/A	1
icEQHVR N-Term(TMT6plex)_C2(Carbamidomethyl)	Q8TC56	FAM71B	0.884086	#N/A	1	0.822633	#N/A	1	0.93642	#N/A	1	0.965161	#N/A	1	1.01212	#N/A	1	1.06955	#N/A	1	0.980168	#N/A	1	0.990273	#N/A	1	0.990249	#N/A	1
nPGENESSk N-Term(TMT6plex)_K9(TMT6plex)	Q8TC56	FAM71B	1.39934	#N/A	1	1.04918	#N/A	1	0.87707	#N/A	1	1.49556	#N/A	1	1.13069	#N/A	1	1.03947	2.3479	2	1.02297	8.29245	2	0.847283	2.1457	2	0.777022	3.00536	2
nQSASSTGALQk N-Term(TMT6plex)_K12(TMT6plex)	Q8TC56	FAM71B	1.31518	#N/A	1	0.934631	#N/A	1	1.47475	#N/A	1	1.27625	#N/A	1	1.0501	#N/A	1	1.57036	#N/A	1	0.815455	#N/A	1	0.632805	#N/A	1	1.04312	#N/A	1
sLVAAELHR N-Term(TMT6plex)	Q8TC56	FAM71B	0.690487	#N/A	1	1.45178	#N/A	1	0.649426	#N/A	1	0.714688	#N/A	1	0.746474	#N/A	1	0.747719	#N/A	1	1.12872	#N/A	1	0.854871	#N/A	1	0.672632	#N/A	1
sSTHSSTk N-Term(TMT6plex)_K8(TMT6plex)	Q8TC56	FAM71B	1.01921	#N/A	1	0.566294	#N/A	1	1.3059	#N/A	1	1.18075	#N/A	1	0.874224	#N/A	1	1.44706	4.49018	2	1.02597	5.07746	2	0.650568	7.03585	2	1.07659	5.96813	2
tAGGMAVAGTATGPR N-Term(TMT6plex)	Q8TC56	FAM71B	1.19215	1.58891	2	1.10258	0.641094	2	0.964741	5.59027	2	1.2276	2.73349	2	1.24096	0.330056	2	0.930147	3.28053	2	1.1717	10.1973	2	1.13614	0.608836	2	0.937118	9.61631	2
tEMIVFETk N-Term(TMT6plex)_K9(TMT6plex)	Q8TC56	FAM71B	1.13561	0.810776	2	1.06131	3.54808	2	1.13752	0.607362	2	1.11872	3.05076	2	1.03457	1.6415	2	1.08395	3.03954	2	0.977362	0.541964	2	0.986861	2.80702	2	0.966437	1.5084	2
tSMGDLQR N-Term(TMT6plex)	Q8TC56	FAM71B	1.07333	#N/A	1	0.938838	#N/A	1	1.00093	#N/A	1	1.11862	#N/A	1	0.954616	#N/A	1	1.07063	#N/A	1	0.922123	#N/A	1	0.917306	#N/A	1	0.982803	#N/A	1
tTQELGk N-Term(TMT6plex)_K7(TMT6plex)	Q8TC56	FAM71B	1.02199	#N/A	1	0.932999	#N/A	1	0.916499	#N/A	1	1.15661	#N/A	1	1.08294	#N/A	1	0.951095	#N/A	1	1.06682	#N/A	1	1.00513	#N/A	1	0.96376	#N/A	1
aAGASDVVLYk N-Term(TMT6plex)_K11(TMT6plex)	Q9NSD9	FARSB	0.92203	#N/A	1	0.933027	#N/A	1	0.995286	#N/A	1	0.947745	#N/A	1	1.02531	#N/A	1	0.997062	#N/A	1	0.890926	#N/A	1	0.976878	#N/A	1	0.973442	#N/A	1
dSNTDVGAk N-Term(TMT6plex)_K9(TMT6plex)	Q9NSD9	FARSB	1.03028	#N/A	1	0.992887	#N/A	1	1.00465	#N/A	1	1.03722	#N/A	1	1.03229	#N/A	1	0.992941	#N/A	1	0.923441	#N/A	1	0.911572	#N/A	1	0.928501	#N/A	1
iPVHPNDHVNk N-Term(TMT6plex)_K11(TMT6plex)	P07954	FH	0.911245	#N/A	1	0.868401	#N/A	1	0.846405	#N/A	1	0.866869	#N/A	1	0.982946	#N/A	1	1.09058	7.20206	2	0.936761	1.33169	2	0.937926	4.27053	2	0.851029	0.407813	2
mPTPVIk N-Term(TMT6plex)_K7(TMT6plex)	P07954	FH	0.824374	2.19026	2	0.785164	6.46982	2	0.746126	2.25989	2	0.994264	0.0682467	2	1.00176	4.05325	2	1.12975	8.34088	2	0.921347	7.71542	2	1.0223	11.7224	2	1.06311	4.40736	2
aIVAGDQNVEYk N-Term(TMT6plex)_K12(TMT6plex)	Q13642	FHL1	1.14533	3.98865	2	1.04865	4.03914	2	0.976906	4.58799	2	0.694775	0.329896	2	0.707341	3.29354	2	0.714807	15.4213	2	1.17297	9.66401	2	1.1224	3.15585	2	0.987854	0.810247	2
aLELDSNNEk N-Term(TMT6plex)_K10(TMT6plex)	Q02790	FKBP4	1.22286	2.13276	2	1.1756	2.44779	2	1.18147	1.74792	2	0.929026	4.65824	2	0.914185	1.74428	2	0.897935	#N/A	1	1.02801	#N/A	1	0.941936	#N/A	1	0.88581	#N/A	1
qDEGVLk N-Term(TMT6plex)_K7(TMT6plex)	Q02790	FKBP4	1.06205	#N/A	1	1.16075	#N/A	1	1.12977	#N/A	1	0.971885	#N/A	1	1.03081	#N/A	1	0.928954	#N/A	1	0.994123	#N/A	1	0.995218	#N/A	1	0.967921	#N/A	1
sEPADDLQR N-Term(TMT6plex)	Q8N0W7	FMR1NB	1.06084	#N/A	1	1.10097	#N/A	1	1.12223	#N/A	1	0.919095	#N/A	1	1.09843	#N/A	1	1.1188	4.60767	2	0.879995	16.1192	2	0.981605	7.97099	2	1.00172	14.807	2
aANTAGVGk N-Term(TMT6plex)_K9(TMT6plex)	Q8TC99	FNDC8	0.997706	13.415	2	0.829612	3.14395	2	0.972785	4.29935	2	0.964478	15.8719	2	0.882629	28.7494	2	0.831154	#N/A	1	1.09146	#N/A	1	0.953306	#N/A	1	0.927487	#N/A	1
iLGTTVk N-Term(TMT6plex)_K7(TMT6plex)	Q8TC99	FNDC8	1.08412	#N/A	1	0.968849	#N/A	1	1.03732	#N/A	1	0.995867	#N/A	1	0.883962	#N/A	1	1.01057	#N/A	1	1.02702	#N/A	1	0.919081	#N/A	1	0.895481	#N/A	1
tQENELPEAk N-Term(TMT6plex)_K10(TMT6plex)	Q8TC99	FNDC8	1.30757	#N/A	1	0.950434	#N/A	1	1.08509	#N/A	1	0.95546	#N/A	1	0.734501	#N/A	1	0.913498	1.57439	2	1.19875	3.10382	2	1.02767	1.32262	2	1.03711	6.52998	2
dDVALNNFSR N-Term(TMT6plex)	Q8N4E7	FTMT	0.835752	0.768786	2	0.985341	13.8772	2	1.12474	9.2675	2	1.04633	8.65048	2	1.04159	6.31383	2	1.07464	#N/A	1	0.813938	#N/A	1	0.919658	#N/A	1	1.05846	#N/A	1
dPTGPAAGPSR N-Term(TMT6plex)	Q8N4E7	FTMT	0.86182	1.8587	2	0.991969	5.6469	2	1.01835	0.656116	2	1.05739	3.06697	2	0.906259	0.954732	2	1.12765	2.36106	2	0.991648	6.13733	2	1.03735	5.57177	2	1.22762	3.12976	2
eETEHAEk N-Term(TMT6plex)_K8(TMT6plex)	Q8N4E7	FTMT	0.650266	14.6117	3	0.892298	1.96023	3	0.964917	6.3847	3	1.1103	8.12633	3	1.30232	8.59383	3	1.3623	5.96854	4	0.648632	6.68669	4	0.863795	3.26	4	1.10055	11.5842	4
gDPHLcDFLETYYLNEQVk N-Term(TMT6plex)_C6(Carbamidomethyl)_K19(TMT6plex)	Q8N4E7	FTMT	0.827349	10.5354	4	1.06255	6.81757	4	0.947395	4.69017	4	1.04957	10.1705	4	0.963342	4.8083	4	1.15716	2.00909	3	0.919813	4.07351	3	1.07376	4.69325	3	1.10912	9.026	3
mGAPDAGLAEYLFDTHTLGNENk N-Term(TMT6plex)_K23(TMT6plex)	Q8N4E7	FTMT	0.669296	#N/A	1	0.979145	#N/A	1	0.866598	#N/A	1	0.890089	#N/A	1	1.28851	#N/A	1	1.32554	11.7596	2	0.75784	7.12734	2	1.00147	2.52088	2	1.08478	8.63336	2
nVNQSLLELHALASDk N-Term(TMT6plex)_K16(TMT6plex)	Q8N4E7	FTMT	0.852685	9.21017	3	1.10132	5.17341	3	1.04356	2.16083	3	1.05317	12.2899	3	1.29408	5.17477	3	1.15711	5.25007	4	0.785569	7.30518	4	0.9642	3.43409	4	1.07256	7.10592	4
qNFHPDSEAAINR N-Term(TMT6plex)	Q8N4E7	FTMT	0.710482	#N/A	1	0.895528	#N/A	1	1.10858	#N/A	1	1.19978	#N/A	1	1.51675	#N/A	1	1.69785	#N/A	1	0.274988	#N/A	1	0.869744	#N/A	1	1.06933	#N/A	1
aEEVVSFVk N-Term(TMT6plex)_K9(TMT6plex)	Q9BWH2	FUNDC2	1.0723	6.26144	6	1.09218	2.79294	6	1.16449	5.95799	6	0.801079	5.78825	6	0.852719	3.0414	6	0.843593	6.71783	3	0.966431	4.33858	3	0.980338	4.22907	3	1.06963	7.52073	3
aGSQVVATTAR N-Term(TMT6plex)	Q9BWH2	FUNDC2	1.12092	3.26278	2	1.04688	2.93653	2	1.07659	6.48816	2	0.838045	0.518821	2	0.939185	21.159	2	0.85328	7.7997	2	0.947038	10.1203	2	0.909214	1.01625	2	0.994624	4.28767	2
dPAEGDGAQPEETPR N-Term(TMT6plex)	Q14697	GANAB	1.24921	#N/A	1	1.64216	#N/A	1	1.92926	#N/A	1	0.974435	#N/A	1	1.09663	#N/A	1	0.993177	#N/A	1	0.886171	#N/A	1	0.991718	#N/A	1	1.00984	#N/A	1
gLLEFEHQR N-Term(TMT6plex)	Q14697	GANAB	0.84318	#N/A	1	1.11695	#N/A	1	1.14016	#N/A	1	0.795285	#N/A	1	1.15974	#N/A	1	1.24439	#N/A	1	0.553646	#N/A	1	0.925712	#N/A	1	0.893159	#N/A	1
tcEESSFck N-Term(TMT6plex)_C2(Carbamidomethyl)_C8(Carbamidomethyl)_K9(TMT6plex)	Q14697	GANAB	1.59895	#N/A	1	1.26532	#N/A	1	1.40229	#N/A	1	1.15779	#N/A	1	0.987909	#N/A	1	0.833226	#N/A	1	1.00912	#N/A	1	0.874516	#N/A	1	0.75431	#N/A	1
vTEGGEPYR N-Term(TMT6plex)	Q14697	GANAB	1.06092	#N/A	1	1.1134	#N/A	1	1.17853	#N/A	1	0.840133	#N/A	1	0.868008	#N/A	1	0.917457	#N/A	1	0.897665	#N/A	1	0.887184	#N/A	1	0.987008	#N/A	1
aGAHLQGGAk N-Term(TMT6plex)_K10(TMT6plex)	P04406	GAPDH	0.986005	6.54824	4	0.90778	7.43444	4	0.915492	7.76075	4	0.837531	3.65995	4	0.803414	10.2585	4	0.902476	4.61141	5	1.10094	6.00284	5	1.06966	5.83926	5	1.01492	4.0598	5
gALQNIIPASTGAAk N-Term(TMT6plex)_K15(TMT6plex)	P04406	GAPDH	0.971804	7.88049	15	0.969879	5.77072	15	0.959701	5.68929	15	0.836252	11.7906	15	0.816152	7.2603	15	0.999267	19.6856	2	0.92459	24.8526	2	0.879414	32.9929	2	1.06627	1.43045	2
vPTANVSVVDLTcR N-Term(TMT6plex)_C13(Carbamidomethyl)	P04406	GAPDH	1.06931	16.8035	2	0.985324	3.50705	2	0.827035	17.6593	2	0.944841	5.04724	2	0.99228	0.493209	2	0.813413	#N/A	1	1.37042	#N/A	1	1.39452	#N/A	1	0.910431	#N/A	1
wGDAGAEYVVESTGVFTTMEk N-Term(TMT6plex)_K21(TMT6plex)	P04406	GAPDH	1.04514	#N/A	1	1.19027	#N/A	1	0.973329	#N/A	1	1.02174	#N/A	1	0.78987	#N/A	1	1.04981	#N/A	1	1.29915	#N/A	1	1.17646	#N/A	1	1.26709	#N/A	1
aEVEPQPQPEPTPVR N-Term(TMT6plex)	O14556	GAPDHS	1.05295	11.9748	8	0.881389	5.56156	8	0.964483	6.60499	8	0.909846	6.50258	8	0.850058	7.98511	8	0.932864	15.5838	9	1.0386	11.3312	9	1.06837	12.7205	9	0.961665	8.65891	9
AEVEPQPQPEPTPVR NA	O14556	GAPDHS	0.623688	#N/A	2	0.455815	#N/A	2	1.26558	25.5645	2	0.669824	#N/A	2	1.14181	51.6896	2	0.663678	24.0559	2	1.61864	27.5968	2	0.83518	30.2921	2	0.916332	12.537	2
aGIALNDNFVk N-Term(TMT6plex)_K11(TMT6plex)	O14556	GAPDHS	1.11929	10.2765	43	0.959639	4.78113	43	0.966245	5.24214	43	0.965796	4.83419	43	0.843875	5.69662	43	0.98043	4.06768	4	1.12876	4.49744	4	1.01741	3.41832	4	0.955955	5.8117	4
aPPPPEPk N-Term(TMT6plex)_K8(TMT6plex)	O14556	GAPDHS	1.02537	3.29989	2	0.933667	5.3305	2	1.01055	5.41541	2	0.881373	5.87709	2	0.89189	6.72016	2	0.993542	12.3062	4	1.09767	10.4507	4	1.04959	11.586	4	0.990881	10.6836	4
aVGSPYVVESTGVYLSIQAASDHISAGAQR N-Term(TMT6plex)	O14556	GAPDHS	0.698658	31.1499	6	0.9473	17.099	6	0.74719	18.4944	6	0.707454	26.3561	6	0.827681	22.2706	6	1.02912	7.79769	7	1.05445	7.78663	7	1.06134	7.88091	7	1.04268	7.78592	7
dIVLTNVTVVQLLR N-Term(TMT6plex)	O14556	GAPDHS	1.22037	12.2143	9	1.1801	7.51128	9	1.07193	6.26825	9	0.990768	7.41778	9	0.913478	6.74929	9	1.02703	10.9875	13	0.95461	8.67404	13	1.02207	7.14303	13	0.98176	11.0675	13
fGIVEGLMTTVHSYTATQk N-Term(TMT6plex)_K19(TMT6plex)	O14556	GAPDHS	1.4132	1.53642	2	1.31864	3.69142	2	0.616757	3.40157	2	1.44778	0.253623	2	0.927782	0.688087	2	1.06263	4.71719	12	1.29711	8.34853	12	1.16168	4.04195	12	0.999097	6.49801	12
GAHQNIIPASTGAAk K15(TMT6plex)	O14556	GAPDHS	0.776937	14.6595	5	0.613669	45.2003	5	1.39157	21.6216	5	0.587942	35.3415	5	1.32956	23.4741	5	0.579852	15.744	3	0.537878	25.428	3	0.633755	15.8786	3	0.830853	8.82441	3
gAHQNIIPASTGAAk N-Term(TMT6plex)_K15(TMT6plex)	O14556	GAPDHS	1.00146	9.28928	5	1.16504	14.5237	5	0.413183	42.3135	5	1.0922	10.0022	5	0.673348	45.7673	5	1.16937	15.2973	12	1.16992	24.3514	12	1.21327	16.9553	12	1.08023	10.7886	12
LAQPAPYSAIk K11(TMT6plex)	O14556	GAPDHS	0.478561	#N/A	1	0.482861	#N/A	1	0.480868	#N/A	1	0.556084	#N/A	1	0.587668	#N/A	1	1.10846	#N/A	1	1.02332	#N/A	1	1.15125	#N/A	1	1.09647	#N/A	1
lAQPAPYSAIk N-Term(TMT6plex)_K11(TMT6plex)	O14556	GAPDHS	1.02198	5.03638	17	1.15072	6.44354	17	0.732605	16.2152	17	1.05066	6.91858	17	0.867767	7.0875	17	1.00724	4.94997	6	1.22927	8.69874	6	1.08197	6.32688	6	0.818273	7.25176	6
lISWYDNEYGYSHR N-Term(TMT6plex)	O14556	GAPDHS	1.08891	17.0761	18	1.10291	7.72284	18	0.910113	9.30955	18	0.982498	5.84377	18	0.94836	10.075	18	0.986898	9.76494	28	1.0225	13.0586	28	1.04435	15.9958	28	1.00819	12.2435	28
nGQLVVDNHEISVYQck N-Term(TMT6plex)_C16(Carbamidomethyl)_K17(TMT6plex)	O14556	GAPDHS	1.42945	#N/A	1	1.03995	#N/A	1	0.968848	#N/A	1	1.57214	#N/A	1	1.16729	#N/A	1	0.908512	14.6624	4	1.3065	4.578	4	1.03933	13.492	4	0.806841	14.0013	4
tVDGPSR N-Term(TMT6plex)	O14556	GAPDHS	1.08407	#N/A	1	1.01922	#N/A	1	1.0499	#N/A	1	0.95666	#N/A	1	0.922718	#N/A	1	0.993495	#N/A	1	1.09851	#N/A	1	0.941508	#N/A	1	0.934022	#N/A	1
vPTPDVSVVDLTcR N-Term(TMT6plex)_C13(Carbamidomethyl)	O14556	GAPDHS	1.01126	10.7347	33	1.0122	13.8381	33	0.933213	9.67066	33	1.08157	18.7221	33	0.943636	15.0625	33	0.949895	14.0542	20	1.12394	12.381	20	1.02669	8.9578	20	0.94155	15.7567	20
vVDLLR N-Term(TMT6plex)	O14556	GAPDHS	1.05689	8.45029	30	1.00707	6.69644	30	1.00915	4.63653	30	0.913229	7.41133	30	0.882906	6.18886	30	0.973209	0.975463	2	0.99561	4.03814	2	0.987996	9.74949	2	0.956978	2.45542	2
yDSTHGR N-Term(TMT6plex)	O14556	GAPDHS	1.06365	#N/A	1	1.06039	#N/A	1	1.09441	#N/A	1	0.910777	#N/A	1	0.928465	#N/A	1	1.3193	8.37543	2	0.847327	4.82584	2	0.827585	3.2461	2	0.86134	10.3568	2
aQVSGQSAR N-Term(TMT6plex)	P41250	GARS	0.890456	13.942	2	0.986618	7.37815	2	1.00042	6.9948	2	0.852728	10.7198	2	0.858162	7.73337	2	1.01959	#N/A	1	0.803934	#N/A	1	0.899584	#N/A	1	0.989183	#N/A	1
aEGTVVMk N-Term(TMT6plex)_K8(TMT6plex)	O95995	GAS8	0.973303	#N/A	1	0.984842	#N/A	1	1.01741	#N/A	1	0.921591	#N/A	1	0.951887	#N/A	1	0.938477	#N/A	1	1.0295	#N/A	1	1.02373	#N/A	1	1.08543	#N/A	1
gQPSEGESR N-Term(TMT6plex)	P30042	GATD3B/GATD3A	0.809681	#N/A	1	0.755876	#N/A	1	0.733248	#N/A	1	1.14067	#N/A	1	0.865881	#N/A	1	1.0937	12.2627	2	1.16093	32.6035	2	0.945683	4.21807	2	1.03303	10.7513	2
gVEVTVGHEQEEGGk N-Term(TMT6plex)_K15(TMT6plex)	P30042	GATD3B/GATD3A	1.01979	7.5062	2	1.00434	0.518675	2	0.986796	4.03966	2	1.04533	6.82351	2	1.07397	18.4125	2	0.962429	#N/A	1	0.930632	#N/A	1	0.928606	#N/A	1	0.965404	#N/A	1
nLSTFAVDGk N-Term(TMT6plex)_K10(TMT6plex)	P30042	GATD3B/GATD3A	1.06855	#N/A	1	1.08679	#N/A	1	1.03986	#N/A	1	1.07738	#N/A	1	1.12294	#N/A	1	1.02932	#N/A	1	0.937741	#N/A	1	0.972442	#N/A	1	0.991561	#N/A	1
tFEGVDPQTTSMR N-Term(TMT6plex)	P31150	GDI1	0.85889	#N/A	1	0.992937	#N/A	1	1.04157	#N/A	1	0.857675	#N/A	1	0.926947	#N/A	1	0.836552	#N/A	1	1.04191	#N/A	1	1.07318	#N/A	1	0.93871	#N/A	1
dYEILFk N-Term(TMT6plex)_K7(TMT6plex)	Q92820	GGH	1.02255	#N/A	1	1.04675	#N/A	1	0.921853	#N/A	1	1.14446	#N/A	1	1.13455	#N/A	1	0.907559	2.7715	3	0.951598	3.03755	3	0.932068	3.87841	3	0.830566	7.07144	3
fFNVLTTNTDGk N-Term(TMT6plex)_K12(TMT6plex)	Q92820	GGH	1.08787	7.05634	6	1.03404	7.50601	6	0.972995	5.69994	6	1.12779	7.94885	6	1.13186	5.29967	6	0.965778	4.14627	3	0.911626	2.58902	3	0.965337	2.28625	3	0.991457	11.95	3
nLDGISHAPNAVk N-Term(TMT6plex)_K13(TMT6plex)	Q92820	GGH	1.00185	9.86449	3	1.03886	5.21441	3	0.944545	16.042	3	1.11765	10.7263	3	1.18056	16.2907	3	0.938211	6.22493	5	1.04525	7.76227	5	0.980208	6.21066	5	0.833177	12.9234	5
sESEEEk N-Term(TMT6plex)_K7(TMT6plex)	Q92820	GGH	1.07642	#N/A	1	1.08752	#N/A	1	0.888145	#N/A	1	1.4121	#N/A	1	1.31769	#N/A	1	0.903115	#N/A	1	0.953368	#N/A	1	0.929233	#N/A	1	0.783011	#N/A	1
tAFYLAEFFVNEAR N-Term(TMT6plex)	Q92820	GGH	1.02323	13.3455	2	1.42012	14.166	2	0.942046	32.083	2	1.33132	22.7727	2	1.43256	26.9601	2	1.03137	14.0488	3	0.982926	20.0952	3	1.20594	11.1709	3	0.915741	7.89691	3
yLESAGAR N-Term(TMT6plex)	Q92820	GGH	0.931526	9.76031	2	0.901486	2.66392	2	0.855263	13.8273	2	0.968426	0.938323	2	0.959678	2.26553	2	1.00474	1.33103	2	0.967719	8.76292	2	0.945541	6.39309	2	0.900738	5.29523	2
yPVYGVQWHPEk N-Term(TMT6plex)_K12(TMT6plex)	Q92820	GGH	1.16833	9.68543	7	0.808456	4.53947	7	0.774833	5.09992	7	1.44712	6.02283	7	0.972099	5.83278	7	0.957051	#N/A	1	1.15001	#N/A	1	0.96506	#N/A	1	0.853368	#N/A	1
yYIAASYVk N-Term(TMT6plex)_K9(TMT6plex)	Q92820	GGH	1.10491	#N/A	1	1.13687	#N/A	1	0.980602	#N/A	1	1.20885	#N/A	1	1.14339	#N/A	1	1.01066	0.25349	2	0.964327	0.537253	2	0.986776	1.74844	2	0.90181	10.8103	2
eAALEPSMEk N-Term(TMT6plex)_K10(TMT6plex)	Q9H3K2	GHITM	0.892321	#N/A	1	0.927994	#N/A	1	1.00345	#N/A	1	0.802999	#N/A	1	0.912801	#N/A	1	0.94465	2.55083	2	0.912874	8.28855	2	0.923732	1.43077	2	1.01133	1.19547	2
aVGVSNQR N-Term(TMT6plex)	Q14410	GK2	0.703224	5.82859	2	0.742286	0.68351	2	0.820092	3.2639	2	0.898775	7.73817	2	0.938004	0.743005	2	1.21336	3.75788	2	0.962174	7.49607	2	0.985322	0.7945	2	1.04296	3.07795	2
dNLGIIETSGDIER N-Term(TMT6plex)	Q14410	GK2	0.884184	1.97762	2	0.94814	4.18305	2	0.950459	1.59462	2	0.993809	4.70822	2	0.952414	5.65823	2	1.07939	2.28193	2	0.97035	1.89297	2	0.976607	3.673	2	1.07557	6.47651	2
eILEAMNR N-Term(TMT6plex)	Q14410	GK2	0.804527	#N/A	1	0.913798	#N/A	1	0.874292	#N/A	1	0.927882	#N/A	1	1.0107	#N/A	1	1.14816	#N/A	1	0.934095	#N/A	1	1.05056	#N/A	1	1.14608	#N/A	1
eTTVIWDk N-Term(TMT6plex)_K8(TMT6plex)	Q14410	GK2	0.924231	5.27587	2	0.926029	5.74234	2	0.980558	2.67165	2	1.07003	2.20968	2	1.0661	4.88107	2	1.15073	#N/A	1	0.996267	#N/A	1	1.02968	#N/A	1	1.0228	#N/A	1
fEPQIQATESEIR N-Term(TMT6plex)	Q14410	GK2	0.900827	1.69877	2	0.918562	0.0626775	2	0.981152	8.0635	2	0.910789	7.91605	2	1.03408	5.52457	2	1.25142	4.43163	3	0.949578	6.41552	3	1.0192	7.07252	3	1.10974	9.97281	3
lDELNIDISNIk N-Term(TMT6plex)_K12(TMT6plex)	Q14410	GK2	0.872234	5.97849	2	0.942622	6.82035	2	0.920789	1.38852	2	1.07639	3.37765	2	1.02101	0.212916	2	1.00615	5.94187	2	1.02939	3.01305	2	1.00163	3.37808	2	1.03461	3.59729	2
tQTTVEDLSk N-Term(TMT6plex)_K10(TMT6plex)	Q14410	GK2	0.984412	10.8751	3	0.987945	8.24336	3	1.009	0.720887	3	1.21303	14.3837	3	1.19055	5.242	3	1.09174	1.37929	2	0.921219	4.92105	2	0.878856	1.45411	2	0.947413	7.31132	2
vELTQEFPk N-Term(TMT6plex)_K9(TMT6plex)	Q14410	GK2	0.794425	#N/A	1	0.845605	#N/A	1	0.903282	#N/A	1	0.973783	#N/A	1	0.955907	#N/A	1	1.10512	6.35514	2	1.01184	5.34881	2	0.979852	3.98358	2	1.03235	6.34009	2
fLLDGAPFR N-Term(TMT6plex)	Q6UWU2	GLB1L	0.9765	#N/A	1	0.946282	#N/A	1	0.837421	#N/A	1	0.855432	#N/A	1	0.91349	#N/A	1	0.981647	10.9097	2	1.0358	2.86008	2	1.02056	3.13407	2	0.952572	4.18419	2
qGPQQTLYVPR N-Term(TMT6plex)	Q6UWU2	GLB1L	1.12655	#N/A	1	1.1333	#N/A	1	1.00767	#N/A	1	1.11731	#N/A	1	1.20082	#N/A	1	0.915329	#N/A	1	1.08569	#N/A	1	1.10638	#N/A	1	1.06669	#N/A	1
sVSAVTk N-Term(TMT6plex)_K7(TMT6plex)	Q6UWU2	GLB1L	1.02023	#N/A	1	1.08492	#N/A	1	0.865492	#N/A	1	1.08574	#N/A	1	1.13018	#N/A	1	0.8623	1.9962	2	0.925339	9.25642	2	1.0863	0.480799	2	1.03397	6.54259	2
fLPDEEDVDFINEYVNLHNELR N-Term(TMT6plex)	Q4G1C9	GLIPR1L2	1.03291	#N/A	1	1.02489	#N/A	1	0.974812	#N/A	1	0.938272	#N/A	1	0.909415	#N/A	1	0.925409	6.6806	2	1.01065	4.00004	2	1.00765	10.5191	2	0.889144	18.9542	2
acLYAGVk N-Term(TMT6plex)_C2(Carbamidomethyl)_K8(TMT6plex)	P15104	GLUL	1.13569	6.79415	2	0.850691	0.102628	2	0.986317	2.86249	2	1.02796	1.84154	2	0.76831	0.377515	2	0.906077	3.6426	2	1.24374	6.50968	2	0.910062	3.84437	2	0.86833	7.76637	2
lVLcEVFk N-Term(TMT6plex)_C4(Carbamidomethyl)_K8(TMT6plex)	P15104	GLUL	0.956204	#N/A	1	0.910792	#N/A	1	0.90718	#N/A	1	0.973171	#N/A	1	0.901051	#N/A	1	1.08379	1.01529	4	1.05273	4.26316	4	1.0699	1.81346	4	1.00451	4.58983	4
qVYMSLPQGEk N-Term(TMT6plex)_K11(TMT6plex)	P15104	GLUL	0.854276	#N/A	1	1.08215	#N/A	1	0.986301	#N/A	1	0.947321	#N/A	1	0.95685	#N/A	1	1.15551	6.46307	2	0.999873	8.80338	2	1.06456	5.36189	2	1.06743	3.3621	2
tcLLNETGDEPFQYk N-Term(TMT6plex)_C2(Carbamidomethyl)_K15(TMT6plex)	P15104	GLUL	1.04926	#N/A	1	0.989606	#N/A	1	0.915041	#N/A	1	1.09526	#N/A	1	0.959183	#N/A	1	1.01806	4.26398	4	1.17055	12.2515	4	1.1102	10.7419	4	1.01356	10.7597	4
tLDSEPk N-Term(TMT6plex)_K7(TMT6plex)	P15104	GLUL	1.02546	19.1659	2	1.04839	12.3613	2	1.06706	12.5158	2	1.01796	9.17059	2	1.0131	13.7833	2	1.06722	3.42813	2	0.99741	5.67579	2	0.953147	2.44089	2	1.02472	3.39526	2
tVGQEk N-Term(TMT6plex)_K6(TMT6plex)	P15104	GLUL	0.955223	#N/A	1	1.08759	#N/A	1	1.11716	#N/A	1	1.06405	#N/A	1	1.03573	#N/A	1	1.10913	0.793725	2	1.00286	9.10917	2	0.998439	9.03147	2	1.00629	5.27696	2
yIEEAIEk N-Term(TMT6plex)_K8(TMT6plex)	P15104	GLUL	1.00172	11.2869	2	1.01266	4.37106	2	1.0377	4.84367	2	0.891627	1.02091	2	0.896133	4.67202	2	0.96624	2.978	3	1.0447	2.07253	3	1.03686	4.41628	3	1.04992	2.72603	3
sDVLVEYQGEGR N-Term(TMT6plex)	P15586	GNS	0.806774	#N/A	1	0.901993	#N/A	1	0.901171	#N/A	1	1.04197	#N/A	1	0.951695	#N/A	1	0.966232	#N/A	1	0.86555	#N/A	1	0.872684	#N/A	1	0.997533	#N/A	1
ePESILQVLSQMEk N-Term(TMT6plex)_K14(TMT6plex)	P17174	GOT1	0.956786	3.62753	2	1.00732	3.98802	2	0.886614	6.14812	2	0.9799	7.63292	2	0.928695	0.515113	2	1.02518	2.91425	3	1.03296	7.05476	3	1.08892	3.44459	3	0.980283	5.44255	3
iNVSGLTTk N-Term(TMT6plex)_K9(TMT6plex)	P17174	GOT1	1.03663	9.65056	2	1.00649	1.35859	2	0.919836	6.37847	2	1.00487	2.75606	2	0.953907	2.47602	2	0.937033	6.34298	2	1.07731	7.64753	2	1.04518	7.58644	2	1.04447	10.8804	2
iTWSNPPAQGAR N-Term(TMT6plex)	P17174	GOT1	1.01708	7.52577	2	1.08362	0.0922532	2	1.05505	5.93805	2	1.00173	3.28353	2	1.01529	2.1778	2	0.998684	0.19297	2	1.0109	3.16768	2	1.03867	3.72791	2	0.995238	5.78703	2
lALGDDSPALk N-Term(TMT6plex)_K11(TMT6plex)	P17174	GOT1	1.00587	#N/A	1	0.972093	#N/A	1	0.974697	#N/A	1	1.08586	#N/A	1	1.02655	#N/A	1	0.947343	2.32894	2	1.11247	0.341864	2	1.02793	4.14846	2	0.989794	0.396298	2
qVEYLVNEk N-Term(TMT6plex)_K9(TMT6plex)	P17174	GOT1	1.02871	#N/A	1	0.966825	#N/A	1	0.906653	#N/A	1	1.01085	#N/A	1	0.947733	#N/A	1	0.950021	#N/A	1	1.07767	#N/A	1	1.08777	#N/A	1	0.967393	#N/A	1
vGGVQSLGGTGALR N-Term(TMT6plex)	P17174	GOT1	1.30446	#N/A	1	1.14387	#N/A	1	1.05811	#N/A	1	1.10505	#N/A	1	0.992294	#N/A	1	0.895424	1.12793	2	1.07261	9.82088	2	1.06374	6.54124	2	1.06801	5.88504	2
vGNLTVVGk N-Term(TMT6plex)_K9(TMT6plex)	P17174	GOT1	1.02395	#N/A	1	0.990957	#N/A	1	1.00398	#N/A	1	1.02246	#N/A	1	0.896091	#N/A	1	0.943732	#N/A	1	0.929703	#N/A	1	0.918683	#N/A	1	0.959407	#N/A	1
dAGMQLQGYR N-Term(TMT6plex)	P00505	GOT2	1.10111	#N/A	1	1.03834	#N/A	1	1.15828	#N/A	1	1.19087	#N/A	1	1.07869	#N/A	1	1.21181	#N/A	1	0.751498	#N/A	1	0.821042	#N/A	1	0.82794	#N/A	1
iGASFLQR N-Term(TMT6plex)	P00505	GOT2	1.00015	#N/A	1	1.01191	#N/A	1	0.983538	#N/A	1	1.04957	#N/A	1	1.00034	#N/A	1	1.09766	#N/A	1	1.02023	#N/A	1	1.00075	#N/A	1	1.03713	#N/A	1
mNLGVGAYR N-Term(TMT6plex)	P00505	GOT2	0.998454	#N/A	1	0.931172	#N/A	1	1.05612	#N/A	1	0.975331	#N/A	1	0.936393	#N/A	1	0.932905	#N/A	1	1.08218	#N/A	1	1.02996	#N/A	1	1.11176	#N/A	1
dVMPEVNk N-Term(TMT6plex)_K8(TMT6plex)	P06744	GPI	1.00822	6.26531	4	0.962536	2.53768	4	0.91672	4.11984	4	0.95047	1.67541	4	0.915068	6.56485	4	0.860649	4.23297	3	1.10503	2.5185	3	1.07114	5.38069	3	0.99006	4.37744	3
eWFLQAAk N-Term(TMT6plex)_K8(TMT6plex)	P06744	GPI	0.965325	7.22212	6	1.06604	2.10126	6	0.863027	7.95291	6	0.948987	7.68809	6	0.878373	6.90582	6	0.943164	12.1662	5	1.06108	8.31948	5	1.04784	3.20387	5	1.07902	6.59231	5
mLVDLAk N-Term(TMT6plex)_K7(TMT6plex)	P06744	GPI	0.878379	10.0953	2	0.979918	2.78142	2	0.909036	7.40373	2	0.765181	15.1314	2	0.980183	13.2993	2	0.811819	3.41492	2	1.12071	3.18004	2	1.11238	2.39336	2	1.08699	0.0314277	2
nLVTEDVMR N-Term(TMT6plex)	P06744	GPI	1.22852	#N/A	1	1.12791	#N/A	1	1.07565	#N/A	1	0.985707	#N/A	1	0.9822	#N/A	1	0.839795	5.34694	2	1.05691	11.7997	2	1.08902	6.58348	2	1.05837	8.32808	2
tLAQLNPESSLFIIASk N-Term(TMT6plex)_K17(TMT6plex)	P06744	GPI	0.780996	5.23282	2	1.19667	12.6953	2	0.973725	9.38792	2	0.904792	8.45188	2	1.03089	7.69687	2	0.986763	9.14549	7	1.09551	10.2794	7	1.14504	10.9803	7	0.950119	13.3937	7
eFAAGYNVk N-Term(TMT6plex)_K9(TMT6plex)	P36969	GPX4	0.976607	1.37023	2	0.900985	0.0268853	2	0.940447	1.60909	2	1.24473	2.65677	2	1.0497	5.79395	2	1.27323	0.0285742	2	0.946102	0.460734	2	0.895277	3.84389	2	0.942226	9.08431	2
qEPGSNEEIk N-Term(TMT6plex)_K10(TMT6plex)	P36969	GPX4	0.891068	7.60877	2	0.733831	4.03027	2	0.919851	9.95203	2	1.30057	13.2867	2	1.1103	7.6225	2	1.03286	#N/A	1	1.00261	#N/A	1	0.990161	#N/A	1	0.906772	#N/A	1
aDPPATEk N-Term(TMT6plex)_K8(TMT6plex)	Q9HAV7	GRPEL1	0.842136	8.46406	2	0.886931	0.295831	2	0.98705	2.01591	2	0.903683	0.801157	2	1.06513	4.04974	2	1.1014	#N/A	1	0.885048	#N/A	1	0.88943	#N/A	1	0.940921	#N/A	1
ePGTVALVSk N-Term(TMT6plex)_K10(TMT6plex)	Q9HAV7	GRPEL1	1.05047	#N/A	1	0.942965	#N/A	1	0.951819	#N/A	1	1.01633	#N/A	1	0.991944	#N/A	1	1.00856	#N/A	1	0.949864	#N/A	1	0.958704	#N/A	1	1.00464	#N/A	1
cLDEFPNLk N-Term(TMT6plex)_C1(Carbamidomethyl)_K9(TMT6plex)	P21266	GSTM3	1.00076	#N/A	1	0.808172	#N/A	1	0.85017	#N/A	1	1.35092	#N/A	1	1.10195	#N/A	1	1.01797	0.593027	2	1.20472	0.902673	2	1.03486	1.5026	2	0.870136	5.68777	2
fSWFAGEk N-Term(TMT6plex)_K8(TMT6plex)	P21266	GSTM3	0.960653	2.809	5	0.790229	2.8427	5	0.789524	3.57755	5	1.19517	4.33936	5	1.00651	4.31954	5	1.0559	6.85988	4	1.08073	7.82919	4	1.00563	4.48829	4	0.958093	7.93486	4
gLAHAIR N-Term(TMT6plex)	P21266	GSTM3	0.780863	#N/A	1	0.673637	#N/A	1	0.588355	#N/A	1	1.04243	#N/A	1	0.807597	#N/A	1	0.937445	#N/A	1	1.16302	#N/A	1	1.03385	#N/A	1	1.04842	#N/A	1
hNMcGETEEEk N-Term(TMT6plex)_C4(Carbamidomethyl)_K11(TMT6plex)	P21266	GSTM3	1.0631	13.5616	2	0.6207	17.0214	2	0.709489	22.9975	2	1.70601	2.68757	2	1.43618	21.9534	2	0.767846	17.3095	3	1.34274	15.6954	3	1.09002	6.94497	3	0.841686	19.748	3
iAAYLQSDQFck N-Term(TMT6plex)_C11(Carbamidomethyl)_K12(TMT6plex)	P21266	GSTM3	0.869688	12.8785	7	0.76645	29.7404	7	0.667859	21.3098	7	1.2592	25.384	7	0.991085	10.6927	7	0.942703	7.9175	9	1.26691	7.24906	9	1.10002	5.27223	9	0.909786	8.62158	9
iTQSNAILR N-Term(TMT6plex)	P21266	GSTM3	0.905053	9.06824	3	0.840636	8.94851	3	0.747613	13.9447	3	1.15525	8.54972	3	1.10489	4.16199	3	1.06607	6.2689	3	1.10534	5.5936	3	1.08323	10.541	3	0.958008	3.67087	3
LcYSSDHEk C2(Carbamidomethyl)_K9(TMT6plex)	P21266	GSTM3	0.370368	#N/A	1	0.331899	#N/A	1	0.33725	#N/A	1	0.536817	#N/A	1	0.508235	#N/A	1	1.14396	#N/A	1	1.41582	#N/A	1	1.18584	#N/A	1	1.09119	#N/A	1
lcYSSDHEk N-Term(TMT6plex)_C2(Carbamidomethyl)_K9(TMT6plex)	P21266	GSTM3	0.902311	7.46511	2	0.700759	16.5611	2	0.684691	20.8551	2	1.15362	5.01501	2	0.833681	1.50296	2	0.983339	#N/A	1	1.34631	#N/A	1	1.05438	#N/A	1	0.966381	#N/A	1
lDLDFPNLPYLLDGk N-Term(TMT6plex)_K15(TMT6plex)	P21266	GSTM3	0.934183	7.11511	2	0.790205	25.756	2	0.843886	63.6688	2	1.31968	4.47024	2	0.987877	6.20596	2	1.04592	7.54626	8	1.26043	10.5263	8	1.14638	10.2248	8	0.980418	7.0341	8
lkPQYLEELPGQLk N-Term(TMT6plex)_K2(TMT6plex)_K14(TMT6plex)	P21266	GSTM3	0.957975	4.22193	3	0.781414	10.4035	3	0.733652	10.801	3	1.23764	14.6647	3	0.978828	6.17671	3	1.03529	2.58544	11	1.1356	8.34119	11	1.01769	3.4152	11	1.01199	4.07889	11
lLLEFTDTSYEEk N-Term(TMT6plex)_K13(TMT6plex)	P21266	GSTM3	0.82942	7.38095	9	0.652891	11.1376	9	0.624806	9.7923	9	1.27087	4.61336	9	0.991969	4.97954	9	0.997691	3.78471	14	1.23179	7.67348	14	1.0932	5.6952	14	0.994622	6.93536	14
lTFVDFLTYDILDQNR N-Term(TMT6plex)	P21266	GSTM3	0.939042	#N/A	1	0.667171	#N/A	1	0.692033	#N/A	1	1.34011	#N/A	1	1.02696	#N/A	1	1.16853	38.4414	6	1.13669	21.3376	6	1.20998	21.9032	6	1.18316	27.2083	6
mAQWGNkPVc N-Term(TMT6plex)_K7(TMT6plex)_C10(Carbamidomethyl)	P21266	GSTM3	1.46532	#N/A	1	0.859077	#N/A	1	0.904557	#N/A	1	0.26198	#N/A	1	0.291939	#N/A	1	0.299684	71.1313	2	2.15654	17.1334	2	1.5879	10.7547	2	0.96259	1.7845	2
sQWLDVk N-Term(TMT6plex)_K7(TMT6plex)	P21266	GSTM3	0.922925	4.69816	15	0.786024	6.40958	15	0.776955	6.50752	15	1.1976	7.28204	15	1.03851	4.89115	15	0.994966	4.89761	4	1.20992	6.88468	4	1.08998	4.29764	4	1.00177	7.12689	4
vDIIENQVMDFR N-Term(TMT6plex)	P21266	GSTM3	0.963627	#N/A	1	0.910288	#N/A	1	0.678102	#N/A	1	1.19283	#N/A	1	1.0092	#N/A	1	1.13105	15.271	9	1.03221	8.60023	9	1.04805	6.7779	9	0.959583	8.54675	9
yTcGEAPDYDR N-Term(TMT6plex)_C3(Carbamidomethyl)	P21266	GSTM3	0.994758	11.1025	4	0.737305	21.3922	4	0.760147	18.0366	4	1.44367	9.77761	4	1.22226	1.68778	4	0.881021	3.76726	4	1.30535	8.68152	4	1.06231	3.32965	4	0.826283	14.2796	4
akEEAGATAADEGR N-Term(TMT6plex)_K2(TMT6plex)	Q75WM6	H1FNT	0.810903	17.1712	3	0.950995	10.7621	3	0.718699	11.2978	3	0.930206	18.5188	3	0.817963	9.72526	3	1.24359	8.42474	4	1.07937	12.9853	4	0.974455	4.91125	4	1.13089	6.17893	4
eEAGATAADEGR N-Term(TMT6plex)	Q75WM6	H1FNT	0.763975	22.038	3	0.754276	10.5067	3	1.02526	15.2081	3	0.928285	16.6404	3	1.16083	4.62544	3	1.15745	#N/A	1	0.877785	#N/A	1	0.955907	#N/A	1	1.03133	#N/A	1
gcSSSVLR N-Term(TMT6plex)_C2(Carbamidomethyl)	Q75WM6	H1FNT	0.941024	15.6351	2	0.7947	11.5518	2	0.898546	4.13771	2	1.1157	17.3955	2	0.990976	18.1721	2	0.964078	5.68302	2	1.16586	0.166846	2	0.972095	3.85736	2	0.945728	7.31627	2
gHSATQLPAEk N-Term(TMT6plex)_K11(TMT6plex)	Q75WM6	H1FNT	0.979588	5.66979	2	0.938148	20.0491	2	0.912348	12.6769	2	1.04655	6.39218	2	0.913559	7.90294	2	0.967153	10.9192	2	1.15669	15.4956	2	1.03279	7.69707	2	1.04712	5.11214	2
gLTLAALk N-Term(TMT6plex)_K8(TMT6plex)	Q75WM6	H1FNT	0.824869	7.65348	4	0.842795	12.0905	4	0.913065	7.95378	4	0.806283	4.76622	4	0.959883	11.3995	4	1.10996	#N/A	1	0.942027	#N/A	1	1.00606	#N/A	1	1.11139	#N/A	1
vSGSDAAGYFR N-Term(TMT6plex)	Q75WM6	H1FNT	0.967059	3.95985	3	0.954981	6.48863	3	0.997614	8.86515	3	0.926932	10.5186	3	0.911003	3.08077	3	1.07586	3.95401	3	0.993628	4.73215	3	1.03489	3.94433	3	1.10776	5.11162	3
vSQLVLQAISTHk N-Term(TMT6plex)_K13(TMT6plex)	Q75WM6	H1FNT	1.06983	11.4805	3	1.00584	4.90202	3	1.01528	3.84653	3	0.98756	9.41013	3	1.07682	5.48418	3	1.08149	3.62793	6	1.06012	8.12875	6	1.08686	5.78147	6	1.23041	7.64348	6
vLELAGNEAQNSGER N-Term(TMT6plex)	P0C5Z0	H2AFB2	1.38609	12.9171	2	1.25215	5.27934	2	1.21897	7.65923	2	1.15065	4.61428	2	1.03434	5.00544	2	1.05188	#N/A	1	0.733604	#N/A	1	0.789728	#N/A	1	0.78898	#N/A	1
eIAQDFk N-Term(TMT6plex)_K7(TMT6plex)	P84243	H3F3A	0.866835	3.9508	4	0.93442	3.48139	4	1.01851	5.14457	4	1.315	10.5439	4	1.41858	9.83352	4	1.83799	4.00798	2	0.290576	44.7774	2	0.364158	24.2224	2	0.411446	20.9526	2
sAPSTGGVk N-Term(TMT6plex)_K9(TMT6plex)	P84243	H3F3A	1.03791	15.2053	2	1.0852	11.7174	2	1.20944	10.4435	2	1.25263	13.8713	2	1.52941	7.12453	2	1.59338	5.20411	2	0.444306	1.15913	2	0.512734	2.61729	2	0.493471	0.486586	2
sTELLIR N-Term(TMT6plex)	P84243	H3F3A	1.00659	5.82401	9	1.03659	4.95903	9	1.12496	6.5026	9	1.26836	16.007	9	1.34059	14.4533	9	1.60679	11.9805	6	0.452167	38.4826	6	0.511317	35.6232	6	0.569623	32.9222	6
yRPGTVALR N-Term(TMT6plex)	P84243	H3F3A	1.00544	11.2897	87	1.07534	9.25897	87	1.06641	9.81534	87	1.4198	13.0537	87	1.37876	11.6185	87	1.63001	15.0548	10	0.499232	40.2103	10	0.515718	35.304	10	0.547564	30.7317	10
aDMVIEAVFEDLSLk N-Term(TMT6plex)_K15(TMT6plex)	P40939	HADHA	0.766387	21.1208	2	1.05295	7.66186	2	0.900081	2.86279	2	1.06307	1.54864	2	1.05864	17.3794	2	1.12307	16.3131	2	1.06936	15.2421	2	1.05463	3.45856	2	1.03651	4.49873	2
dATLTALDR N-Term(TMT6plex)	P40939	HADHA	0.983008	#N/A	1	0.975513	#N/A	1	0.992718	#N/A	1	1.00274	#N/A	1	0.964167	#N/A	1	0.987722	4.04218	2	1.06892	0.0244863	2	1.05705	5.9604	2	1.08492	1.06117	2
dLNSDMDSILASLk N-Term(TMT6plex)_K14(TMT6plex)	P40939	HADHA	0.997236	13.2558	2	1.01876	8.93682	2	0.89873	3.93057	2	1.10918	0.499328	2	1.06159	2.00887	2	1.04339	5.12416	4	1.00099	2.03403	4	1.0006	6.4865	4	0.936028	9.46866	4
dTSASAVAVGLk N-Term(TMT6plex)_K12(TMT6plex)	P40939	HADHA	1.02902	0.233486	2	0.995087	2.08462	2	0.989216	3.33727	2	1.04543	2.66306	2	1.04301	1.62764	2	0.961357	1.17039	2	1.07546	0.587259	2	0.987904	0.173051	2	1.01811	0.946183	2
eLHSEFSEVMNEIWASDQIR N-Term(TMT6plex)	P40939	HADHA	1.05182	#N/A	1	1.14794	#N/A	1	0.851845	#N/A	1	1.00994	#N/A	1	0.834736	#N/A	1	1.0975	1.42837	3	1.04625	2.78848	3	1.04363	2.53839	3	1.12912	16.7295	3
eVEAVIPDHcIFASNTSALPISEIAAVSk N-Term(TMT6plex)_C10(Carbamidomethyl)_K29(TMT6plex)	P40939	HADHA	0.971678	15.3061	4	0.904673	18.7034	4	0.825798	14.4999	4	1.15244	10.7318	4	1.10279	9.16319	4	0.882046	9.08349	3	1.12484	14.6213	3	0.939682	6.21977	3	0.765176	14.3343	3
fGELVMTk N-Term(TMT6plex)_K8(TMT6plex)	P40939	HADHA	1.05701	#N/A	1	0.984222	#N/A	1	1.07439	#N/A	1	1.12925	#N/A	1	1.19691	#N/A	1	1.01214	0.678119	2	1.03784	2.4434	2	0.943	0.905794	2	0.939536	0.664804	2
gDVAVVR N-Term(TMT6plex)	P40939	HADHA	0.891664	#N/A	1	0.927204	#N/A	1	0.945953	#N/A	1	1.01425	#N/A	1	0.998409	#N/A	1	1.02078	#N/A	1	0.907759	#N/A	1	0.927636	#N/A	1	0.915782	#N/A	1
gFYIYQEGVk N-Term(TMT6plex)_K10(TMT6plex)	P40939	HADHA	0.808617	6.13172	3	0.8319	3.99267	3	0.878762	16.1065	3	1.0501	5.94957	3	1.03772	6.73618	3	1.11171	2.00018	2	0.989862	0.819089	2	1.02629	0.924479	2	0.965624	6.42289	2
hVAEDLGk N-Term(TMT6plex)_K8(TMT6plex)	P40939	HADHA	0.873294	0.651947	2	0.914975	0.474628	2	0.958245	0.872035	2	0.943084	7.80216	2	0.950745	4.2124	2	1.07669	2.37215	4	0.928683	4.99653	4	0.969375	4.91652	4	0.97346	3.0838	4
iLQEGVDPk N-Term(TMT6plex)_K9(TMT6plex)	P40939	HADHA	0.989563	2.03413	2	0.994659	4.34036	2	0.951292	3.6379	2	1.0177	4.47078	2	0.908582	7.24977	2	1.06861	#N/A	1	1.05224	#N/A	1	1.02797	#N/A	1	1.01745	#N/A	1
mVGVPAALDMMLTGR N-Term(TMT6plex)	P40939	HADHA	1.01143	#N/A	1	1.11707	#N/A	1	0.844483	#N/A	1	1.15633	#N/A	1	1.01939	#N/A	1	0.973989	19.4814	4	1.00811	2.60414	4	0.978229	15.8183	4	1.06382	7.85252	4
sEVSSDEDIQFR N-Term(TMT6plex)	P40939	HADHA	0.997352	2.69989	3	1.03086	3.78372	3	1.03859	6.63933	3	1.05621	3.69173	3	1.07477	8.13778	3	1.0913	3.40457	3	0.918772	11.0422	3	0.991337	2.12257	3	1.03383	6.23972	3
tGIEQGSDAGYLcESQk N-Term(TMT6plex)_C13(Carbamidomethyl)_K17(TMT6plex)	P40939	HADHA	1.19241	#N/A	1	1.11546	#N/A	1	1.08326	#N/A	1	1.48792	#N/A	1	1.30711	#N/A	1	1.03337	#N/A	1	1.22339	#N/A	1	1.01993	#N/A	1	0.854459	#N/A	1
tIEYLEEVAITFAk N-Term(TMT6plex)_K14(TMT6plex)	P40939	HADHA	1.03492	18.2678	2	1.0098	14.1847	2	1.0232	20.6267	2	1.03552	1.57383	2	0.991101	7.83275	2	1.0787	#N/A	1	0.994405	#N/A	1	0.760527	#N/A	1	1.12409	#N/A	1
tLQEVTQLSQEAQR N-Term(TMT6plex)	P40939	HADHA	1.08202	10.7245	2	0.966089	1.77168	2	1.0239	2.68628	2	1.04295	10.9384	2	1.15864	9.07536	2	1.02225	6.3861	3	1.03072	9.54259	3	1.03709	5.4207	3	0.955277	7.98466	3
aALTGLLHR N-Term(TMT6plex)	P55084	HADHB	0.792586	#N/A	1	0.917346	#N/A	1	0.947828	#N/A	1	1.10423	#N/A	1	0.960793	#N/A	1	1.03957	17.2614	2	1.085	29.7855	2	1.04552	5.18624	2	0.924613	9.17073	2
aAPAVQTk N-Term(TMT6plex)_K8(TMT6plex)	P55084	HADHB	0.792932	18.7112	2	0.786022	4.51412	2	0.83193	9.02862	2	1.03565	6.12097	2	0.964171	2.01185	2	1.12886	3.08336	3	1.02125	5.83871	3	1.02067	5.09883	3	1.07997	4.57112	3
dFMYVSQDPk N-Term(TMT6plex)_K10(TMT6plex)	P55084	HADHB	0.944468	1.08581	2	0.968279	0.0429287	2	0.946459	3.56187	2	0.956582	3.16528	2	0.890164	3.47437	2	1.03382	9.51989	2	1.06577	4.12554	2	1.03471	10.293	2	1.06991	11.5864	2
dLMPHDLAR N-Term(TMT6plex)	P55084	HADHB	1.15956	#N/A	1	0.959099	#N/A	1	0.901245	#N/A	1	1.25757	#N/A	1	0.96975	#N/A	1	0.997146	#N/A	1	0.966912	#N/A	1	1.04119	#N/A	1	1.1346	#N/A	1
dQLLLGPTYATPk N-Term(TMT6plex)_K13(TMT6plex)	P55084	HADHB	1.08429	#N/A	1	0.983949	#N/A	1	0.912487	#N/A	1	1.11436	#N/A	1	1.1616	#N/A	1	1.07335	11.3459	3	0.977443	6.89324	3	0.907385	2.53469	3	0.980212	4.7809	3
eAALGAGFSDk N-Term(TMT6plex)_K11(TMT6plex)	P55084	HADHB	0.918287	4.02982	3	0.989351	3.62215	3	1.02644	5.23373	3	0.997709	7.42395	3	0.963527	5.28622	3	1.03293	0.518389	2	0.99554	5.06052	2	1.02331	2.88211	2	1.06569	1.11898	2
eVVDYIIFGTVIQEVk N-Term(TMT6plex)_K16(TMT6plex)	P55084	HADHB	0.846739	#N/A	1	1.02413	#N/A	1	0.916386	#N/A	1	0.961159	#N/A	1	0.912372	#N/A	1	1.0516	10.1322	4	1.02317	7.29676	4	1.08704	4.43837	4	1.04654	2.8124	4
lEQDEYALR N-Term(TMT6plex)	P55084	HADHB	0.933365	#N/A	1	0.995292	#N/A	1	0.941215	#N/A	1	0.918323	#N/A	1	0.918545	#N/A	1	0.986299	3.60528	2	0.997573	6.00195	2	1.0612	0.984397	2	1.12631	2.89428	2
lMLDLNk N-Term(TMT6plex)_K7(TMT6plex)	P55084	HADHB	0.983828	1.30213	2	0.90128	2.63571	2	0.915865	7.89704	2	1.04956	1.53184	2	0.987777	0.662597	2	1.04526	0.398121	2	1.00085	5.57682	2	0.964951	3.06514	2	1.05486	5.99727	2
nVVVVDGVR N-Term(TMT6plex)	P55084	HADHB	0.889971	16.2074	2	1.07617	0.328979	2	1.19841	3.29603	2	0.952536	19.2348	2	1.15642	6.72432	2	1.02903	4.90234	2	0.85302	19.2654	2	1.00649	13.2639	2	1.22707	9.17084	2
eEEAMk N-Term(TMT6plex)_K6(TMT6plex)	Q7Z4H3	HDDC2	0.996427	#N/A	1	0.972685	#N/A	1	0.928459	#N/A	1	0.986655	#N/A	1	0.965767	#N/A	1	0.898718	#N/A	1	1.15675	#N/A	1	1.047	#N/A	1	1.07523	#N/A	1
lQDFYDSTAGk N-Term(TMT6plex)_K11(TMT6plex)	Q7Z4H3	HDDC2	1.05985	#N/A	1	0.976957	#N/A	1	0.949698	#N/A	1	1.16577	#N/A	1	1.01782	#N/A	1	0.972937	1.55876	3	1.16076	6.68781	3	1.07993	2.92601	3	1.1013	4.82215	3
sTNIAAAASEPHS N-Term(TMT6plex)	Q7Z4H3	HDDC2	1.15273	31.9265	2	1.11922	12.0497	2	1.12227	12.5299	2	1.11125	1.62326	2	1.39503	15.2219	2	0.905868	3.18484	3	1.144	6.96613	3	1.22212	10.5033	3	1.21631	9.64452	3
dLGLAQDSATSTk N-Term(TMT6plex)_K13(TMT6plex)	P31937	HIBADH	0.985894	3.64274	2	1.04971	0.408788	2	1.07807	1.13267	2	0.930919	0.905567	2	1.06564	6.39171	2	1.09101	5.32946	2	1.04905	0.955024	2	1.06052	0.478415	2	1.13531	2.75068	2
aEGLGDGYR N-Term(TMT6plex)	Q9BX68	HINT2	0.963291	#N/A	1	0.962541	#N/A	1	1.0628	#N/A	1	1.02208	#N/A	1	0.993533	#N/A	1	1.17076	1.03034	2	0.890693	1.24352	2	0.963751	3.82445	2	1.08056	1.654	2
iSQAEEEDQQLLGHLLLVAk N-Term(TMT6plex)_K20(TMT6plex)	Q9BX68	HINT2	1.00339	5.42001	2	1.25968	10.5579	2	0.946098	2.04616	2	1.00249	6.55437	2	1.03977	5.30173	2	1.02919	4.459	2	1.06271	3.28924	2	1.1013	5.15302	2	1.12947	2.26816	2
aTGAATPk N-Term(TMT6plex)_K8(TMT6plex)	P10412	HIST1H1E	0.646649	3.33031	2	0.686692	3.92515	2	0.857816	1.79848	2	1.37199	11.5285	2	1.37738	6.13786	2	1.35492	7.60873	2	0.728147	3.71982	2	0.74441	1.91868	2	0.802948	0.789648	2
gILVQTR N-Term(TMT6plex)	P22492	HIST1H1T	0.946838	#N/A	1	0.824078	#N/A	1	1.04057	#N/A	1	1.27286	#N/A	1	1.02042	#N/A	1	1.39394	#N/A	1	0.690953	#N/A	1	0.703331	#N/A	1	0.770744	#N/A	1
lITEALSVSQER N-Term(TMT6plex)	P22492	HIST1H1T	1.0642	6.02255	4	1.07041	4.4164	4	1.12261	2.40312	4	1.08868	4.31143	4	1.07893	3.64843	4	1.17271	1.50564	2	0.830685	0.549309	2	0.800367	10.279	2	0.809191	6.42145	2
vGMSLVALk N-Term(TMT6plex)_K9(TMT6plex)	P22492	HIST1H1T	1.00341	0.344076	2	0.943935	1.77904	2	1.00235	1.70001	2	1.16569	11.1969	2	1.11126	4.23186	2	1.43782	#N/A	1	0.589085	#N/A	1	0.565552	#N/A	1	0.540674	#N/A	1
iGAGAPVYLAAVLEYLTAEILELAGNASR N-Term(TMT6plex)	Q96QV6	HIST1H2AA	0.877143	33.1497	3	1.29017	16.533	3	0.85388	30.7015	3	1.04781	14.6694	3	1.14631	29.2185	3	1.4351	#N/A	1	1.43597	#N/A	1	1.68768	#N/A	1	1.20343	#N/A	1
aMSIMNSFVTDIFER N-Term(TMT6plex)	Q96A08	HIST1H2BA	1.04613	16.1101	14	1.09617	10.1991	14	0.980353	27.9217	14	1.47708	10.2443	14	1.41679	8.23546	14	1.5713	9.02728	13	0.507626	9.71616	13	0.560213	19.081	13	0.544204	14.4907	13
amSIMNSFVTDIFER N-Term(TMT6plex)_M2(Oxidation)	Q96A08	HIST1H2BA	0.76443	#N/A	1	1.23224	#N/A	1	0.696388	#N/A	1	1.36133	#N/A	1	1.93627	#N/A	1	2.25603	10.2462	4	0.353309	21.4758	4	0.517952	13.3852	4	0.497204	10.8798	4
aMSImNSFVTDIFER N-Term(TMT6plex)_M5(Oxidation)	Q96A08	HIST1H2BA	0.938038	7.51428	7	1.09257	5.61973	7	0.864227	7.16954	7	1.16681	17.245	7	1.11275	15.4437	7	1.1571	3.2269	2	0.888739	18.1368	2	0.941771	18.3899	2	0.952632	17.346	2
eSYSIYIYk N-Term(TMT6plex)_K9(TMT6plex)	Q96A08	HIST1H2BA	0.726566	11.6792	30	0.989131	4.85079	30	0.95728	6.28251	30	1.27701	6.36739	30	1.3822	5.17583	30	1.73089	5.0856	27	0.517778	9.1181	27	0.531695	9.55231	27	0.538511	8.87197	27
lAHYSk N-Term(TMT6plex)_K6(TMT6plex)	Q96A08	HIST1H2BA	0.954687	6.25372	4	1.17154	9.04853	4	0.28564	43.6018	4	1.6719	10.3187	4	0.789101	6.31922	4	2.09783	#N/A	1	0.561654	#N/A	1	0.592641	#N/A	1	0.468651	#N/A	1
DAVTYTEHAk K10(TMT6plex)	P62805	HIST1H4A	0.517532	#N/A	3	0.281624	59.1397	3	0.335795	79.4907	3	0.347087	66.6858	3	0.403994	42.9743	3	1.59487	3.75788	2	0.524749	13.5166	2	0.618233	9.48508	2	0.612989	4.22426	2
dAVTYTEHAk N-Term(TMT6plex)_K10(TMT6plex)	P62805	HIST1H4A	1.07198	8.31241	10	1.07029	6.25818	10	1.05396	5.78274	10	1.38758	15.1919	10	1.38572	11.2442	10	1.82896	12.1907	9	0.377733	27.6446	9	0.445172	29.3118	9	0.466849	21.7352	9
dNIQGITkPAIR N-Term(TMT6plex)_K8(TMT6plex)	P62805	HIST1H4A	0.976113	4.33843	2	1.24628	9.34037	2	0.686428	23.256	2	1.43463	13.7176	2	1.12272	9.49312	2	1.81786	8.83658	4	0.467915	14.9491	4	0.497496	11.3742	4	0.475746	15.8719	4
iSGLIYEETR N-Term(TMT6plex)	P62805	HIST1H4A	0.996216	8.74094	39	1.05105	7.29836	39	1.08845	9.00894	39	1.3461	10.9889	39	1.32596	11.7924	39	1.49395	9.52706	21	0.601523	21.5343	21	0.605911	14.9177	21	0.645412	14.5493	21
tVTAMDVVYALk N-Term(TMT6plex)_K12(TMT6plex)	P62805	HIST1H4A	0.747648	15.9737	14	1.08125	7.28063	14	1.01106	8.54507	14	1.24729	16.5054	14	1.52314	18.9715	14	1.77129	15.0226	23	0.396344	43.323	23	0.481593	38.3319	23	0.466913	41.4294	23
tVTAmDVVYALk N-Term(TMT6plex)_M5(Oxidation)_K12(TMT6plex)	P62805	HIST1H4A	0.727322	8.76483	10	1.06784	4.4335	10	0.916447	3.65894	10	1.16541	3.7819	10	1.4972	5.61034	10	1.78044	11.7174	11	0.579763	19.6675	11	0.664317	17.5173	11	0.662211	15.7328	11
vFLENVIR N-Term(TMT6plex)	P62805	HIST1H4A	0.981911	7.98546	30	1.02241	4.67196	30	1.03729	6.47405	30	1.38294	7.77992	30	1.29442	9.84338	30	1.71048	5.51886	51	0.39229	17.5715	51	0.450322	16.181	51	0.496019	14.4354	51
aSGVEGADVVk N-Term(TMT6plex)_K11(TMT6plex)	P19367	HK1	1.10808	4.5023	3	1.16959	1.10003	3	1.0973	8.45169	3	0.820739	8.53971	3	0.924857	10.3181	3	0.846268	15.9799	4	1.01327	10.797	4	0.999851	8.93097	4	0.964422	7.93377	4
dFNPTATVk N-Term(TMT6plex)_K9(TMT6plex)	P19367	HK1	1.19362	7.21077	4	1.17216	7.82173	4	1.08349	6.71279	4	0.909702	9.62453	4	0.82846	8.58501	4	0.803916	2.57907	3	1.10206	4.34764	3	1.06265	3.50089	3	0.980679	3.142	3
dMLLEVk N-Term(TMT6plex)_K7(TMT6plex)	P19367	HK1	1.17837	3.65264	3	1.1197	1.21433	3	1.04225	3.69221	3	0.880456	5.29899	3	0.873536	7.31021	3	0.830294	13.0266	3	1.11641	6.16498	3	1.07883	5.2688	3	0.941396	4.25433	3
eGLLFEGR N-Term(TMT6plex)	P19367	HK1	1.06252	9.93915	3	1.08403	4.42084	3	1.06298	3.85132	3	0.910643	2.00149	3	0.926	5.10993	3	0.924989	3.33221	2	1.01571	1.37993	2	1.05183	8.92198	2	0.900093	4.54683	2
fLLSESGSGk N-Term(TMT6plex)_K10(TMT6plex)	P19367	HK1	1.1511	11.2918	3	1.18241	6.25471	3	1.04528	3.18517	3	0.867018	3.45929	3	0.894073	4.5605	3	0.761061	3.28128	2	1.07467	2.98219	2	1.04816	1.81256	2	0.964877	1.41936	2
fLSQIESDR N-Term(TMT6plex)	P19367	HK1	1.15829	9.60356	2	1.07164	8.09134	2	1.13958	1.12893	2	1.12289	10.5832	2	1.0671	1.92626	2	1.03197	8.22436	2	0.959316	0.90307	2	0.979091	6.20581	2	0.897613	4.21538	2
fNTSDVSAIEk N-Term(TMT6plex)_K11(TMT6plex)	P19367	HK1	1.34484	9.08514	2	1.33138	8.4855	2	1.18379	0.863841	2	0.965142	6.87703	2	1.25669	7.13841	2	0.800166	12.0919	2	1.09719	4.40061	2	1.03924	0.3198	2	0.868279	2.20742	2
gAAMVTAVAYR N-Term(TMT6plex)	P19367	HK1	1.00743	0.880542	2	0.978844	10.8109	2	0.974993	5.27703	2	0.922643	2.27265	2	0.917338	1.27139	2	0.925264	4.22058	2	1.009	15.6606	2	0.972979	6.42961	2	0.945383	0.629471	2
gDFIALDLGGSSFR N-Term(TMT6plex)	P19367	HK1	1.22485	6.98436	2	0.983824	6.54336	2	0.953994	3.46718	2	1.06433	6.6309	2	0.994762	0.287351	2	0.875935	5.84093	2	1.07554	4.52522	2	1.10277	1.03018	2	1.00003	8.5043	2
gQISETLk N-Term(TMT6plex)_K8(TMT6plex)	P19367	HK1	1.18985	1.06632	2	1.14262	1.51995	2	1.09605	3.1917	2	0.782634	4.43881	2	0.785501	9.55558	2	0.783253	0.608861	2	1.07038	1.54816	2	1.01339	3.7201	2	1.02698	1.02615	2
hIDLVEGDEGR N-Term(TMT6plex)	P19367	HK1	0.98162	2.43207	2	0.934658	2.321	2	0.937908	0.084783	2	1.01605	2.94726	2	0.99433	0.0167154	2	0.843457	12.7587	3	1.04988	1.84153	3	1.07408	3.23207	3	1.00074	9.33131	3
lALLQVR N-Term(TMT6plex)	P19367	HK1	1.17535	3.84099	2	1.2678	6.60859	2	1.15965	1.54054	2	0.844085	9.49284	2	0.830631	4.80162	2	0.816363	5.5191	2	1.09539	1.11131	2	1.03382	9.71909	2	1.06653	6.8089	2
lNVTVGVDGTLYk N-Term(TMT6plex)_K13(TMT6plex)	P19367	HK1	1.12683	4.44384	2	1.20426	10.1957	2	1.11533	5.96346	2	0.93726	5.56665	2	0.920645	1.10525	2	0.975164	0.278777	2	0.982252	1.29985	2	1.04146	1.52158	2	1.12379	4.82041	2
lSDETLIDIMTR N-Term(TMT6plex)	P19367	HK1	1.03324	15.0356	6	1.20371	5.01962	6	1.05425	3.54464	6	0.832178	10.2452	6	1.07072	14.2771	6	1.23577	16.0719	10	0.741813	25.6343	10	1.01929	5.43087	10	0.993171	5.54003	10
lVDEYSLNAGk N-Term(TMT6plex)_K11(TMT6plex)	P19367	HK1	1.09611	4.08489	3	1.17763	0.538448	3	1.06577	5.21393	3	0.868592	8.69138	3	1.00159	8.74221	3	0.844906	3.20658	3	1.07776	1.43163	3	1.09157	2.44218	3	0.980951	3.85182	3
mLPSFVR N-Term(TMT6plex)	P19367	HK1	1.152	#N/A	1	0.985804	#N/A	1	0.949111	#N/A	1	0.852389	#N/A	1	0.79592	#N/A	1	0.801679	#N/A	1	1.10053	#N/A	1	1.11697	#N/A	1	0.934867	#N/A	1
mLPTFVR N-Term(TMT6plex)	P19367	HK1	1.12338	#N/A	1	1.14997	#N/A	1	1.01366	#N/A	1	1.02535	#N/A	1	0.930134	#N/A	1	0.82709	8.66835	2	1.07652	0.773778	2	1.02704	0.167792	2	0.939449	2.67931	2
nILIDFTk N-Term(TMT6plex)_K8(TMT6plex)	P19367	HK1	1.31145	6.77058	8	1.32783	5.78709	8	1.22946	6.60098	8	0.897596	6.8432	8	0.936106	6.06251	8	0.842381	3.5943	11	1.04765	5.22439	11	1.02809	5.90204	11	1.02989	5.96527	11
qIEETLAHFHLTk N-Term(TMT6plex)_K13(TMT6plex)	P19367	HK1	1.07215	5.91271	2	1.16988	10.8986	2	0.956125	0.131135	2	1.1798	4.17084	2	1.01088	3.70146	2	0.921448	2.01209	2	1.15233	1.61688	2	1.0641	5.17791	2	0.988163	5.24538	2
qTHNNAVVk N-Term(TMT6plex)_K9(TMT6plex)	P19367	HK1	1.09669	#N/A	1	1.18135	#N/A	1	0.936239	#N/A	1	0.989942	#N/A	1	0.925605	#N/A	1	0.854035	16.2462	2	1.18766	6.90218	2	1.07228	4.63308	2	0.88292	11.812	2
sANLVAATLGAILNR N-Term(TMT6plex)	P19367	HK1	1.51598	13.3368	2	1.19244	28.7423	2	1.11202	13.346	2	1.0899	15.2822	2	0.964774	5.65866	2	1.02965	16.4296	8	1.23921	13.4402	8	1.17811	12.111	8	1.03431	10.1306	8
sIPDGSEk N-Term(TMT6plex)_K8(TMT6plex)	P19367	HK1	1.25258	#N/A	1	1.18549	#N/A	1	1.09292	#N/A	1	0.784657	#N/A	1	0.769748	#N/A	1	0.859063	3.82992	2	1.09145	7.3131	2	1.07309	3.49714	2	1.03565	0.699328	2
tTVGVDGSLYk N-Term(TMT6plex)_K11(TMT6plex)	P19367	HK1	1.27083	3.90683	5	1.27003	4.8221	5	1.14832	5.59087	5	0.979931	6.66119	5	1.00359	7.41963	5	0.769448	3.7954	3	1.13002	0.97381	3	1.07929	1.88436	3	0.965394	6.17384	3
tVEMHNk N-Term(TMT6plex)_K7(TMT6plex)	P19367	HK1	1.11991	#N/A	1	1.05925	#N/A	1	0.972952	#N/A	1	0.876569	#N/A	1	0.920099	#N/A	1	0.862043	#N/A	1	0.985264	#N/A	1	0.980684	#N/A	1	0.857344	#N/A	1
vQVNHEk N-Term(TMT6plex)_K7(TMT6plex)	P19367	HK1	1.145	#N/A	1	1.08797	#N/A	1	0.996683	#N/A	1	0.892589	#N/A	1	0.82101	#N/A	1	0.854672	#N/A	1	0.966392	#N/A	1	0.914138	#N/A	1	0.826057	#N/A	1
aENTQFVk N-Term(TMT6plex)_K8(TMT6plex)	P30519	HMOX2	0.946337	#N/A	1	0.90381	#N/A	1	0.953816	#N/A	1	0.814264	#N/A	1	0.83044	#N/A	1	0.833064	#N/A	1	1.16014	#N/A	1	1.01919	#N/A	1	1.04899	#N/A	1
gALEGSScPFR N-Term(TMT6plex)_C8(Carbamidomethyl)	P30519	HMOX2	1.02393	#N/A	1	0.850657	#N/A	1	1.04217	#N/A	1	1.02248	#N/A	1	1.06177	#N/A	1	0.787366	#N/A	1	1.22293	#N/A	1	1.13559	#N/A	1	1.05647	#N/A	1
eQVANSAFVER N-Term(TMT6plex)	P08238	HSP90AB1	1.23777	#N/A	1	1.13176	#N/A	1	1.19172	#N/A	1	0.913451	#N/A	1	0.901311	#N/A	1	0.870677	#N/A	1	0.995524	#N/A	1	0.966174	#N/A	1	0.954466	#N/A	1
lGIHEDSTNR N-Term(TMT6plex)	P08238	HSP90AB1	1.13807	#N/A	1	1.05742	#N/A	1	1.10869	#N/A	1	0.856334	#N/A	1	0.90666	#N/A	1	0.885493	#N/A	1	1.03404	#N/A	1	1.04637	#N/A	1	1.1119	#N/A	1
nPDDITQEEYGEFYk N-Term(TMT6plex)_K15(TMT6plex)	P08238	HSP90AB1	1.29145	#N/A	1	1.23097	#N/A	1	1.19337	#N/A	1	0.880279	#N/A	1	0.799558	#N/A	1	0.798629	2.67576	2	1.10676	6.66262	2	1.05994	11.464	2	0.997016	10.6815	2
aQAYQTGk N-Term(TMT6plex)_K8(TMT6plex)	P14625	HSP90B1	1.21429	12.6859	3	1.32037	10.0636	3	1.3633	10.3732	3	0.729726	12.6352	3	0.777869	13.9328	3	0.799645	7.65962	3	0.883914	3.6383	3	0.866411	6.12315	3	0.87623	8.23356	3
dISTNYYASQk N-Term(TMT6plex)_K11(TMT6plex)	P14625	HSP90B1	1.38139	7.87206	3	1.48239	6.0764	3	1.43407	8.19888	3	0.727239	8.19406	3	0.832028	14.2702	3	0.818304	1.37724	3	0.905466	8.34924	3	0.90654	9.81775	3	0.898967	11.7257	3
eAESSPFVER N-Term(TMT6plex)	P14625	HSP90B1	1.26623	4.5323	2	1.31716	11.3337	2	1.50936	7.3949	2	0.799973	2.45016	2	0.81949	10.5635	2	0.873351	5.71852	3	0.904344	8.46831	3	0.930923	7.82249	3	0.972395	4.25846	3
eEASDYLELDTIk N-Term(TMT6plex)_K13(TMT6plex)	P14625	HSP90B1	1.46421	5.88798	6	1.34356	7.55545	6	1.34195	9.84381	6	0.841836	8.86325	6	0.810049	8.5238	6	0.883054	0.386585	2	0.960797	15.0739	2	0.921478	12.3383	2	0.916962	0.2758	2
eEEAIQLDGLNASQIR N-Term(TMT6plex)	P14625	HSP90B1	1.22313	14.2425	2	1.38903	6.2578	2	1.69415	8.95935	2	0.80293	0.610944	2	0.945781	7.15182	2	0.864005	37.2447	3	0.837986	15.1133	3	0.860545	15.8279	3	0.999699	8.02576	3
eFEPLLNWMk N-Term(TMT6plex)_K10(TMT6plex)	P14625	HSP90B1	1.45628	8.44416	6	1.50906	5.43326	6	1.29667	6.45495	6	0.821517	5.13502	6	0.810404	4.22225	6	0.79292	3.59827	6	0.964743	4.433	6	0.931877	7.07576	6	0.884643	7.24123	6
eFGTNIk N-Term(TMT6plex)_K7(TMT6plex)	P14625	HSP90B1	1.40896	13.3076	2	1.39599	11.3521	2	1.3609	11.4935	2	0.780594	0.823759	2	0.802406	0.873925	2	0.775953	#N/A	1	0.838133	#N/A	1	0.842398	#N/A	1	0.877563	#N/A	1
eVEEDEYk N-Term(TMT6plex)_K8(TMT6plex)	P14625	HSP90B1	1.33268	4.23005	3	1.37765	4.97442	3	1.45092	4.93092	3	0.79313	7.95257	3	0.795879	12.7444	3	0.797624	7.83439	3	0.917964	8.73853	3	0.914244	11.5027	3	0.945661	6.30577	3
fAFQAEVNR N-Term(TMT6plex)	P14625	HSP90B1	1.35716	4.78675	2	1.37638	0.365408	2	1.34309	1.90127	2	0.930596	3.01956	2	0.867704	1.20877	2	0.930203	7.58238	2	0.970503	7.9545	2	0.932464	7.08024	2	0.895103	10.7443	2
gTTITLVLk N-Term(TMT6plex)_K9(TMT6plex)	P14625	HSP90B1	1.17957	7.60075	6	1.24686	6.11673	6	1.24015	5.82173	6	0.826504	5.90962	6	0.844768	7.80756	6	0.852058	3.14447	2	0.862472	2.65708	2	0.889463	3.04854	2	0.942642	1.25609	2
gVVDSDDLPLNVSR N-Term(TMT6plex)	P14625	HSP90B1	1.24225	7.2449	12	1.17666	7.32636	12	1.27531	6.50894	12	0.844172	11.7946	12	0.872741	11.7699	12	0.816352	10.5939	3	0.965583	13.5982	3	0.925532	7.35273	3	0.976568	9.2519	3
lGVIEDHSNR N-Term(TMT6plex)	P14625	HSP90B1	1.30523	14.2513	2	1.18572	4.91219	2	1.21238	4.49626	2	0.989055	19.5245	2	0.904945	0.650216	2	1.08689	1.1313	2	1.02853	6.72699	2	0.957417	3.92202	2	1.05398	3.10751	2
lIINSLYk N-Term(TMT6plex)_K8(TMT6plex)	P14625	HSP90B1	1.40183	19.7144	5	1.21607	3.66472	5	1.23324	5.323	5	0.90105	10.6321	5	0.834295	3.44156	5	0.821182	#N/A	1	0.877851	#N/A	1	0.891633	#N/A	1	0.881164	#N/A	1
lSLNIDPDAk N-Term(TMT6plex)_K10(TMT6plex)	P14625	HSP90B1	1.2156	8.00628	17	1.19451	8.70164	17	1.26033	7.9749	17	0.978014	6.25349	17	0.9718	6.95922	17	0.918345	1.48604	3	0.898565	5.55174	3	0.899329	4.06326	3	0.952684	6.34978	3
nLGTIAk N-Term(TMT6plex)_K7(TMT6plex)	P14625	HSP90B1	1.51148	13.9987	3	1.47434	21.3939	3	1.4824	14.8083	3	0.920074	2.09891	3	0.931829	4.88242	3	0.834974	3.15502	3	0.907666	4.34	3	0.917518	1.45805	3	0.880409	4.29549	3
sGTSEFLNk N-Term(TMT6plex)_K9(TMT6plex)	P14625	HSP90B1	1.51184	17.0126	3	1.44228	11.7143	3	1.53258	11.5833	3	0.815668	0.679712	3	0.875273	7.64682	3	0.811322	0.367494	2	0.866338	2.89229	2	0.915462	0.190059	2	0.88216	1.70697	2
sGYLLPDTk N-Term(TMT6plex)_K9(TMT6plex)	P14625	HSP90B1	1.50056	13.5952	4	1.42294	8.31602	4	1.41854	7.91426	4	0.835491	3.94964	4	0.825782	9.49705	4	0.830726	10.3713	3	0.897418	2.60988	3	0.918355	7.16998	3	0.924081	7.02539	3
sILFVPTSAPR N-Term(TMT6plex)	P14625	HSP90B1	1.12535	9.98339	2	1.12561	12.233	2	1.28136	3.02335	2	0.84139	5.11954	2	0.934876	1.50186	2	0.869333	5.90735	2	0.898379	5.62333	2	0.922325	3.45547	2	1.04181	3.96316	2
tDDEVVQR N-Term(TMT6plex)	P14625	HSP90B1	1.31493	7.93134	2	1.41061	3.55884	2	1.61	0.478357	2	0.853929	2.75714	2	1.0226	13.148	2	0.79597	0.471481	2	0.903286	0.487693	2	0.864791	2.23342	2	1	0.222936	2
tFEINPR N-Term(TMT6plex)	P14625	HSP90B1	1.40732	#N/A	1	1.44222	#N/A	1	1.58052	#N/A	1	0.926488	#N/A	1	0.907822	#N/A	1	0.927769	6.74662	2	0.920871	6.66946	2	0.923901	2.30204	2	0.911377	4.85648	2
vFITDDFHDMMPk N-Term(TMT6plex)_K13(TMT6plex)	P14625	HSP90B1	1.51961	1.73097	3	1.40777	6.37784	3	1.14204	9.22434	3	1.03027	15.548	3	0.963625	16.7235	3	0.856515	#N/A	1	0.975563	#N/A	1	0.983188	#N/A	1	0.97146	#N/A	1
fGDPVVQSDMk N-Term(TMT6plex)_K11(TMT6plex)	P0DMV8	HSPA1A	0.96968	#N/A	1	0.870215	#N/A	1	0.945893	#N/A	1	0.993238	#N/A	1	0.967673	#N/A	1	0.859887	2.43488	2	1.3118	3.57805	2	1.18041	3.52913	2	1.15678	1.12957	2
nQVALNPQNTVFDAk N-Term(TMT6plex)_K15(TMT6plex)	P0DMV8	HSPA1A	0.807484	#N/A	1	0.900647	#N/A	1	0.900209	#N/A	1	0.914073	#N/A	1	0.941358	#N/A	1	0.871478	13.5537	2	1.35463	3.76135	2	1.29676	0.505488	2	1.19456	7.30846	2
sAVEDEGLk N-Term(TMT6plex)_K9(TMT6plex)	P0DMV8	HSPA1A	0.81939	4.09225	2	0.862727	3.49249	2	0.873134	1.6169	2	0.875248	7.73713	2	0.850112	2.36563	2	1.10276	13.1945	2	1.09322	0.621988	2	1.10476	5.15759	2	1.22578	6.78854	2
cNELLSWLEVNQLAEkDEFDHk N-Term(TMT6plex)_C1(Carbamidomethyl)_K16(TMT6plex)_K22(TMT6plex)	P34931	HSPA1L	1.381	#N/A	1	1.33328	#N/A	1	0.866609	#N/A	1	1.27938	#N/A	1	0.9236	#N/A	1	0.894737	10.186	2	1.30041	5.62958	2	1.18395	6.88419	2	0.891222	8.84796	2
eLEQMcNPIITk N-Term(TMT6plex)_C6(Carbamidomethyl)_K12(TMT6plex)	P34931	HSPA1L	0.776223	#N/A	1	1.00326	#N/A	1	0.799926	#N/A	1	0.919649	#N/A	1	1.26183	#N/A	1	1.0252	5.63033	3	1.05877	4.61222	3	0.988083	4.71291	3	0.921628	11.4354	3
fEELcADLFR N-Term(TMT6plex)_C5(Carbamidomethyl)	P34931	HSPA1L	1.02408	9.90477	2	1.02896	5.75566	2	0.964297	8.3209	2	0.986912	5.66978	2	0.95716	3.14781	2	0.96239	1.03436	3	1.05877	2.71876	3	1.05098	0.860058	3	1.05075	2.76237	3
fNDPVVQADMk N-Term(TMT6plex)_K11(TMT6plex)	P34931	HSPA1L	1.11447	#N/A	1	1.12245	#N/A	1	1.06744	#N/A	1	0.945052	#N/A	1	0.968963	#N/A	1	0.854268	#N/A	1	1.20268	#N/A	1	1.10198	#N/A	1	1.07484	#N/A	1
iHDIVLVGGSTR N-Term(TMT6plex)	P34931	HSPA1L	0.848761	#N/A	1	1.01284	#N/A	1	0.998257	#N/A	1	0.884879	#N/A	1	0.969151	#N/A	1	0.95774	#N/A	1	1.05543	#N/A	1	1.10038	#N/A	1	1.00011	#N/A	1
lVSHFVEEFk N-Term(TMT6plex)_K10(TMT6plex)	P34931	HSPA1L	1.08575	5.95979	6	1.03207	4.92424	6	0.966966	5.43098	6	0.92912	8.52489	6	0.894467	7.50241	6	0.878134	8.32441	12	1.14837	4.68306	12	1.15035	4.73849	12	1.1069	7.38749	12
mVLDAEk N-Term(TMT6plex)_K7(TMT6plex)	P34931	HSPA1L	1.02299	5.79657	2	0.98313	2.29783	2	0.907138	1.75461	2	0.925845	0.364759	2	0.847912	4.71775	2	0.838918	1.59153	3	1.17922	5.45046	3	1.14512	6.13304	3	1.12644	1.99256	3
nQVAMNPQNTVFDAk N-Term(TMT6plex)_K15(TMT6plex)	P34931	HSPA1L	1.41205	#N/A	1	1.31738	#N/A	1	1.12282	#N/A	1	1.31242	#N/A	1	1.16403	#N/A	1	0.860302	13.9321	2	1.18184	15.3457	2	1.09226	7.18538	2	1.04136	5.12227	2
sVVSDEGLk N-Term(TMT6plex)_K9(TMT6plex)	P34931	HSPA1L	0.981747	3.0586	3	0.985775	5.08751	3	0.97607	2.56831	3	0.902079	6.96005	3	0.910908	3.21039	3	0.854633	8.6544	4	1.13375	6.40308	4	1.09949	5.63745	4	1.08645	3.51998	4
cQEVINWLDR N-Term(TMT6plex)_C1(Carbamidomethyl)	P54652	HSPA2	0.976751	2.71709	3	1.05468	3.92194	3	0.986833	2.66042	3	1.07172	10.3629	3	1.01392	3.05187	3	1.01298	0.304386	2	1.11485	10.3889	2	1.09878	4.92243	2	1.04158	0.693452	2
dAGTITGLNVLR N-Term(TMT6plex)	P54652	HSPA2	0.972108	7.00087	37	0.968029	5.06998	37	0.924221	6.11145	37	0.978414	7.68149	37	0.912185	6.34872	37	0.935276	8.07158	7	1.10764	9.62935	7	1.09234	8.8297	7	1.08209	5.84923	7
eIAEAYLGGk N-Term(TMT6plex)_K10(TMT6plex)	P54652	HSPA2	0.935808	8.3655	45	0.919618	5.32641	45	0.886617	7.50048	45	0.957936	5.42494	45	0.943222	6.2846	45	0.887667	10.8212	10	1.09362	8.78213	10	1.11107	9.78865	10	1.04588	9.83629	10
fEDATVQSDMk N-Term(TMT6plex)_K11(TMT6plex)	P54652	HSPA2	0.949195	1.02005	3	0.889475	7.38246	3	1.0241	7.14633	3	0.96695	0.709683	3	1.179	5.06553	3	0.802727	3.59212	3	1.08392	4.30239	3	1.0627	3.95616	3	1.1046	3.35431	3
fEDATVQSDmk N-Term(TMT6plex)_M10(Oxidation)_K11(TMT6plex)	P54652	HSPA2	0.787994	#N/A	1	0.979673	#N/A	1	0.986463	#N/A	1	0.846876	#N/A	1	1.40083	#N/A	1	1.08731	#N/A	1	0.892277	#N/A	1	1.05375	#N/A	1	1.13577	#N/A	1
gcAGGEk N-Term(TMT6plex)_C2(Carbamidomethyl)_K7(TMT6plex)	P54652	HSPA2	0.873293	0.438396	3	0.774033	8.33016	3	0.817069	4.39992	3	0.95536	9.83518	3	0.832635	6.1717	3	0.760437	7.08815	3	1.33659	6.92519	3	1.11969	6.55713	3	0.890251	1.94854	3
gPAIGIDLGTTYScVGVFQHGk N-Term(TMT6plex)_C14(Carbamidomethyl)_K22(TMT6plex)	P54652	HSPA2	1.14129	10.567	2	0.755429	7.70104	2	0.582079	1.20503	2	1.53231	0.856562	2	0.719299	2.43147	2	0.845544	7.65094	8	1.41002	4.44655	8	1.02169	9.40429	8	0.85276	8.17415	8
gQIQEIVLVGGSTR N-Term(TMT6plex)	P54652	HSPA2	0.895941	9.12621	43	0.905637	7.58875	43	0.891641	6.97013	43	0.897946	8.18651	43	0.878017	5.62324	43	0.954639	5.5856	17	1.09517	6.22403	17	1.09941	6.53101	17	1.13851	6.41256	17
lYQGGPGGGSGGGGSGASGGPTIEEVD N-Term(TMT6plex)	P54652	HSPA2	1.14903	#N/A	1	1.46868	#N/A	1	#N/A	#N/A	1	1.06786	#N/A	1	1.81618	#N/A	1	0.958482	32.9072	2	1.27291	#N/A	2	1.37135	24.1601	2	1.31628	33.9859	2
mVQEAER N-Term(TMT6plex)	P54652	HSPA2	0.896846	4.52421	3	0.914243	5.80924	3	0.88836	1.84683	3	0.984925	11.2879	3	0.874437	6.18791	3	0.912172	7.77365	4	1.05727	8.69623	4	1.06311	8.44389	4	1.10331	6.44569	4
mVSHLAEEFk N-Term(TMT6plex)_K10(TMT6plex)	P54652	HSPA2	0.942377	10.5649	12	0.932068	7.66226	12	0.848047	7.85814	12	0.977616	6.08691	12	0.973025	9.1918	12	0.883201	7.56146	23	1.16297	6.37947	23	1.14102	4.70977	23	1.06821	6.11752	23
nALESYTYNIk N-Term(TMT6plex)_K11(TMT6plex)	P54652	HSPA2	0.930112	6.01836	15	1.07999	4.06498	15	0.848285	4.48722	15	1.05033	2.78077	15	0.987757	4.73256	15	0.961952	2.21691	6	1.18685	10.1667	6	1.13468	10.3883	6	1.00006	6.3786	6
nQMAEk N-Term(TMT6plex)_K6(TMT6plex)	P54652	HSPA2	0.899275	#N/A	1	0.986461	#N/A	1	1.27727	#N/A	1	1.15995	#N/A	1	1.25296	#N/A	1	0.769961	#N/A	1	1.0235	#N/A	1	1.06859	#N/A	1	1.1694	#N/A	1
nQMAEkDEYEHk N-Term(TMT6plex)_K6(TMT6plex)_K12(TMT6plex)	P54652	HSPA2	1.61233	8.6402	2	1.37433	1.37756	2	0.613669	26.4456	2	1.42103	2.76987	2	0.932252	9.9318	2	0.923165	12.6859	4	1.34483	9.36029	4	1.14513	7.66352	4	0.860651	7.05318	4
NQVAMNPTNTIFDAk K15(TMT6plex)	P54652	HSPA2	0.478449	40.1169	2	0.580989	27.9429	2	0.627029	23.1315	2	0.554372	32.0349	2	0.492582	26.8283	2	0.941086	0.7186	2	0.956252	3.74533	2	0.93117	13.4501	2	1.0726	4.72258	2
nQVAMNPTNTIFDAk N-Term(TMT6plex)_K15(TMT6plex)	P54652	HSPA2	1.13717	7.63204	29	1.11085	6.61403	29	0.968535	6.39618	29	1.2419	7.52002	29	1.15963	5.21032	29	0.83995	6.00303	18	1.27571	8.67896	18	1.23447	5.16764	18	1.11775	6.7468	18
qTVEDEk N-Term(TMT6plex)_K7(TMT6plex)	P54652	HSPA2	0.998446	6.88028	3	0.989028	2.50468	3	0.946974	4.52572	3	1.01565	2.49249	3	0.990557	4.54246	3	0.932424	2.56152	2	1.13754	6.49149	2	1.11083	1.87725	2	1.03003	1.04251	2
sINPDEAVAYGAAVQAAILIGDk N-Term(TMT6plex)_K23(TMT6plex)	P54652	HSPA2	0.904655	18.0913	6	1.00527	17.6801	6	0.801963	15.0087	6	1.01576	13.0367	6	0.989819	13.8702	6	0.935158	25.1766	6	1.155	19.9108	6	1.15324	23.2662	6	1.05946	30.271	6
tFFPEEISSMVLTk N-Term(TMT6plex)_K14(TMT6plex)	P54652	HSPA2	0.978178	6.17965	9	1.07162	9.58461	9	0.838667	9.65414	9	1.01014	8.95089	9	0.88648	9.21388	9	0.915498	10.9115	14	1.20947	11.0419	14	1.14837	7.31931	14	1.1118	10.7226	14
vcNPIISk N-Term(TMT6plex)_C2(Carbamidomethyl)_K8(TMT6plex)	P54652	HSPA2	1.0148	7.0218	7	0.908326	5.78265	7	0.851952	13.9196	7	1.04777	4.29398	7	0.87564	9.93741	7	0.846293	5.84331	5	1.32629	10.386	5	1.17581	8.09654	5	1.04473	5.25028	5
vHSAVITVPAYFNDSQR N-Term(TMT6plex)	P54652	HSPA2	1.03279	14.6261	11	0.958879	9.34591	11	0.933626	9.27788	11	0.957033	12.648	11	0.894655	11.616	11	0.94888	10.8759	12	1.0129	11.3455	12	1.04009	9.22975	12	1.01529	11.2496	12
eTAESVLk N-Term(TMT6plex)_K8(TMT6plex)	P34932	HSPA4	1.11582	#N/A	1	1.04919	#N/A	1	1.1701	#N/A	1	0.8996	#N/A	1	0.874823	#N/A	1	0.83239	#N/A	1	0.931991	#N/A	1	0.984417	#N/A	1	1.02347	#N/A	1
vEPPkEEQk N-Term(TMT6plex)_K5(TMT6plex)_K9(TMT6plex)	P34932	HSPA4	1.28921	#N/A	1	1.08889	#N/A	1	1.16552	#N/A	1	1.00805	#N/A	1	0.997233	#N/A	1	0.925632	6.50845	2	0.943354	7.10672	2	0.949903	5.44933	2	0.979206	7.16613	2
vTPQSDGSSSk N-Term(TMT6plex)_K11(TMT6plex)	P34932	HSPA4	1.25982	#N/A	1	1.26902	#N/A	1	1.40865	#N/A	1	0.932869	#N/A	1	1.43118	#N/A	1	0.881161	#N/A	1	0.927382	#N/A	1	1.00401	#N/A	1	0.977471	#N/A	1
aVMEQANLQR N-Term(TMT6plex)	O95757	HSPA4L	0.849299	#N/A	1	0.88206	#N/A	1	0.87042	#N/A	1	0.832572	#N/A	1	0.845505	#N/A	1	0.88631	#N/A	1	1.06277	#N/A	1	1.03622	#N/A	1	1.05746	#N/A	1
dISTTLNADEAVAR N-Term(TMT6plex)	O95757	HSPA4L	0.828224	#N/A	1	0.892194	#N/A	1	0.975765	#N/A	1	0.977235	#N/A	1	0.964636	#N/A	1	0.88801	#N/A	1	0.915627	#N/A	1	0.979981	#N/A	1	1.17396	#N/A	1
eDISSIEIVGGATR N-Term(TMT6plex)	O95757	HSPA4L	1.06828	#N/A	1	0.950369	#N/A	1	0.949202	#N/A	1	1.06585	#N/A	1	0.966527	#N/A	1	1.00387	#N/A	1	1.08264	#N/A	1	1.10126	#N/A	1	0.969833	#N/A	1
eTSENALk N-Term(TMT6plex)_K8(TMT6plex)	O95757	HSPA4L	0.919537	#N/A	1	0.878922	#N/A	1	0.943949	#N/A	1	0.996177	#N/A	1	1.06335	#N/A	1	0.932709	#N/A	1	1.06202	#N/A	1	1.04839	#N/A	1	1.00802	#N/A	1
fITPEDLSk N-Term(TMT6plex)_K9(TMT6plex)	O95757	HSPA4L	1.03022	#N/A	1	1.01542	#N/A	1	0.948661	#N/A	1	0.996564	#N/A	1	0.919805	#N/A	1	0.939898	5.29522	2	1.02316	4.96352	2	1.0137	2.58477	2	1.03271	14.2128	2
lGTVYEk N-Term(TMT6plex)_K7(TMT6plex)	O95757	HSPA4L	1.06919	#N/A	1	1.15511	#N/A	1	1.08888	#N/A	1	1.05241	#N/A	1	0.94686	#N/A	1	0.953124	#N/A	1	1.07709	#N/A	1	0.99687	#N/A	1	0.986328	#N/A	1
lSLTQDPVVk N-Term(TMT6plex)_K10(TMT6plex)	O95757	HSPA4L	0.944903	#N/A	1	0.862868	#N/A	1	0.93272	#N/A	1	1.01849	#N/A	1	0.972574	#N/A	1	0.916945	5.23482	2	1.07855	2.94873	2	1.06363	4.52123	2	1.01961	8.5259	2
sFDDPIVQTER N-Term(TMT6plex)	O95757	HSPA4L	0.974186	#N/A	1	0.861039	#N/A	1	0.896968	#N/A	1	1.20771	#N/A	1	0.979238	#N/A	1	0.955444	#N/A	1	1.02192	#N/A	1	1.01971	#N/A	1	0.978416	#N/A	1
vSEIVAk N-Term(TMT6plex)_K7(TMT6plex)	O95757	HSPA4L	0.986253	#N/A	1	1.09828	#N/A	1	0.99247	#N/A	1	1.00766	#N/A	1	0.957085	#N/A	1	0.906157	#N/A	1	1.07778	#N/A	1	1.03012	#N/A	1	0.959526	#N/A	1
aLSSQHQAR N-Term(TMT6plex)	P11021	HSPA5	1.11172	14.1007	4	1.16905	12.7527	4	1.19019	11.963	4	0.81177	9.52502	4	0.899089	13.3635	4	0.9736	4.0159	4	0.941407	5.27775	4	0.977595	2.79387	4	1.03257	8.43159	4
dAGTIAGLNVMR N-Term(TMT6plex)	P11021	HSPA5	1.27171	11.7511	3	1.20056	10.2034	3	1.21064	6.55006	3	0.936823	4.50131	3	1.10329	48.4096	3	0.911164	5.3051	2	0.988605	0.605741	2	1.00808	5.08552	2	1.04171	3.86816	2
eLEEIVQPIISk N-Term(TMT6plex)_K12(TMT6plex)	P11021	HSPA5	1.17134	#N/A	1	1.06841	#N/A	1	1.05735	#N/A	1	0.823781	#N/A	1	0.788771	#N/A	1	0.907351	4.07981	7	0.879439	5.34376	7	0.926276	4.7707	7	1.00552	8.1859	7
eTAEAYLGk N-Term(TMT6plex)_K9(TMT6plex)	P11021	HSPA5	1.30662	1.40699	2	1.35064	6.44522	2	1.34035	11.6326	2	0.89936	12.9239	2	0.899495	10.1123	2	0.869186	8.07857	3	0.914635	9.18826	3	0.96338	3.10494	3	0.966261	8.49062	3
fEELNMDLFR N-Term(TMT6plex)	P11021	HSPA5	1.22228	4.98086	6	1.25159	4.76059	6	1.2514	4.93626	6	0.948475	5.11708	6	1.01413	5.9689	6	0.920839	5.24975	4	0.959564	4.71392	4	0.993951	5.17136	4	1.07062	2.81433	4
iEIESFYEGEDFSETLTR N-Term(TMT6plex)	P11021	HSPA5	1.40713	18.4166	3	1.35055	17.2801	3	1.56215	22.5801	3	0.867418	12.2411	3	0.854981	22.5991	3	0.830829	6.93639	5	0.95632	9.44399	5	0.949671	12.7868	5	1.02226	6.66354	5
iEWLESHQDADIEDFk N-Term(TMT6plex)_K16(TMT6plex)	P11021	HSPA5	1.02197	10.1551	4	1.31612	5.93243	4	1.24664	5.86656	4	0.807749	14.3211	4	1.26693	6.46737	4	1.14094	19.4304	9	0.810647	14.6045	9	0.968464	12.9547	9	0.967147	3.37705	9
iTITNDQNR N-Term(TMT6plex)	P11021	HSPA5	1.20276	1.21163	3	1.20357	7.3988	3	1.31078	10.2077	3	0.925686	6.49733	3	0.9171	2.48326	3	0.982971	9.71582	4	0.881231	6.2115	4	0.914915	5.95244	4	0.956717	3.74822	4
iTPSYVAFTPEGER N-Term(TMT6plex)	P11021	HSPA5	1.12579	22.366	2	1.18674	22.5992	2	1.18534	16.5589	2	0.904327	6.3834	2	1.00607	0.359714	2	0.874254	#N/A	1	0.922548	#N/A	1	1.03685	#N/A	1	0.993448	#N/A	1
NQLTSNPENTVFDAk K15(TMT6plex)	P11021	HSPA5	0.30124	#N/A	1	0.440217	#N/A	1	0.601911	#N/A	1	0.346239	#N/A	1	0.406274	#N/A	1	1.0059	#N/A	1	0.846754	#N/A	1	1.00012	#N/A	1	1.1279	#N/A	1
nQLTSNPENTVFDAk N-Term(TMT6plex)_K15(TMT6plex)	P11021	HSPA5	1.49622	7.05906	13	1.5358	7.28813	13	1.42626	9.50897	13	1.08939	4.87538	13	1.20431	9.74601	13	0.806732	1.67934	4	0.965343	3.24146	4	0.947281	2.41445	4	0.917411	6.35002	4
nTVVPTk N-Term(TMT6plex)_K7(TMT6plex)	P11021	HSPA5	1.55799	#N/A	1	1.49343	#N/A	1	1.41565	#N/A	1	1.02434	#N/A	1	0.963474	#N/A	1	0.909536	#N/A	1	0.968703	#N/A	1	1.01525	#N/A	1	1.009	#N/A	1
sQIFSTASDNQPTVTIk N-Term(TMT6plex)_K17(TMT6plex)	P11021	HSPA5	1.17315	13.8492	2	1.28831	26.8304	2	1.23029	20.3488	2	0.938306	13.6346	2	0.989121	7.15657	2	0.871275	4.79395	3	0.974668	14.4231	3	0.963897	11.1734	3	0.972024	10.3945	3
tkPYIQVDIGGGQTk N-Term(TMT6plex)_K2(TMT6plex)_K15(TMT6plex)	P11021	HSPA5	1.29255	12.9605	12	1.30551	8.31805	12	1.23814	6.71878	12	0.945472	5.65363	12	0.951013	6.26086	12	0.870934	6.93724	3	0.931139	8.64799	3	0.945076	7.25112	3	0.916006	5.51212	3
tWNDPSVQQDIk N-Term(TMT6plex)_K12(TMT6plex)	P11021	HSPA5	1.23269	12.4818	10	1.25781	7.77621	10	1.31677	9.32969	10	0.860521	10.1071	10	0.956918	12.2019	10	0.893707	0.231076	2	0.955571	0.111724	2	0.958955	1.20707	2	1.04588	8.07008	2
vLEDSDLk N-Term(TMT6plex)_K8(TMT6plex)	P11021	HSPA5	1.26526	5.51494	2	1.25195	5.48537	2	1.38296	9.64092	2	0.812991	1.03151	2	0.840007	0.525848	2	0.849581	#N/A	1	0.898783	#N/A	1	0.877435	#N/A	1	0.948274	#N/A	1
vMEHFIk N-Term(TMT6plex)_K7(TMT6plex)	P11021	HSPA5	1.24407	6.25785	4	1.3017	4.11516	4	1.10217	1.87132	4	0.884373	10.5686	4	0.858764	6.93478	4	0.944348	1.79951	2	0.940595	18.6954	2	0.888443	7.66973	2	0.945343	3.9908	2
vYEGERPLTk N-Term(TMT6plex)_K10(TMT6plex)	P11021	HSPA5	1.38986	7.4137	4	1.35468	9.25398	4	1.23516	0.579087	4	0.935901	9.23959	4	0.848145	9.19069	4	0.907259	2.44578	5	0.935122	3.26135	5	0.91991	3.65364	5	0.921526	5.46682	5
aTVEDEk N-Term(TMT6plex)_K7(TMT6plex)	P11142	HSPA8	0.863092	1.19622	2	0.847599	2.92261	2	0.835949	5.40129	2	1.00123	16.6508	2	0.964147	9.01902	2	1.01625	4.21069	2	1.02439	5.67404	2	0.977446	6.94637	2	0.919016	5.03528	2
eIAEAYLGk N-Term(TMT6plex)_K9(TMT6plex)	P11142	HSPA8	0.929273	#N/A	1	0.968144	#N/A	1	0.970066	#N/A	1	0.861969	#N/A	1	0.857749	#N/A	1	0.99411	0.196773	2	1.03561	1.76834	2	1.05131	1.41768	2	1.00885	3.60609	2
vcNPIITk N-Term(TMT6plex)_C2(Carbamidomethyl)_K8(TMT6plex)	P11142	HSPA8	0.948117	#N/A	1	1.04983	#N/A	1	1.04492	#N/A	1	1.02027	#N/A	1	1.13318	#N/A	1	1.0651	#N/A	1	1.00818	#N/A	1	1.00688	#N/A	1	1.05825	#N/A	1
aMQDAEVSk N-Term(TMT6plex)_K9(TMT6plex)	P38646	HSPA9	0.920024	#N/A	1	1.00206	#N/A	1	0.98788	#N/A	1	1.02267	#N/A	1	1.06014	#N/A	1	1.10036	#N/A	1	0.929864	#N/A	1	0.914705	#N/A	1	0.867004	#N/A	1
dQLPADEcNk N-Term(TMT6plex)_C8(Carbamidomethyl)_K10(TMT6plex)	P38646	HSPA9	0.840908	#N/A	1	0.784152	#N/A	1	1.06525	#N/A	1	1.025	#N/A	1	0.996436	#N/A	1	1.05525	#N/A	1	1.10404	#N/A	1	0.996899	#N/A	1	0.986384	#N/A	1
eGSGSSGTGEQk N-Term(TMT6plex)_K12(TMT6plex)	P38646	HSPA9	0.939006	#N/A	1	0.807612	#N/A	1	0.95375	#N/A	1	1.10774	#N/A	1	1.14971	#N/A	1	1.149	#N/A	1	0.997277	#N/A	1	1.10021	#N/A	1	1.22584	#N/A	1
eTGVDLTk N-Term(TMT6plex)_K8(TMT6plex)	P38646	HSPA9	0.985088	#N/A	1	0.974296	#N/A	1	1.01564	#N/A	1	0.99374	#N/A	1	1.12812	#N/A	1	1.08511	#N/A	1	0.939029	#N/A	1	0.99494	#N/A	1	1.0411	#N/A	1
lVGMPAk N-Term(TMT6plex)_K7(TMT6plex)	P38646	HSPA9	0.918586	#N/A	1	0.921946	#N/A	1	0.892898	#N/A	1	0.990243	#N/A	1	0.954344	#N/A	1	1.06139	#N/A	1	0.991881	#N/A	1	0.968123	#N/A	1	0.996774	#N/A	1
qAASSLQQASLk N-Term(TMT6plex)_K12(TMT6plex)	P38646	HSPA9	1.01659	#N/A	1	1.00436	#N/A	1	0.92035	#N/A	1	1.03744	#N/A	1	1.05882	#N/A	1	1.1366	#N/A	1	1.01725	#N/A	1	0.960505	#N/A	1	0.980207	#N/A	1
aLMLQGVDLLADAVAVTMGPk N-Term(TMT6plex)_K21(TMT6plex)	P10809	HSPD1	0.907248	#N/A	1	1.10175	#N/A	1	0.935448	#N/A	1	1.02988	#N/A	1	1.11217	#N/A	1	1.10239	#N/A	1	0.913626	#N/A	1	0.968459	#N/A	1	1.22377	#N/A	1
dDAMLLk N-Term(TMT6plex)_K7(TMT6plex)	P10809	HSPD1	0.931126	0.548987	2	0.995354	3.93988	2	0.942526	0.288874	2	0.990605	3.57614	2	1.00731	1.36693	2	1.05252	#N/A	1	0.992303	#N/A	1	1.01058	#N/A	1	1.05806	#N/A	1
dGVTVAk N-Term(TMT6plex)_K7(TMT6plex)	P10809	HSPD1	0.974917	4.90266	2	0.951471	10.6871	2	0.971456	10.9324	2	0.958349	4.41575	2	0.958445	5.21214	2	1.02882	3.69342	2	1.02196	2.35386	2	1.0297	5.9184	2	1.02713	6.0996	2
iPAMTIAk N-Term(TMT6plex)_K8(TMT6plex)	P10809	HSPD1	0.869281	#N/A	1	0.956577	#N/A	1	0.962836	#N/A	1	0.94463	#N/A	1	1.00092	#N/A	1	1.06664	#N/A	1	0.903917	#N/A	1	0.916369	#N/A	1	0.889736	#N/A	1
iQEIIEQLDVTTSEYEk N-Term(TMT6plex)_K17(TMT6plex)	P10809	HSPD1	1.102	33.5469	2	1.1088	10.9724	2	0.933896	11.8495	2	1.07945	13.3703	2	0.930526	10.8314	2	1.10634	10.0583	6	1.00214	12.7668	6	1.04704	12.1301	6	1.09805	11.0455	6
tVIIEQSWGSPk N-Term(TMT6plex)_K12(TMT6plex)	P10809	HSPD1	0.97883	#N/A	1	1.07038	#N/A	1	1.09493	#N/A	1	0.991569	#N/A	1	1.057	#N/A	1	1.0191	#N/A	1	0.947888	#N/A	1	1.02711	#N/A	1	1.13588	#N/A	1
vGGTSDVEVNEk N-Term(TMT6plex)_K12(TMT6plex)	P10809	HSPD1	0.876715	2.23078	2	0.947902	6.09307	2	0.916839	3.44549	2	0.994259	0.383986	2	1.0266	3.48863	2	1.12459	0.0618916	2	0.971265	6.16307	2	0.971212	2.45698	2	1.03652	8.73125	2
vGLQVVAVk N-Term(TMT6plex)_K9(TMT6plex)	P10809	HSPD1	0.949249	7.53781	2	0.933845	8.78598	2	1.06079	4.42792	2	0.969919	4.45628	2	1.05843	10.5785	2	1.05783	5.45257	2	0.923891	5.26424	2	0.950743	12.3472	2	1.04453	7.16581	2
dGDILGk N-Term(TMT6plex)_K7(TMT6plex)	P61604	HSPE1	1.05169	0.468943	2	1.0336	1.46789	2	1.06364	0.65336	2	1.04952	0.540493	2	0.917524	3.50204	2	1.05096	3.83818	2	0.963521	2.00317	2	0.96611	0.688011	2	1.02401	7.39879	2
fLPLFDR N-Term(TMT6plex)	P61604	HSPE1	0.995766	8.65845	4	1.026	4.41899	4	1.09487	3.47569	4	0.96933	1.33047	4	1.01736	2.96087	4	1.05753	5.83088	9	0.915288	3.59931	9	0.988731	5.74776	9	1.06417	4.48673	9
gGEIQPVSVk N-Term(TMT6plex)_K10(TMT6plex)	P61604	HSPE1	0.891936	9.46039	3	0.939657	2.68888	3	0.968401	1.32808	3	0.934972	3.10235	3	0.922144	4.43427	3	1.0158	2.97999	3	0.900523	9.19744	3	0.946671	8.4149	3	1.01975	9.73993	3
gGIMLPEk N-Term(TMT6plex)_K8(TMT6plex)	P61604	HSPE1	0.954285	7.26094	3	0.975968	3.38056	3	0.965118	2.10747	3	0.986529	0.681308	3	0.951996	4.67629	3	1.02145	3.28537	3	0.950606	4.13956	3	0.968878	3.27353	3	1.02333	5.00747	3
sAAETVTk N-Term(TMT6plex)_K8(TMT6plex)	P61604	HSPE1	0.971202	5.59429	3	1.01924	4.09469	3	1.09053	4.40136	3	0.961168	5.15789	3	0.965124	1.05414	3	1.14371	5.91399	3	1.00539	9.53834	3	1.07908	6.2272	3	1.16306	3.93739	3
vLLPEYGGTk N-Term(TMT6plex)_K10(TMT6plex)	P61604	HSPE1	0.889767	7.92235	6	0.94286	4.77594	6	0.950435	3.09126	6	0.925127	4.49051	6	0.952997	4.72605	6	1.06993	4.06689	3	0.843693	22.5131	3	0.978341	1.18439	3	0.987283	8.7516	3
vLQATVVAVGSGSk N-Term(TMT6plex)_K14(TMT6plex)	P61604	HSPE1	0.992266	2.84007	3	1.09892	7.75773	3	1.04756	5.96725	3	1.0149	5.34129	3	0.982314	8.1115	3	1.00183	0.739551	2	1.0698	11.8422	2	1.0814	11.3398	2	1.07973	1.55001	2
vVLDDkDYFLFR N-Term(TMT6plex)_K6(TMT6plex)	P61604	HSPE1	1.02396	5.39055	6	1.08487	4.84621	6	0.799952	6.80956	6	0.985626	3.58879	6	0.895727	3.37436	6	1.10884	3.16608	8	0.959543	3.17852	8	0.9812	4.6731	8	0.980854	4.12948	8
aAAPDVAPAPGPAPR N-Term(TMT6plex)	Q96D96	HVCN1	0.862743	#N/A	1	1.12899	#N/A	1	1.11445	#N/A	1	0.747838	#N/A	1	0.838551	#N/A	1	1.01808	#N/A	1	0.963574	#N/A	1	1.05187	#N/A	1	1.0551	#N/A	1
aEAGPEGVAPAPEGEk N-Term(TMT6plex)_K16(TMT6plex)	Q9Y4L1	HYOU1	1.33002	#N/A	1	1.21927	#N/A	1	1.37612	#N/A	1	0.730559	#N/A	1	0.759553	#N/A	1	0.783964	#N/A	1	0.971119	#N/A	1	0.894621	#N/A	1	0.931201	#N/A	1
dEPGEQVELk N-Term(TMT6plex)_K10(TMT6plex)	Q9Y4L1	HYOU1	0.855029	1.25075	2	1.08225	14.4579	2	2.20139	12.9425	2	0.653775	4.57237	2	0.935515	2.80227	2	0.76786	2.81983	2	0.837131	0.76263	2	0.880612	1.25981	2	1.05935	2.83214	2
eQSTGQk N-Term(TMT6plex)_K7(TMT6plex)	Q9Y4L1	HYOU1	1.4662	8.89466	2	1.37924	3.10418	2	1.4902	0.64497	2	0.821604	6.85562	2	0.848552	0.0566786	2	0.858643	16.2759	2	0.814014	3.82977	2	0.906081	20.3948	2	1.03908	31.7088	2
lAQSVQk N-Term(TMT6plex)_K7(TMT6plex)	Q9Y4L1	HYOU1	1.33708	#N/A	1	1.36743	#N/A	1	1.30073	#N/A	1	0.862643	#N/A	1	0.944048	#N/A	1	0.868299	10.2619	2	0.886977	5.55579	2	0.881805	7.03028	2	0.933767	5.60948	2
lQDLTLR N-Term(TMT6plex)	Q9Y4L1	HYOU1	1.18604	4.65016	2	1.19804	0.468917	2	1.24597	1.0525	2	0.929624	4.47249	2	0.914312	6.31852	2	0.899776	#N/A	1	0.963738	#N/A	1	0.996931	#N/A	1	1.03343	#N/A	1
vESVFETLVEDSAEEESTLTk N-Term(TMT6plex)_K21(TMT6plex)	Q9Y4L1	HYOU1	0.852974	#N/A	1	1.18422	#N/A	1	0.994408	#N/A	1	0.767923	#N/A	1	0.874447	#N/A	1	0.974123	6.62052	2	1.00677	6.22679	2	1.02464	0.779718	2	1.04373	13.2564	2
vQEVLLk N-Term(TMT6plex)_K7(TMT6plex)	Q9Y4L1	HYOU1	1.25887	8.7433	2	1.19443	5.3783	2	1.35676	5.03847	2	0.81975	5.50981	2	0.885182	2.81418	2	0.888884	1.64068	2	0.91138	0.911815	2	0.911207	0.967623	2	0.997255	3.95306	2
yTAESSDTLcPR N-Term(TMT6plex)_C10(Carbamidomethyl)	Q9NSE4	IARS2	0.990669	#N/A	1	1.0442	#N/A	1	1.04178	#N/A	1	1.07388	#N/A	1	1.00398	#N/A	1	1.06923	#N/A	1	0.932985	#N/A	1	1.04902	#N/A	1	1.09928	#N/A	1
eVAESck N-Term(TMT6plex)_C6(Carbamidomethyl)_K7(TMT6plex)	P50213	IDH3A	1.00079	#N/A	1	0.975446	#N/A	1	1.0092	#N/A	1	1.14518	#N/A	1	1.37171	#N/A	1	1.09625	1.5263	2	1.04864	5.43093	2	1.06662	0.630551	2	1.03416	1.88877	2
lITEGASk N-Term(TMT6plex)_K8(TMT6plex)	P50213	IDH3A	0.904694	#N/A	1	0.93138	#N/A	1	0.98928	#N/A	1	0.950117	#N/A	1	1.04089	#N/A	1	1.05933	#N/A	1	0.914146	#N/A	1	0.931584	#N/A	1	0.991797	#N/A	1
nVTAIQGPGGk N-Term(TMT6plex)_K11(TMT6plex)	P50213	IDH3A	1.14896	5.42946	2	1.1267	7.97213	2	1.09498	4.82371	2	1.12943	6.64635	2	1.19764	3.01986	2	1.04713	0.640867	2	1.01921	0.786052	2	0.983421	5.34412	2	0.975146	5.41093	2
fAFDYATk N-Term(TMT6plex)_K8(TMT6plex)	O43837	IDH3B	0.966818	#N/A	1	0.995304	#N/A	1	1.01962	#N/A	1	0.990893	#N/A	1	1.00147	#N/A	1	0.987492	#N/A	1	1.08317	#N/A	1	1.07077	#N/A	1	1.03922	#N/A	1
gVIEcLk N-Term(TMT6plex)_C5(Carbamidomethyl)_K7(TMT6plex)	O43837	IDH3B	0.811995	#N/A	1	0.890853	#N/A	1	0.861248	#N/A	1	0.95873	#N/A	1	0.969451	#N/A	1	1.01719	#N/A	1	0.969907	#N/A	1	0.965722	#N/A	1	0.939451	#N/A	1
sAVESGQADDER N-Term(TMT6plex)	P78318	IGBP1	0.880205	#N/A	1	1.05511	#N/A	1	1.14677	#N/A	1	0.913465	#N/A	1	1.42878	#N/A	1	1.04844	#N/A	1	1.08405	#N/A	1	1.097	#N/A	1	1.04535	#N/A	1
aDVVLLTASGPAVk N-Term(TMT6plex)_K14(TMT6plex)	Q96RQ9	IL4I1	1.29184	#N/A	1	1.12381	#N/A	1	1.24004	#N/A	1	1.00884	#N/A	1	1.62251	#N/A	1	0.880981	5.84882	2	0.926877	6.07739	2	1.02407	9.03089	2	0.967678	8.03872	2
aHScLSDR N-Term(TMT6plex)_C4(Carbamidomethyl)	Q96RQ9	IL4I1	0.96553	21.4326	4	0.92637	7.37704	4	0.852056	4.51682	4	1.0466	8.56862	4	0.905009	8.14579	4	0.927162	10.6705	3	1.02103	9.7312	3	0.982582	11.7779	3	0.86809	13.5652	3
dDWTVPYGR N-Term(TMT6plex)	Q96RQ9	IL4I1	1.1484	#N/A	1	1.13661	#N/A	1	1.00848	#N/A	1	0.969606	#N/A	1	0.882462	#N/A	1	0.869073	#N/A	1	1.01078	#N/A	1	0.999473	#N/A	1	0.989202	#N/A	1
eEHIEGGHSNTDRPSR N-Term(TMT6plex)	Q96RQ9	IL4I1	1.03118	#N/A	1	1.12518	#N/A	1	0.431055	#N/A	1	0.990543	#N/A	1	0.717505	#N/A	1	0.903867	#N/A	1	1.08045	#N/A	1	1.01752	#N/A	1	0.902657	#N/A	1
gHSPEDIYQMALNQALk N-Term(TMT6plex)_K17(TMT6plex)	Q96RQ9	IL4I1	0.903143	4.97115	3	1.05301	1.51278	3	0.800078	2.81169	3	0.927047	5.86243	3	1.02294	4.22038	3	0.993662	1.03181	3	1.11002	1.97563	3	1.05825	0.878528	3	1.01467	2.49894	3
hMQEALR N-Term(TMT6plex)	Q96RQ9	IL4I1	1.3988	#N/A	1	1.32208	#N/A	1	1.17743	#N/A	1	1.04392	#N/A	1	1.19664	#N/A	1	0.89508	16.7341	2	1.10399	7.04656	2	1.00731	4.62851	2	0.942094	1.63684	2
iTFSPPLPR N-Term(TMT6plex)	Q96RQ9	IL4I1	0.999901	#N/A	1	1.10412	#N/A	1	1.03239	#N/A	1	0.986819	#N/A	1	0.963147	#N/A	1	0.995656	9.47429	2	1.02184	5.04842	2	1.09407	3.86605	2	1.09229	2.58809	2
lALDDVAALHGPVVR N-Term(TMT6plex)	Q96RQ9	IL4I1	0.904623	6.45233	2	1.11098	1.28176	2	0.934007	1.70629	2	0.915993	9.60034	2	0.822282	10.4778	2	1.01415	8.72091	10	0.97941	5.15337	10	1.0193	5.72836	10	1.01004	8.75307	10
lHYVPATk N-Term(TMT6plex)_K8(TMT6plex)	Q96RQ9	IL4I1	0.902091	#N/A	1	0.920067	#N/A	1	0.816722	#N/A	1	0.966427	#N/A	1	0.964468	#N/A	1	0.928218	6.89579	3	1.04949	8.25526	3	1.04081	2.98579	3	0.968149	4.33627	3
qLWDGTGVVk N-Term(TMT6plex)_K10(TMT6plex)	Q96RQ9	IL4I1	1.17255	#N/A	1	1.1589	#N/A	1	1.02355	#N/A	1	1.02525	#N/A	1	1.07928	#N/A	1	1.01291	#N/A	1	0.908462	#N/A	1	1.05243	#N/A	1	0.967291	#N/A	1
sQDPFEk N-Term(TMT6plex)_K7(TMT6plex)	Q96RQ9	IL4I1	1.12472	#N/A	1	1.1284	#N/A	1	1.04747	#N/A	1	0.915865	#N/A	1	1.00987	#N/A	1	0.761639	#N/A	1	1.05218	#N/A	1	0.95381	#N/A	1	0.883544	#N/A	1
vLSDAGHk N-Term(TMT6plex)_K8(TMT6plex)	Q96RQ9	IL4I1	1.28259	#N/A	1	1.17852	#N/A	1	1.03658	#N/A	1	1.00105	#N/A	1	1.01047	#N/A	1	0.76339	#N/A	1	1.02958	#N/A	1	0.953287	#N/A	1	0.871895	#N/A	1
wAEDQHSQGGFVVQPPALWQTEk N-Term(TMT6plex)_K23(TMT6plex)	Q96RQ9	IL4I1	1.15778	4.8718	2	1.25929	8.21169	2	0.998032	1.23564	2	1.01526	2.73813	2	1.02386	0.563136	2	0.848671	8.60373	5	1.02289	9.15414	5	1.05244	5.77945	5	0.953417	2.50455	5
aAMDNSEIAGEk N-Term(TMT6plex)_K12(TMT6plex)	Q16891	IMMT	0.891125	#N/A	1	0.946386	#N/A	1	0.951508	#N/A	1	0.889006	#N/A	1	0.978912	#N/A	1	1.0447	#N/A	1	1.02158	#N/A	1	1.12527	#N/A	1	1.12066	#N/A	1
gMSVSDLADk N-Term(TMT6plex)_K10(TMT6plex)	Q16891	IMMT	0.861118	#N/A	1	0.948666	#N/A	1	0.922602	#N/A	1	0.907996	#N/A	1	0.899546	#N/A	1	1.04216	#N/A	1	0.964534	#N/A	1	1.01715	#N/A	1	1.12515	#N/A	1
gVYSEETLR N-Term(TMT6plex)	Q16891	IMMT	0.853128	#N/A	1	0.978492	#N/A	1	0.982884	#N/A	1	0.980071	#N/A	1	0.998333	#N/A	1	1.0307	#N/A	1	0.930214	#N/A	1	1.04454	#N/A	1	1.14289	#N/A	1
sEFEQNLSEk N-Term(TMT6plex)_K10(TMT6plex)	Q16891	IMMT	1.0095	#N/A	1	0.998134	#N/A	1	1.10414	#N/A	1	1.08634	#N/A	1	1.01077	#N/A	1	1.05336	#N/A	1	0.947369	#N/A	1	0.971893	#N/A	1	0.989554	#N/A	1
vQAAQSEAk N-Term(TMT6plex)_K9(TMT6plex)	Q16891	IMMT	1.04324	#N/A	1	0.961598	#N/A	1	1.09411	#N/A	1	0.975245	#N/A	1	1.10105	#N/A	1	1.05992	#N/A	1	0.826945	#N/A	1	0.881728	#N/A	1	0.978444	#N/A	1
vQEQELk N-Term(TMT6plex)_K7(TMT6plex)	Q16891	IMMT	1.07836	#N/A	1	1.00001	#N/A	1	1.08094	#N/A	1	1.01687	#N/A	1	0.944293	#N/A	1	1.05975	#N/A	1	0.910311	#N/A	1	0.951329	#N/A	1	1.18768	#N/A	1
eIQVIPLQR N-Term(TMT6plex)	P29218	IMPA1	1.06547	4.99423	2	1.07548	3.57321	2	1.03131	7.35949	2	1.02176	3.43831	2	1.00793	5.0425	2	0.938613	2.8122	3	0.957227	4.53732	3	1.01391	0.976957	3	0.994501	2.21626	3
lQVSQQEDITk N-Term(TMT6plex)_K11(TMT6plex)	P29218	IMPA1	1.20877	2.86758	3	1.21982	4.78913	3	1.15517	5.01454	3	0.941855	8.8281	3	0.997563	4.12562	3	0.829007	2.10446	3	1.05001	5.04274	3	1.00704	4.83663	3	0.909284	3.61882	3
nEMNVMLk N-Term(TMT6plex)_K8(TMT6plex)	P29218	IMPA1	1.20179	4.71219	2	1.13289	3.34239	2	1.00248	1.44563	2	1.04186	0.796625	2	0.968029	2.56647	2	0.857162	3.88264	2	1.12411	6.56265	2	1.0562	5.95008	2	0.943817	7.73408	2
qAGEVVcEAIk N-Term(TMT6plex)_C7(Carbamidomethyl)_K11(TMT6plex)	P29218	IMPA1	1.10167	#N/A	1	1.01732	#N/A	1	0.971296	#N/A	1	1.01315	#N/A	1	0.873808	#N/A	1	0.825339	#N/A	1	1.18721	#N/A	1	1.10628	#N/A	1	1.01598	#N/A	1
sILTDNPTWIIDPIDGTTNFVHR N-Term(TMT6plex)	P29218	IMPA1	1.06486	#N/A	1	1.05042	#N/A	1	0.944241	#N/A	1	0.889407	#N/A	1	0.858263	#N/A	1	0.958476	6.11943	3	0.998507	12.7514	3	1.03365	5.50094	3	0.940123	23.5031	3
sLLVTELGSSR N-Term(TMT6plex)	P29218	IMPA1	0.990572	5.32813	2	0.983604	3.49713	2	1.02625	5.9554	2	0.956191	0.283594	2	0.942814	7.97114	2	0.827667	2.53176	2	1.03916	2.03554	2	1.01186	4.44073	2	0.982982	2.27553	2
sSPVDLVTATDQk N-Term(TMT6plex)_K13(TMT6plex)	P29218	IMPA1	1.14621	3.80428	3	1.10657	5.21039	3	1.10416	4.58949	3	1.03385	5.6916	3	1.21457	18.3494	3	0.880555	5.83164	3	1.05742	3.84218	3	1.0521	5.80612	3	0.95504	7.87128	3
ccLTGcTk N-Term(TMT6plex)_C1(Carbamidomethyl)_C2(Carbamidomethyl)_C6(Carbamidomethyl)_K8(TMT6plex)	Q9Y581	INSL6	1.23597	#N/A	1	1.15763	#N/A	1	0.97554	#N/A	1	1.26466	#N/A	1	1.24331	#N/A	1	0.787791	#N/A	1	1.24425	#N/A	1	1.10863	#N/A	1	0.896933	#N/A	1
aSSPSYLAEGk N-Term(TMT6plex)_K11(TMT6plex)	Q9H0B3	IQCN	0.738686	#N/A	1	0.568148	#N/A	1	0.675248	#N/A	1	0.870794	#N/A	1	0.715605	#N/A	1	0.781595	#N/A	1	1.64571	#N/A	1	1.34052	#N/A	1	1.18479	#N/A	1
aVVESQAFk N-Term(TMT6plex)_K9(TMT6plex)	Q9H0B3	IQCN	0.804682	9.39726	2	0.767064	5.94833	2	0.920301	7.76168	2	0.806394	3.04765	2	0.708944	3.92698	2	0.872013	5.26341	2	1.28996	7.22316	2	1.25519	1.72078	2	1.16065	0.101214	2
vLAVQQVVk N-Term(TMT6plex)_K9(TMT6plex)	Q5VZ72	IZUMO3	0.989839	#N/A	1	1.04661	#N/A	1	1.09544	#N/A	1	0.887124	#N/A	1	0.969766	#N/A	1	0.926283	1.62425	2	0.925672	1.06727	2	0.934265	4.55516	2	0.983549	0.0287685	2
ekLDQVATAVYQMMDQLYQGk N-Term(TMT6plex)_K2(TMT6plex)_K21(TMT6plex)	Q1ZYL8	IZUMO4	0.8735	#N/A	1	1.22245	#N/A	1	0.444328	#N/A	1	1.04542	#N/A	1	0.976284	#N/A	1	1.34372	#N/A	1	1.35417	#N/A	1	1.45049	#N/A	1	0.608216	#N/A	1
eLHLAIPAk N-Term(TMT6plex)_K9(TMT6plex)	Q1ZYL8	IZUMO4	0.978634	8.53377	18	1.06492	13.5079	18	0.58724	14.8434	18	1.08195	11.7363	18	0.909961	7.1782	18	1.06181	7.45289	15	1.0309	7.75159	15	1.02919	8.90359	15	0.956691	6.71671	15
eQVHLIQNAIIESR N-Term(TMT6plex)	Q1ZYL8	IZUMO4	1.02424	7.94956	16	1.1053	10.76	16	0.946241	9.21687	16	1.06571	10.2412	16	1.02038	10.7149	16	1.03638	8.44352	18	0.984136	9.92362	18	1.04047	6.76805	18	1.01526	6.63559	18
lDQVATAVYQMMDQLYQGk N-Term(TMT6plex)_K19(TMT6plex)	Q1ZYL8	IZUMO4	0.724113	#N/A	1	1.15685	#N/A	1	1.06218	#N/A	1	1.46585	#N/A	1	1.40898	#N/A	1	1.25958	#N/A	1	0.983527	#N/A	1	1.0054	#N/A	1	1.14375	#N/A	1
mYFPGYFPNELR N-Term(TMT6plex)	Q1ZYL8	IZUMO4	1.07378	5.76301	6	1.07309	7.66022	6	0.822044	6.92229	6	1.13138	4.14148	6	1.02473	7.85485	6	0.945287	6.7121	17	1.02825	6.22557	17	1.01967	7.23125	17	0.93076	9.51201	17
sDASATTLYGk N-Term(TMT6plex)_K11(TMT6plex)	Q6JEL2	KLHL10	1.12233	#N/A	1	0.99695	#N/A	1	1.04632	#N/A	1	1.04023	#N/A	1	1.06833	#N/A	1	1.16554	#N/A	1	0.96144	#N/A	1	0.996795	#N/A	1	1.02347	#N/A	1
tVPITPDNVEk N-Term(TMT6plex)_K11(TMT6plex)	Q6JEL2	KLHL10	1.07737	#N/A	1	1.14129	#N/A	1	1.0634	#N/A	1	1.19568	#N/A	1	1.18127	#N/A	1	1.0623	#N/A	1	0.996959	#N/A	1	0.961303	#N/A	1	1.00309	#N/A	1
nVSSFPDDATSPLQENR N-Term(TMT6plex)	P52292	KPNA2	1.24939	#N/A	1	1.22082	#N/A	1	1.25665	#N/A	1	1.35181	#N/A	1	1.25569	#N/A	1	1.1782	#N/A	1	0.94564	#N/A	1	0.933455	#N/A	1	1.00606	#N/A	1
vLANPGNSQVAR N-Term(TMT6plex)	Q14974	KPNB1	1.27734	#N/A	1	1.09421	#N/A	1	1.14831	#N/A	1	0.935965	#N/A	1	0.895365	#N/A	1	0.950888	#N/A	1	0.876593	#N/A	1	0.850069	#N/A	1	0.839096	#N/A	1
aEAESLYQSk N-Term(TMT6plex)_K10(TMT6plex)	P04264	KRT1	0.537034	14.0294	2	1.12771	4.8503	2	0.680015	13.109	2	0.776722	10.12	2	1.60258	5.53165	2	0.7644	4.2019	2	0.600955	8.60051	2	1.29754	5.13757	2	1.18401	1.62416	2
aQYEDIAQk N-Term(TMT6plex)_K9(TMT6plex)	P04264	KRT1	0.513336	#N/A	1	1.00204	#N/A	1	0.645729	#N/A	1	0.740946	#N/A	1	1.31469	#N/A	1	0.849672	5.14177	2	0.630657	21.1829	2	1.37983	1.19987	2	1.23577	2.50907	2
dVDGAYMTk N-Term(TMT6plex)_K9(TMT6plex)	P04264	KRT1	0.545784	#N/A	1	1.06291	#N/A	1	0.627839	#N/A	1	0.822825	#N/A	1	1.22431	#N/A	1	0.784243	#N/A	1	0.816713	#N/A	1	1.37607	#N/A	1	1.11945	#N/A	1
tNAENEFVTIk N-Term(TMT6plex)_K11(TMT6plex)	P04264	KRT1	0.72058	5.55526	2	1.42697	7.82553	2	0.810364	7.68394	2	0.917762	1.10585	2	1.7365	9.30095	2	0.893638	0.421948	2	0.62303	2.61342	2	1.32157	8.11782	2	1.24015	3.78624	2
yEELQITAGR N-Term(TMT6plex)	P04264	KRT1	0.768728	#N/A	1	1.18507	#N/A	1	0.890518	#N/A	1	0.800289	#N/A	1	1.23392	#N/A	1	0.930047	#N/A	1	0.835234	#N/A	1	1.18144	#N/A	1	1.28072	#N/A	1
lENEIQTYR N-Term(TMT6plex)	P13645	KRT10	0.867506	#N/A	1	1.01703	#N/A	1	0.973458	#N/A	1	0.910644	#N/A	1	1.30073	#N/A	1	0.979944	#N/A	1	1.103	#N/A	1	0.988813	#N/A	1	1.18973	#N/A	1
qSLEASLAETEGR N-Term(TMT6plex)	P13645	KRT10	0.78504	#N/A	1	1.13721	#N/A	1	1.1345	#N/A	1	0.790337	#N/A	1	1.43814	#N/A	1	0.895701	#N/A	1	1.00741	#N/A	1	0.926647	#N/A	1	1.03938	#N/A	1
sQYEQLAEQNR N-Term(TMT6plex)	P13645	KRT10	0.935014	#N/A	1	1.32012	#N/A	1	1.08257	#N/A	1	0.851337	#N/A	1	1.472	#N/A	1	1.21451	3.17568	2	1.04709	6.47331	2	0.930056	2.17798	2	1.07158	0.580704	2
sSSSGSVGESSSk N-Term(TMT6plex)_K13(TMT6plex)	P13645	KRT10	0.373033	#N/A	1	1.20999	#N/A	1	1.00103	#N/A	1	0.743012	#N/A	1	2.18233	#N/A	1	1.12155	#N/A	1	0.358252	#N/A	1	1.08465	#N/A	1	1.34	#N/A	1
sLVGLGGTk N-Term(TMT6plex)_K9(TMT6plex)	P35908	KRT2	0.74581	#N/A	1	0.929039	#N/A	1	0.932946	#N/A	1	0.77592	#N/A	1	1.10341	#N/A	1	1.0834	#N/A	1	1.17133	#N/A	1	0.970672	#N/A	1	1.14401	#N/A	1
sAAGSGGLGR N-Term(TMT6plex)	O95678	KRT75	1.80169	#N/A	1	1.08237	#N/A	1	1.15894	#N/A	1	1.12758	#N/A	1	0.700921	#N/A	1	1.02298	#N/A	1	1.15265	#N/A	1	1.06611	#N/A	1	1.0502	#N/A	1
gGSGGSYGGGGSGGGYGGGSGSR N-Term(TMT6plex)	P35527	KRT9	0.524542	#N/A	1	1.13211	#N/A	1	0.292975	#N/A	1	0.76694	#N/A	1	1.07646	#N/A	1	0.877846	#N/A	1	0.113145	#N/A	1	1.84042	#N/A	1	1.72507	#N/A	1
gGSGGSYGR N-Term(TMT6plex)	P35527	KRT9	0.927367	12.1348	2	1.10044	1.80296	2	0.762277	27.6182	2	0.930702	0.643547	2	0.937762	1.54337	2	0.95239	19.5875	2	0.312875	26.0487	2	1.32546	8.55093	2	1.47709	2.5281	2
aAVAAGcR N-Term(TMT6plex)_C7(Carbamidomethyl)	P28838	LAP3	1.02138	#N/A	1	0.978364	#N/A	1	0.982573	#N/A	1	0.986725	#N/A	1	0.98897	#N/A	1	0.95438	#N/A	1	1.10007	#N/A	1	1.01264	#N/A	1	0.939817	#N/A	1
eTLNISGPPLk N-Term(TMT6plex)_K11(TMT6plex)	P28838	LAP3	0.973505	#N/A	1	1.03106	#N/A	1	0.953646	#N/A	1	1.06495	#N/A	1	1.09653	#N/A	1	1.10571	1.70766	2	1.0103	4.39108	2	1.00297	0.743809	2	1.07884	1.55715	2
fAEIIEk N-Term(TMT6plex)_K7(TMT6plex)	P28838	LAP3	0.954756	#N/A	1	1.00771	#N/A	1	0.979077	#N/A	1	0.992715	#N/A	1	0.979781	#N/A	1	1.06415	6.48198	2	0.969222	1.07951	2	1.00898	0.00861115	2	1.03029	2.48124	2
gSDEPPVFLEIHYk N-Term(TMT6plex)_K14(TMT6plex)	P28838	LAP3	1.06751	17.2874	4	1.0643	19.5946	4	1.00211	14.2294	4	0.980358	13.9409	4	1.01002	16.0905	4	0.992396	6.99434	4	0.963458	5.91047	4	0.997412	10.173	4	1.04666	4.12264	4
lYGSGDQEAWQk N-Term(TMT6plex)_K12(TMT6plex)	P28838	LAP3	1.06222	#N/A	1	0.986596	#N/A	1	0.941673	#N/A	1	1.27592	#N/A	1	1.15785	#N/A	1	0.967855	4.33502	2	0.962043	1.43683	2	0.949978	4.85341	2	1.03016	5.98715	2
qLMETPANEMTPTR N-Term(TMT6plex)	P28838	LAP3	0.810142	#N/A	1	1.04049	#N/A	1	0.925118	#N/A	1	0.987623	#N/A	1	1.0352	#N/A	1	1.17258	#N/A	1	1.05951	#N/A	1	1.09205	#N/A	1	1.13348	#N/A	1
sAGAcTAAAFLk N-Term(TMT6plex)_C5(Carbamidomethyl)_K12(TMT6plex)	P28838	LAP3	1.08223	#N/A	1	1.07104	#N/A	1	0.934198	#N/A	1	1.21264	#N/A	1	1.08402	#N/A	1	1.03248	0.821905	2	1.14732	10.4724	2	1.07548	6.05998	2	0.905059	13.6957	2
tFYGLHQDFPSVVLVGLGk N-Term(TMT6plex)_K19(TMT6plex)	P28838	LAP3	1.02432	#N/A	1	0.896004	#N/A	1	0.883211	#N/A	1	1.14038	#N/A	1	0.99532	#N/A	1	1.14579	#N/A	1	1.03413	#N/A	1	1.13428	#N/A	1	0.982751	#N/A	1
tIQVDNTDAEGR N-Term(TMT6plex)	P28838	LAP3	0.917624	14.0724	2	0.985653	6.84427	2	1.02302	10.8878	2	1.13653	0.534934	2	1.23246	16.2711	2	1.04527	9.16325	2	0.993242	5.7544	2	1.09415	1.11162	2	1.06711	4.54485	2
tLIEFLLR N-Term(TMT6plex)	P28838	LAP3	0.987506	#N/A	1	1.11143	#N/A	1	0.740852	#N/A	1	1.03614	#N/A	1	1.04831	#N/A	1	1.16611	1.20229	2	1.02988	3.15658	2	1.11719	2.45464	2	1.03766	2.18208	2
dYNVTANSk N-Term(TMT6plex)_K9(TMT6plex)	P00338	LDHA	1.02967	#N/A	1	1.19598	#N/A	1	0.691182	#N/A	1	0.975031	#N/A	1	0.936629	#N/A	1	1.00814	7.00334	2	1.03426	1.77829	2	1.07603	6.47302	2	0.814295	3.91468	2
eEQTPQNk N-Term(TMT6plex)_K8(TMT6plex)	P00338	LDHA	1.16877	5.09127	2	0.989409	4.42658	2	1.06085	7.30116	2	0.962323	6.41244	2	0.917689	3.36182	2	0.991423	8.1455	2	0.970005	1.42599	2	0.876409	7.20218	2	0.957756	7.89648	2
qVVESAYEVIk N-Term(TMT6plex)_K11(TMT6plex)	P00338	LDHA	1.02924	3.5973	2	1.06397	2.73684	2	1.0863	0.00235206	2	0.949761	0.802282	2	1.02468	0.332485	2	1.00063	#N/A	1	0.950762	#N/A	1	1.03431	#N/A	1	0.986833	#N/A	1
sADTLWGIQk N-Term(TMT6plex)_K10(TMT6plex)	P00338	LDHA	1.07713	5.20925	2	1.00079	2.42915	2	1.03706	2.92495	2	0.982412	6.72005	2	0.938974	0.508777	2	0.979617	3.44774	2	0.984719	0.539477	2	1.00048	3.30516	2	0.972083	0.800995	2
vTLTSEEEAR N-Term(TMT6plex)	P00338	LDHA	1.18803	9.41681	3	1.09183	13.2107	3	1.10674	10.9473	3	1.01971	8.34957	3	1.01809	20.0351	3	1.01482	6.81077	3	0.975437	4.10664	3	0.982614	1.92262	3	1.08477	8.30792	3
dLNSDIGTDkDPEQWk N-Term(TMT6plex)_K10(TMT6plex)_K16(TMT6plex)	Q9BYZ2	LDHAL6B	1.01718	6.84768	2	1.05849	5.60042	2	0.961495	1.83268	2	1.02256	6.13795	2	1.0403	2.41684	2	1.03538	5.01778	3	1.00365	5.60114	3	0.937864	3.06452	3	0.924851	7.51708	3
eVTATAYEIIk N-Term(TMT6plex)_K11(TMT6plex)	Q9BYZ2	LDHAL6B	0.934477	6.01494	9	0.956855	5.87863	9	1.00325	6.04049	9	1.01686	5.06732	9	1.07461	5.73287	9	1.05462	3.67537	6	0.955279	5.99745	6	0.935264	5.47908	6	0.979057	9.90645	6
gLSDELALVDLDEDk N-Term(TMT6plex)_K15(TMT6plex)	Q9BYZ2	LDHAL6B	0.749564	2.24309	4	0.82867	7.57748	4	1.13394	6.99636	4	0.928378	2.32481	4	1.04458	3.73003	4	1.06235	3.99827	3	0.876211	5.95565	3	0.90954	11.4494	3	0.962999	7.78281	3
iHPVSTIIk N-Term(TMT6plex)_K9(TMT6plex)	Q9BYZ2	LDHAL6B	1.06156	10.632	10	0.979755	6.91296	10	0.900903	10.8899	10	1.03321	3.86859	10	0.998259	9.05656	10	1.0261	3.52098	6	0.997121	4.74909	6	0.952604	3.54981	6	0.956591	4.35675	6
iIGSGcNLDTAR N-Term(TMT6plex)_C6(Carbamidomethyl)	Q9BYZ2	LDHAL6B	0.957364	0.894413	2	0.800501	6.14903	2	0.86833	0.696097	2	1.05442	9.48047	2	0.956574	7.71688	2	1.03774	12.0339	2	1.09846	11.2135	2	0.985375	3.00867	2	0.854294	1.61099	2
lTPEEEAHLk N-Term(TMT6plex)_K10(TMT6plex)	Q9BYZ2	LDHAL6B	0.976408	7.94379	6	0.914503	9.1664	6	0.912638	7.88513	6	1.05781	9.16189	6	1.10756	6.79561	6	1.14499	8.20291	6	0.980903	6.27868	6	0.907574	5.90784	6	0.922518	6.38393	6
mPNIVcSk N-Term(TMT6plex)_C6(Carbamidomethyl)_K8(TMT6plex)	Q9BYZ2	LDHAL6B	1.06526	2.14297	3	0.92349	3.49176	3	0.805055	5.18379	3	1.11372	0.622455	3	1.06452	7.78745	3	1.03179	3.90786	3	1.13454	5.33981	3	0.981668	0.573931	3	0.773783	9.7745	3
tLWEIQNk N-Term(TMT6plex)_K8(TMT6plex)	Q9BYZ2	LDHAL6B	1.02709	0.327386	2	0.974945	3.03539	2	0.965552	5.27042	2	1.06419	3.50297	2	1.07416	3.20061	2	1.0844	6.93687	2	0.975694	3.02371	2	0.919915	1.65556	2	0.879177	6.88469	2
dLADELALVDVALDk N-Term(TMT6plex)_K15(TMT6plex)	P07864	LDHC	1.39767	11.995	4	1.08233	7.90413	4	0.98565	4.80142	4	1.00574	2.33907	4	0.872569	5.35702	4	0.958378	6.71274	16	0.937189	10.7521	16	1.03791	6.41641	16	1.1298	9.66578	16
dYSVSANSR N-Term(TMT6plex)	P07864	LDHC	0.97349	7.85382	3	1.11344	7.25646	3	0.635384	30.8026	3	0.968324	2.66657	3	1.03213	6.57645	3	1.05794	8.86798	3	1.09635	3.6611	3	1.08614	3.73879	3	0.892876	12.861	3
gYTSWAIGLSVMDLVGSILk N-Term(TMT6plex)_K20(TMT6plex)	P07864	LDHC	0.976232	#N/A	1	1.18129	#N/A	1	1.34792	#N/A	1	1.09928	#N/A	1	1.46787	#N/A	1	1.11599	5.21599	3	1.1722	9.06615	3	1.10454	15.2184	3	0.928309	3.26005	3
iLVVSNPVDILTYIVWk N-Term(TMT6plex)_K17(TMT6plex)	P07864	LDHC	0.900512	#N/A	1	1.31076	#N/A	1	0.768798	#N/A	1	1.07798	#N/A	1	1.28581	#N/A	1	1.22773	7.027	3	1.52368	11.0902	3	1.41486	8.2348	3	0.864818	12.5915	3
iNLNSEEEALFk N-Term(TMT6plex)_K12(TMT6plex)	P07864	LDHC	1.02944	6.05126	21	1.01183	4.63868	21	0.987078	5.78795	21	0.994715	5.65849	21	1.01708	7.1346	21	0.915376	6.68546	31	1.08185	5.09888	31	1.06695	3.53374	31	1.00354	7.50428	31
iSGLPVTR N-Term(TMT6plex)	P07864	LDHC	1.86777	#N/A	1	1.16215	#N/A	1	1.14457	#N/A	1	1.12488	#N/A	1	0.971846	#N/A	1	1.0192	#N/A	1	0.911004	#N/A	1	0.890031	#N/A	1	0.92821	#N/A	1
lGTDSDkEHWk N-Term(TMT6plex)_K7(TMT6plex)_K11(TMT6plex)	P07864	LDHC	1.13337	6.83706	11	1.00852	8.92633	11	0.825616	10.1446	11	1.11191	6.18878	11	1.05999	6.29694	11	0.985972	2.81685	4	1.16027	8.86476	4	1.03339	5.61157	4	0.940643	2.50844	4
lIEDDENSQck N-Term(TMT6plex)_C10(Carbamidomethyl)_K11(TMT6plex)	P07864	LDHC	1.02674	4.85079	4	0.853105	4.15488	4	0.948457	1.12277	4	1.04182	6.14094	4	0.935045	4.50488	4	0.762701	3.83996	3	1.20302	2.65457	3	1.07728	6.28584	3	0.778088	4.39492	3
nGVSDVVk N-Term(TMT6plex)_K8(TMT6plex)	P07864	LDHC	1.1786	11.8389	2	1.2053	2.85129	2	1.12245	1.58815	2	1.14291	1.10195	2	1.68837	7.01357	2	1.00184	0.307317	2	0.900535	4.60111	2	1.03223	5.41695	2	0.813978	5.4247	2
qVIQSAYEIIk N-Term(TMT6plex)_K11(TMT6plex)	P07864	LDHC	0.95894	5.86796	15	1.01017	4.12039	15	1.04336	4.21809	15	0.9467	3.78623	15	1.12803	3.87906	15	1.01172	5.43531	29	1.01509	4.25518	29	1.0171	6.0989	29	0.964232	7.19904	29
sAETLWNIQk N-Term(TMT6plex)_K10(TMT6plex)	P07864	LDHC	0.990528	7.20536	37	1.03207	5.75456	37	0.916823	6.39136	37	1.00382	5.14572	37	0.994379	5.14587	37	0.931605	5.38464	17	1.14089	6.29756	17	1.0528	8.53823	17	0.936728	6.73136	17
sIIPAIVHYSPDck N-Term(TMT6plex)_C13(Carbamidomethyl)_K14(TMT6plex)	P07864	LDHC	0.991052	10.3255	3	0.919994	2.78228	3	0.865943	12.3907	3	0.954217	10.019	3	0.900202	8.43048	3	0.893888	6.76359	4	1.18118	9.19677	4	0.994329	5.74594	4	0.846058	11.0846	4
aELVGQLQR N-Term(TMT6plex)	Q9H008	LHPP	0.929889	#N/A	1	0.883016	#N/A	1	0.887409	#N/A	1	1.07693	#N/A	1	0.997617	#N/A	1	0.985374	#N/A	1	0.918365	#N/A	1	0.972102	#N/A	1	1.0448	#N/A	1
lFQLMVEHTPDEESIDWTk N-Term(TMT6plex)_K19(TMT6plex)	Q12907	LMAN2	1.22186	#N/A	1	1.23331	#N/A	1	1.06328	#N/A	1	1.18926	#N/A	1	1.23152	#N/A	1	1.13782	0.0581744	2	0.927457	4.35128	2	0.947352	6.42257	2	0.92174	5.45156	2
ncIDITGVR N-Term(TMT6plex)_C2(Carbamidomethyl)	Q12907	LMAN2	1.05912	14.8039	2	1.06093	6.29674	2	1.12439	7.72988	2	0.982108	6.68741	2	1.15663	1.54009	2	0.968815	#N/A	1	0.995704	#N/A	1	1.02183	#N/A	1	0.961872	#N/A	1
eQEPEPQR N-Term(TMT6plex)	Q53EV4	LRRC23	0.885987	#N/A	1	0.856616	#N/A	1	0.889487	#N/A	1	0.971615	#N/A	1	0.930696	#N/A	1	0.893866	#N/A	1	1.15082	#N/A	1	0.922144	#N/A	1	0.866905	#N/A	1
dMYkPLsATR N-Term(TMT6plex)_K4(TMT6plex)_S7(Phospho)	A6NM11	LRRC37A2	0.886811	#N/A	1	1.1748	#N/A	1	0.867846	#N/A	1	1.21112	#N/A	1	1.19809	#N/A	1	0.89211	5.37479	2	0.809947	1.86198	2	0.979101	9.84147	2	0.697693	10.2065	2
qLSTPQSQk N-Term(TMT6plex)_K9(TMT6plex)	A6NM11	LRRC37A2	0.830184	23.4539	2	0.773123	23.3419	2	0.66339	9.55486	2	0.966479	31.8237	2	0.918588	24.4322	2	0.969125	2.19634	3	1.01225	3.66879	3	1.00076	4.28646	3	0.899018	2.53997	3
tEVELSPTMk N-Term(TMT6plex)_K10(TMT6plex)	A6NM11	LRRC37A2	0.443801	#N/A	1	0.492972	#N/A	1	0.462489	#N/A	1	1.37599	#N/A	1	1.26217	#N/A	1	1.10216	5.09723	2	1.17783	0.0251521	2	1.17208	1.84625	2	1.0476	1.06207	2
qPHTQQGPEk N-Term(TMT6plex)_K10(TMT6plex)	O60309	LRRC37A3	0.889233	4.47321	2	0.91144	8.56467	2	0.845865	9.92425	2	0.968189	12.1173	2	0.961065	10.2597	2	0.944564	#N/A	1	1.0101	#N/A	1	1.00211	#N/A	1	0.772492	#N/A	1
aLNVEWDTDQQk N-Term(TMT6plex)_K12(TMT6plex)	Q96QE4	LRRC37B	1.0394	9.89534	2	1.08906	14.7409	2	1.03269	6.46642	2	0.949778	2.31628	2	1.02798	4.04297	2	0.840243	#N/A	1	1.21342	#N/A	1	1.20334	#N/A	1	1.05909	#N/A	1
aPHPDQVQTLHR N-Term(TMT6plex)	Q96QE4	LRRC37B	1.02404	17.6522	3	0.977191	16.8045	3	0.777936	26.0594	3	0.997148	7.14321	3	0.943213	14.8189	3	0.951653	3.56365	7	0.979393	10.9095	7	1.00614	9.65937	7	0.959069	10.5352	7
dSFEGLLYLQYLDLScNk N-Term(TMT6plex)_C16(Carbamidomethyl)_K18(TMT6plex)	Q96QE4	LRRC37B	0.940817	14.5578	5	0.956289	5.69863	5	0.848519	8.51477	5	1.00717	11.5725	5	0.955265	6.31703	5	0.864616	8.26507	7	1.14857	11.4714	7	1.08221	6.47165	7	0.901298	11.7843	7
lILSENYLTELPk N-Term(TMT6plex)_K13(TMT6plex)	Q96QE4	LRRC37B	0.942735	13.3199	6	1.07291	9.42208	6	0.985846	11.4103	6	0.894787	6.47379	6	0.933264	9.50553	6	0.995388	1.19943	8	1.00947	3.48771	8	1.04043	7.59315	8	1.06341	4.77462	8
lLSEQQEAk N-Term(TMT6plex)_K9(TMT6plex)	Q96QE4	LRRC37B	1.01949	8.1625	5	1.03278	7.06835	5	0.934375	12.797	5	1.02045	1.89844	5	1.12199	10.3777	5	0.817936	4.13449	5	1.10608	6.42901	5	1.08979	4.82268	5	1.03866	8.32898	5
mEcSETHVQGScAk N-Term(TMT6plex)_C3(Carbamidomethyl)_C12(Carbamidomethyl)_K14(TMT6plex)	Q96QE4	LRRC37B	1.14387	1.15825	2	0.891215	3.10905	2	0.975237	26.8093	2	1.13489	12.233	2	1.07728	6.93058	2	0.884366	9.48249	2	1.28026	11.3056	2	1.12844	19.8328	2	0.877427	13.6765	2
nILTMTVELEk N-Term(TMT6plex)_K11(TMT6plex)	Q96QE4	LRRC37B	1.17864	4.90515	7	1.14701	4.51847	7	0.866904	6.35891	7	1.11355	4.56131	7	1.12012	4.22206	7	0.923378	4.84829	8	1.11479	4.54997	8	1.07849	3.72522	8	1.01158	3.60341	8
nPLTTVEDPYLFELPALk N-Term(TMT6plex)_K18(TMT6plex)	Q96QE4	LRRC37B	1.36995	15.0919	3	1.25901	6.22314	3	0.962251	4.63047	3	1.25919	23.1694	3	1.00647	5.31665	3	0.908724	7.08598	7	1.15435	6.04813	7	1.13845	7.01099	7	1.06125	5.09512	7
sLIPNEDVR N-Term(TMT6plex)	Q96QE4	LRRC37B	0.935292	20.4051	2	1.09191	5.82261	2	0.968793	9.96938	2	0.835873	21.1548	2	0.996355	1.61242	2	0.937588	#N/A	1	0.890473	#N/A	1	0.985648	#N/A	1	0.881422	#N/A	1
sLTEVTGPPTk N-Term(TMT6plex)_K11(TMT6plex)	Q96QE4	LRRC37B	1.04398	1.07398	2	1.03165	1.22622	2	0.768526	3.53422	2	1.07287	3.26251	2	1.0406	5.30477	2	0.812617	1.09406	2	1.08082	1.21572	2	1.06134	1.38256	2	0.980385	1.35912	2
TNYINENMEQNEQk K14(TMT6plex)	Q96QE4	LRRC37B	0.126608	#N/A	1	0.243135	#N/A	1	0.26952	#N/A	1	0.304339	#N/A	1	0.403981	#N/A	1	0.840591	#N/A	1	0.866618	#N/A	1	1.04714	#N/A	1	0.895465	#N/A	1
tNYINENMEQNEQk N-Term(TMT6plex)_K14(TMT6plex)	Q96QE4	LRRC37B	1.09055	11.6004	2	1.10362	5.04164	2	0.833857	9.04204	2	1.22349	4.81533	2	1.2146	7.32926	2	0.878918	7.79717	4	1.24942	14.6787	4	1.13014	8.85185	4	1.07835	5.65893	4
tTDPPPEHPEVTLPPSDk N-Term(TMT6plex)_K18(TMT6plex)	Q96QE4	LRRC37B	1.13319	13.7588	2	1.13008	2.05853	2	1.11209	3.35124	2	0.955709	1.66495	2	0.878213	1.55953	2	0.85267	7.0874	5	0.995915	5.31677	5	0.982939	7.35533	5	0.938981	7.8457	5
vNADEPPGPPEQVGLSQFHLEPk N-Term(TMT6plex)_K23(TMT6plex)	Q96QE4	LRRC37B	0.989844	4.11217	4	1.06512	4.86062	4	0.849958	9.8059	4	0.907327	8.31347	4	0.998032	9.77062	4	0.828113	6.28205	4	1.12358	5.48739	4	1.13083	3.31425	4	0.997164	6.63258	4
eGMGAWPTWSR N-Term(TMT6plex)	Q96KX0	LYZL4	1.12713	7.17819	3	0.984591	1.61901	3	0.957225	2.64692	3	1.03394	3.38385	3	1.04984	1.66573	3	0.89768	7.67272	3	1.02917	3.22785	3	0.973281	2.48488	3	0.916238	6.28348	3
gSDWcGDHGR N-Term(TMT6plex)_C5(Carbamidomethyl)	Q96KX0	LYZL4	1.03015	3.83762	3	0.960629	4.78391	3	0.970269	10.0901	3	1.05662	6.54802	3	1.19387	11.8782	3	0.803595	0.0233641	2	0.994208	1.39521	2	0.950008	3.07514	2	0.785056	2.49877	2
ycQYSDTLAR N-Term(TMT6plex)_C2(Carbamidomethyl)	Q96KX0	LYZL4	1.34663	14.4523	2	1.04172	4.94778	2	0.958792	5.71327	2	1.24212	6.98835	2	1.22577	3.2612	2	0.846114	15.5789	3	1.06727	10.1809	3	1.00095	8.17028	3	0.86121	14.9139	3
iNENADGSFDYGLFQINSHYWcNDYk N-Term(TMT6plex)_C22(Carbamidomethyl)_K26(TMT6plex)	O75951	LYZL6	0.868456	#N/A	1	1.10174	#N/A	1	0.631458	#N/A	1	1.10149	#N/A	1	1.2934	#N/A	1	0.854483	5.33554	4	1.47213	8.70981	4	1.29823	10.9223	4	0.675966	13.6523	4
sYSENLcHVDcQDLLNPNLLAGIHcAk N-Term(TMT6plex)_C7(Carbamidomethyl)_C11(Carbamidomethyl)_C25(Carbamidomethyl)_K27(TMT6plex)	O75951	LYZL6	1.24817	7.68812	3	0.975263	2.34591	3	0.719816	1.05033	3	1.25042	3.62725	3	0.917791	6.41685	3	0.841418	7.74216	5	1.30489	11.7575	5	1.08653	6.63404	5	0.90013	9.08018	5
lQEENEk N-Term(TMT6plex)_K7(TMT6plex)	Q9NQ48	LZTFL1	0.92381	#N/A	1	0.877573	#N/A	1	0.922846	#N/A	1	0.941624	#N/A	1	0.987839	#N/A	1	0.979338	#N/A	1	1.08306	#N/A	1	1.17287	#N/A	1	1.16113	#N/A	1
qAESSPQR N-Term(TMT6plex)	Q9NTJ4	MAN2C1	1.06917	2.66212	2	1.14249	5.58932	2	1.08981	0.778226	2	0.89037	2.96306	2	0.937543	3.24197	2	0.980194	2.00134	2	1.05654	0.932715	2	1.10383	2.10897	2	1.03911	8.46681	2
gEFVTTVQQR N-Term(TMT6plex)	P40925	MDH1	0.98887	#N/A	1	0.891296	#N/A	1	0.899432	#N/A	1	0.854398	#N/A	1	0.828361	#N/A	1	0.9017	#N/A	1	1.08546	#N/A	1	1.05423	#N/A	1	0.952985	#N/A	1
sAPSIPk N-Term(TMT6plex)_K7(TMT6plex)	P40925	MDH1	1.02814	#N/A	1	0.986403	#N/A	1	0.993864	#N/A	1	0.883346	#N/A	1	0.891432	#N/A	1	0.923886	#N/A	1	0.968791	#N/A	1	0.934316	#N/A	1	0.936496	#N/A	1
sQGAALDk N-Term(TMT6plex)_K8(TMT6plex)	P40925	MDH1	1.19021	#N/A	1	1.05269	#N/A	1	1.07785	#N/A	1	1.01949	#N/A	1	1.03978	#N/A	1	0.980867	#N/A	1	1.06615	#N/A	1	0.992538	#N/A	1	0.901615	#N/A	1
aGAGSATLSMAYAGAR N-Term(TMT6plex)	P40926	MDH2	0.782611	24.9884	2	1.02737	12.9616	2	0.828294	14.0303	2	1.04893	9.08164	2	0.979454	12.2385	2	1.13647	6.52952	4	1.05318	6.45736	4	1.09722	7.02279	4	0.970296	3.8816	4
aNTFVAELk N-Term(TMT6plex)_K9(TMT6plex)	P40926	MDH2	0.999986	5.915	19	1.03451	4.32962	19	1.01836	4.52492	19	0.944796	4.8997	19	0.950071	5.96152	19	1.02678	11.7797	9	0.983993	5.88592	9	1.01649	2.534	9	1.07268	4.85927	9
eGVVEcSFVk N-Term(TMT6plex)_C6(Carbamidomethyl)_K10(TMT6plex)	P40926	MDH2	1.01707	0.174786	2	0.895122	6.0666	2	0.941452	5.28248	2	1.05443	5.78814	2	0.89335	9.07908	2	0.935356	5.07098	2	1.17058	1.06085	2	1.11382	3.38514	2	0.831032	9.47078	2
gcDVVVIPAGVPR N-Term(TMT6plex)_C2(Carbamidomethyl)	P40926	MDH2	0.949961	6.53843	10	0.900129	7.50648	10	0.994369	5.43591	10	0.988866	4.77563	10	0.992743	8.48749	10	0.938168	6.03693	4	1.10861	7.92322	4	1.07033	7.07627	4	0.961319	7.1144	4
gYLGPEQLPDcLk N-Term(TMT6plex)_C11(Carbamidomethyl)_K13(TMT6plex)	P40926	MDH2	0.905335	6.25542	12	0.84341	8.11473	12	0.871408	3.40178	12	1.01283	4.27939	12	0.972746	6.79769	12	0.922647	5.09843	9	1.09288	5.67746	9	1.05489	5.71678	9	0.91071	5.25251	9
hGVYNPNk N-Term(TMT6plex)_K8(TMT6plex)	P40926	MDH2	1.05468	5.91911	4	0.931254	9.21735	4	1.00897	5.26655	4	1.04435	4.67258	4	1.00348	7.08493	4	1.00245	5.14961	4	0.953187	2.12565	4	0.978079	3.53386	4	0.966228	5.90354	4
iFGVTTLDIVR N-Term(TMT6plex)	P40926	MDH2	1.11755	5.74574	8	1.06535	11.2957	8	1.07639	5.76048	8	1.0813	7.77251	8	1.02148	9.58071	8	1.02123	5.75053	14	0.983764	4.46169	14	1.03554	5.49211	14	1.09941	7.71689	14
iQEAGTEVVk N-Term(TMT6plex)_K10(TMT6plex)	P40926	MDH2	0.975135	4.65985	4	1.04704	4.07866	4	1.01912	6.5039	4	0.957974	1.88752	4	0.99855	6.10848	4	1.08331	2.7363	3	0.920003	6.81835	3	0.990843	6.5731	3	1.07463	9.24801	3
lTLYDIAHTPGVAADLSHIETk N-Term(TMT6plex)_K22(TMT6plex)	P40926	MDH2	0.942044	11.2992	7	1.02192	7.1271	7	0.964287	8.69039	7	1.01417	8.16946	7	1.11261	7.42724	7	1.07566	5.86492	9	1.02851	7.8613	9	1.10265	8.17642	9	1.12423	5.99565	9
mISDAIPELk N-Term(TMT6plex)_K10(TMT6plex)	P40926	MDH2	1.01266	8.67074	10	1.04056	3.03411	10	1.03219	3.22716	10	1.04661	3.98163	10	1.08667	5.03038	10	1.02599	4.90976	10	0.948265	4.62298	10	0.97646	5.58182	10	1.00653	5.29395	10
nSPLVSR N-Term(TMT6plex)	P40926	MDH2	1.10789	6.73018	2	1.18809	10.3626	2	1.10994	15.98	2	1.24484	3.10277	2	1.27119	15.1653	2	1.05499	#N/A	1	0.927329	#N/A	1	1.01292	#N/A	1	0.98877	#N/A	1
sQETEcTYFSTPLLLGk N-Term(TMT6plex)_C6(Carbamidomethyl)_K17(TMT6plex)	P40926	MDH2	1.08734	#N/A	1	1.10075	#N/A	1	0.904479	#N/A	1	1.38	#N/A	1	1.19396	#N/A	1	0.975354	#N/A	1	1.24551	#N/A	1	1.15822	#N/A	1	0.752775	#N/A	1
vAVLGASGGIGQPLSLLLk N-Term(TMT6plex)_K19(TMT6plex)	P40926	MDH2	0.954766	18.5192	6	1.03734	5.69167	6	0.800857	12.6669	6	1.02494	14.8998	6	1.05681	17.2156	6	1.11668	6.4809	13	1.12711	8.55102	13	1.07632	7.54617	13	1.03048	5.13218	13
vDFPQDQLTALTGR N-Term(TMT6plex)	P40926	MDH2	0.957277	6.07463	14	1.03697	8.31976	14	0.93863	5.91257	14	0.995931	5.17215	14	1.04584	6.92097	14	1.04533	5.00758	9	0.970238	4.85122	9	1.0439	3.47341	9	1.02623	4.32875	9
vNVPVIGGHAGk N-Term(TMT6plex)_K12(TMT6plex)	P40926	MDH2	1.58989	#N/A	1	1.01253	#N/A	1	1.06663	#N/A	1	0.907619	#N/A	1	0.826357	#N/A	1	1.09076	3.11509	3	0.923586	14.7112	3	1.0252	9.29052	3	1.14383	2.8629	3
vSSFEEk N-Term(TMT6plex)_K7(TMT6plex)	P40926	MDH2	0.90505	4.01951	3	0.981984	6.1851	3	1.01438	6.76736	3	1.00853	6.36637	3	1.03483	1.68138	3	1.07681	6.56412	3	0.946877	4.89176	3	0.968292	3.44121	3	1.05957	3.81273	3
aVVVTDGER N-Term(TMT6plex)	P23368	ME2	0.733442	#N/A	1	0.919827	#N/A	1	0.756835	#N/A	1	0.941363	#N/A	1	0.926855	#N/A	1	0.961256	#N/A	1	1.0344	#N/A	1	1.04718	#N/A	1	1.10897	#N/A	1
yPEPEDk N-Term(TMT6plex)_K7(TMT6plex)	P23368	ME2	0.711781	#N/A	1	0.768695	#N/A	1	0.808244	#N/A	1	0.891316	#N/A	1	0.961014	#N/A	1	0.959783	3.86963	2	1.10719	2.69502	2	1.13087	6.86182	2	1.23373	5.95917	2
eLPSATPNTAGSSSTR N-Term(TMT6plex)	Q9BUN1	MENT	0.96264	8.4288	3	1.09666	16.3981	3	0.560346	13.1773	3	1.23279	16.2959	3	1.03459	14.5942	3	1.22548	24.3631	3	1.14381	21.546	3	1.20797	23.2177	3	1.08634	22.4485	3
fIANSQEPEIR N-Term(TMT6plex)	Q9BUN1	MENT	0.987126	8.34705	5	0.949335	7.33718	5	0.933154	7.2588	5	1.09469	8.33379	5	1.06941	8.92485	5	1.05818	3.14473	4	0.92017	6.57137	4	0.940433	7.1625	4	0.936042	4.8013	4
iILEDENDAMADADR N-Term(TMT6plex)	Q9BUN1	MENT	1.09492	10.0017	20	1.06381	6.69102	20	0.953418	8.00229	20	0.983903	8.42672	20	0.951212	6.70048	20	0.897487	9.55952	8	1.06703	4.45699	8	1.08217	5.04679	8	0.981393	8.73137	8
iILEDENDAmADADR N-Term(TMT6plex)_M10(Oxidation)	Q9BUN1	MENT	0.883156	#N/A	1	1.09449	#N/A	1	0.780674	#N/A	1	0.890735	#N/A	1	0.992827	#N/A	1	1.17281	#N/A	1	0.791754	#N/A	1	1.02536	#N/A	1	1.09625	#N/A	1
lAGPAAAELLAATVSTGFSR N-Term(TMT6plex)	Q9BUN1	MENT	1.04366	3.97423	4	1.11999	17.95	4	0.760407	10.2848	4	0.975432	15.0342	4	0.905504	7.98905	4	0.956385	13.9008	12	1.10654	8.16119	12	1.15094	12.9514	12	1.03211	12.925	12
lTSSLPR N-Term(TMT6plex)	Q9BUN1	MENT	1.00644	8.93877	2	0.963297	15.0615	2	1.06291	4.34523	2	1.14671	6.60211	2	1.08009	10.173	2	1.01987	4.99201	4	1.00796	4.19324	4	0.979744	4.76505	4	1.02512	0.353826	4
sSAINEEDGSSEEGVVINAGk N-Term(TMT6plex)_K21(TMT6plex)	Q9BUN1	MENT	1.11156	8.43554	8	1.11713	7.43337	8	1.05923	16.3136	8	1.07054	7.42588	8	1.28201	11.8384	8	0.991837	5.98889	4	1.05055	11.4106	4	1.06818	8.56237	4	1.01691	11.2429	4
sSPSLPPASPcPALAFWk N-Term(TMT6plex)_C11(Carbamidomethyl)_K18(TMT6plex)	Q9BUN1	MENT	1.08745	8.86637	9	0.994479	9.31649	9	0.814852	9.73996	9	1.14692	21.4545	9	1.0515	17.141	9	0.897449	10.8094	11	1.24444	12.9312	11	1.11249	11.1287	11	0.904885	9.74499	11
vGALSQLR N-Term(TMT6plex)	Q9BUN1	MENT	1.4371	13.2344	6	1.13061	7.61267	6	1.04382	7.10081	6	1.08438	9.01434	6	0.924434	6.03947	6	0.982677	4.51063	5	0.938242	7.31032	5	0.965237	4.31	5	0.988397	5.65368	5
wPSPSPTAMPSPEDLR N-Term(TMT6plex)	Q9BUN1	MENT	1.08067	9.20025	21	1.04328	6.57484	21	0.914874	8.53964	21	1.14129	6.07617	21	1.02534	5.91981	21	0.927342	4.52218	13	1.1252	8.647	13	1.09417	6.55332	13	1.02711	7.4474	13
dLLSISDGR N-Term(TMT6plex)	P58340	MLF1	0.938738	9.63715	2	0.956295	1.59908	2	0.999909	6.6283	2	1.01596	1.12019	2	0.962377	7.10555	2	0.996157	3.7323	2	0.905395	3.43728	2	0.931374	11.0635	2	0.978619	6.30893	2
dSDSGLEk N-Term(TMT6plex)_K8(TMT6plex)	P58340	MLF1	0.854586	4.12078	2	0.867126	1.82195	2	0.921791	1.99595	2	1.04466	0.918339	2	1.03061	4.17408	2	1.13731	1.78339	3	0.977711	8.93695	3	0.980979	7.53122	3	1.01067	9.60523	3
ekPQQSPAIEHGR N-Term(TMT6plex)_K2(TMT6plex)	P58340	MLF1	1.01389	#N/A	1	1.00055	#N/A	1	0.995723	#N/A	1	1.0596	#N/A	1	1.03055	#N/A	1	1.19755	16.325	2	0.918875	23.9427	2	0.928783	12.995	2	1.11449	2.73557	2
mLNSSFEDDPFFSESILAHR N-Term(TMT6plex)	P58340	MLF1	1.00674	#N/A	1	0.874198	#N/A	1	0.809358	#N/A	1	0.990805	#N/A	1	1.04256	#N/A	1	1.02578	#N/A	1	0.967397	#N/A	1	1.0028	#N/A	1	1.02368	#N/A	1
sFSEPFGR N-Term(TMT6plex)	P58340	MLF1	0.963802	3.97598	2	0.941964	6.39659	2	0.949927	1.90993	2	1.03568	6.09039	2	0.980918	3.31248	2	1.05525	0.292834	2	0.981188	0.83006	2	0.993562	7.14555	2	1.04055	0.0935227	2
sNVLGDk N-Term(TMT6plex)_K7(TMT6plex)	P58340	MLF1	0.974499	0.0831929	2	0.965008	2.27745	2	0.987968	0.421504	2	1.12206	7.76817	2	1.09634	8.51469	2	1.05282	3.63178	2	0.950161	10.8492	2	0.923163	5.72499	2	1.04902	8.42522	2
sVGHENPGSR N-Term(TMT6plex)	P58340	MLF1	0.683006	17.2036	2	0.78599	5.24978	2	0.830073	1.24637	2	0.814842	10.8002	2	0.904109	15.9984	2	0.821189	0.781172	2	1.49676	0.925832	2	1.51652	2.28355	2	1.6369	0.601246	2
vFQASTQTR N-Term(TMT6plex)	P58340	MLF1	1.13303	2.9721	2	1.20774	2.8903	2	1.21245	1.35498	2	0.983058	2.37519	2	0.990772	6.00612	2	1.12744	10.8327	2	0.926629	4.57018	2	1.00889	0.115559	2	1.12612	4.72069	2
aTVPQEER N-Term(TMT6plex)	Q495T6	MMEL1	1.11117	#N/A	1	1.10052	#N/A	1	1.02218	#N/A	1	0.929922	#N/A	1	0.9575	#N/A	1	0.957476	#N/A	1	0.956843	#N/A	1	1.00681	#N/A	1	1.0244	#N/A	1
nQMVQNENDNR N-Term(TMT6plex)	Q8NEH6	MNS1	1.11523	#N/A	1	1.09599	#N/A	1	0.941712	#N/A	1	1.01286	#N/A	1	1.07738	#N/A	1	1.05731	#N/A	1	1.0911	#N/A	1	0.93857	#N/A	1	0.979326	#N/A	1
aSPEIISGR N-Term(TMT6plex)	P0DKB6	MPC1L	0.864813	#N/A	1	0.936653	#N/A	1	1.06263	#N/A	1	0.815198	#N/A	1	0.923111	#N/A	1	1.07928	#N/A	1	0.975826	#N/A	1	1.04659	#N/A	1	1.04893	#N/A	1
tVFFWAPIMk N-Term(TMT6plex)_K10(TMT6plex)	O95563	MPC2	1.16542	#N/A	1	1.19063	#N/A	1	1.00088	#N/A	1	1.11232	#N/A	1	1.00596	#N/A	1	1.08193	#N/A	1	1.03856	#N/A	1	1.08663	#N/A	1	1.08026	#N/A	1
mMITSQDVLHSWAVPTLGLk N-Term(TMT6plex)_K20(TMT6plex)	P00403	MT-CO2	1.04562	#N/A	1	1.11756	#N/A	1	0.898552	#N/A	1	1.11748	#N/A	1	1.0851	#N/A	1	1.11459	10.5996	2	1.00829	3.20802	2	1.0629	8.92619	2	1.15353	0.00687855	2
vVLPIEAPIR N-Term(TMT6plex)	P00403	MT-CO2	0.825087	7.53699	2	0.848422	1.8998	2	0.971358	2.54398	2	0.967438	3.47553	2	0.973447	7.9953	2	1.08071	5.318	3	0.97551	0.747761	3	1.02813	2.14733	3	1.08142	1.12096	3
sGVLDTLTk N-Term(TMT6plex)_K9(TMT6plex)	Q99417	MYCBP	0.989778	#N/A	1	0.964987	#N/A	1	1.00816	#N/A	1	0.932686	#N/A	1	0.916961	#N/A	1	0.93389	#N/A	1	1.04256	#N/A	1	1.01984	#N/A	1	1.05541	#N/A	1
tEEFEVTk N-Term(TMT6plex)_K8(TMT6plex)	Q969H8	MYDGF	1.17224	1.27981	2	1.19356	5.84164	2	1.42594	3.34124	2	0.891884	6.86174	2	0.980525	0.209675	2	0.900366	#N/A	1	0.821817	#N/A	1	0.870789	#N/A	1	1.01136	#N/A	1
nSSQETcTR N-Term(TMT6plex)_C7(Carbamidomethyl)	Q6IA69	NADSYN1	1.71039	#N/A	1	1.27157	#N/A	1	1.24852	#N/A	1	1.04838	#N/A	1	1.20172	#N/A	1	0.886186	#N/A	1	1.31139	#N/A	1	1.0877	#N/A	1	0.725204	#N/A	1
yTEQITNEk N-Term(TMT6plex)_K9(TMT6plex)	Q16718	NDUFA5	1.12188	#N/A	1	1.06473	#N/A	1	1.23101	#N/A	1	0.841568	#N/A	1	1.05045	#N/A	1	0.97726	#N/A	1	0.92372	#N/A	1	0.936798	#N/A	1	1.04618	#N/A	1
aVTPAPPIk N-Term(TMT6plex)_K9(TMT6plex)	O95182	NDUFA7	0.897948	#N/A	1	0.896639	#N/A	1	1.10281	#N/A	1	1.02129	#N/A	1	1.17026	#N/A	1	1.04943	#N/A	1	0.863746	#N/A	1	0.953588	#N/A	1	1.09441	#N/A	1
tGNEEQTR N-Term(TMT6plex)	Q9GZT8	NIF3L1	1.47504	#N/A	1	1.61812	#N/A	1	1.29514	#N/A	1	1.2299	#N/A	1	1.19177	#N/A	1	1.00713	#N/A	1	0.934384	#N/A	1	1.01999	#N/A	1	0.965451	#N/A	1
gQDWEQTQk N-Term(TMT6plex)_K9(TMT6plex)	Q86X76	NIT1	1.02077	#N/A	1	1.0055	#N/A	1	0.989409	#N/A	1	1.03464	#N/A	1	1.17929	#N/A	1	0.819379	#N/A	1	0.992538	#N/A	1	0.965782	#N/A	1	0.916268	#N/A	1
eAGFDLTQVk N-Term(TMT6plex)_K10(TMT6plex)	Q8N427	NME8	0.96587	#N/A	1	1.0232	#N/A	1	1.03658	#N/A	1	1.03871	#N/A	1	1.10805	#N/A	1	0.92783	3.40354	2	1.05084	2.29083	2	1.00559	2.51911	2	1.06142	4.70664	2
hNPPSEETEPQTDTEPNER N-Term(TMT6plex)	Q8N427	NME8	0.909949	#N/A	1	1.4572	#N/A	1	0.688185	#N/A	1	0.985988	#N/A	1	0.815617	#N/A	1	1.03106	#N/A	1	0.71805	#N/A	1	0.939638	#N/A	1	1.71905	#N/A	1
iQGANAPLVNk N-Term(TMT6plex)_K11(TMT6plex)	Q8N427	NME8	0.978099	#N/A	1	0.963125	#N/A	1	0.928065	#N/A	1	0.888761	#N/A	1	1.02916	#N/A	1	0.929417	#N/A	1	1.00721	#N/A	1	0.956211	#N/A	1	0.937841	#N/A	1
lMGPTDPEEAk N-Term(TMT6plex)_K11(TMT6plex)	Q8N427	NME8	0.926388	#N/A	1	1.00775	#N/A	1	0.963117	#N/A	1	0.905697	#N/A	1	0.894978	#N/A	1	0.870268	#N/A	1	0.945776	#N/A	1	0.991519	#N/A	1	1.07124	#N/A	1
lITINQQWkPIEELQNVQR N-Term(TMT6plex)_K9(TMT6plex)	Q9C002	NMES1	0.93149	4.46042	5	1.05447	6.24206	5	0.74552	2.22237	5	1.05335	3.97821	5	1.00998	6.68114	5	1.0901	5.17306	8	1.07803	7.18056	8	1.07455	6.19029	8	1.02362	5.73903	8
aTLEEAR N-Term(TMT6plex)	P55786	NPEPPS	0.99142	#N/A	1	0.958647	#N/A	1	1.0667	#N/A	1	0.923995	#N/A	1	1.07109	#N/A	1	0.947301	#N/A	1	0.96353	#N/A	1	0.934755	#N/A	1	0.98236	#N/A	1
eTALLIDPk N-Term(TMT6plex)_K9(TMT6plex)	P55786	NPEPPS	0.987034	#N/A	1	0.970296	#N/A	1	1.01915	#N/A	1	1.07906	#N/A	1	1.03468	#N/A	1	1.00042	#N/A	1	0.938844	#N/A	1	0.977966	#N/A	1	0.912384	#N/A	1
qADMQEEk N-Term(TMT6plex)_K8(TMT6plex)	P55786	NPEPPS	1.03174	#N/A	1	1.10205	#N/A	1	1.12305	#N/A	1	1.06579	#N/A	1	1.10613	#N/A	1	0.934379	#N/A	1	0.985523	#N/A	1	0.988194	#N/A	1	0.912577	#N/A	1
hGGSDNASTDcER N-Term(TMT6plex)_C11(Carbamidomethyl)	O43847	NRDC	#N/A	#N/A	1	0.495911	#N/A	1	0.985177	#N/A	1	1.19836	#N/A	1	1.22076	#N/A	1	0.937038	#N/A	1	1.38024	#N/A	1	1.13163	#N/A	1	0.907478	#N/A	1
aAQSTAmNR N-Term(TMT6plex)_M7(Oxidation)	P46459	NSF	0.54478	#N/A	1	1.01523	#N/A	1	0.727692	#N/A	1	0.814065	#N/A	1	0.908515	#N/A	1	1.45826	#N/A	1	0.890508	#N/A	1	1.14815	#N/A	1	0.909314	#N/A	1
eLAVETk N-Term(TMT6plex)_K7(TMT6plex)	P46459	NSF	0.79985	#N/A	1	0.95723	#N/A	1	0.908589	#N/A	1	0.911075	#N/A	1	0.942189	#N/A	1	1.02781	4.71011	2	0.999823	3.79601	2	1.04288	0.146986	2	1.12544	1.29504	2
sIDSNPYDTDk N-Term(TMT6plex)_K11(TMT6plex)	P46459	NSF	1.01981	#N/A	1	0.894013	#N/A	1	0.906168	#N/A	1	1.0698	#N/A	1	1.03281	#N/A	1	0.987744	0.832752	2	1.03864	6.01712	2	1.01746	7.67111	2	0.969338	7.33355	2
tTIAQQVk N-Term(TMT6plex)_K8(TMT6plex)	P46459	NSF	1.06022	#N/A	1	1.0212	#N/A	1	1.0291	#N/A	1	1.13912	#N/A	1	1.11506	#N/A	1	1.00713	0.366901	2	1.03204	5.87791	2	0.999918	4.45392	2	1.00783	10.515	2
dPIGYLk N-Term(TMT6plex)_K7(TMT6plex)	Q96P26	NT5C1B	0.972759	#N/A	1	0.92834	#N/A	1	0.93561	#N/A	1	1.01054	#N/A	1	0.9033	#N/A	1	1.01566	5.39559	2	1.16412	5.63076	2	1.1137	6.35232	2	1.11348	0.994113	2
gFLEDLGR N-Term(TMT6plex)	Q96P26	NT5C1B	0.979388	3.99908	2	0.883913	9.36713	2	0.937588	0.413172	2	0.888442	0.712727	2	0.867141	1.80566	2	0.958364	2.58899	2	1.14077	4.66071	2	1.11836	4.4607	2	1.12895	6.50758	2
nSLSEQQQQQR N-Term(TMT6plex)	Q96P26	NT5C1B	0.690114	#N/A	1	0.786116	#N/A	1	0.899381	#N/A	1	0.833131	#N/A	1	0.815548	#N/A	1	0.952238	#N/A	1	1.29589	#N/A	1	1.06225	#N/A	1	1.38197	#N/A	1
aDIEEIk N-Term(TMT6plex)_K7(TMT6plex)	P80303	NUCB2	0.942281	#N/A	1	0.976354	#N/A	1	0.975693	#N/A	1	1.07104	#N/A	1	0.982647	#N/A	1	1.12162	#N/A	1	0.97616	#N/A	1	0.936717	#N/A	1	0.810595	#N/A	1
lVSSDPEINTk N-Term(TMT6plex)_K11(TMT6plex)	Q9Y266	NUDC	1.04998	#N/A	1	0.987444	#N/A	1	1.09783	#N/A	1	0.996738	#N/A	1	1.0157	#N/A	1	0.924236	#N/A	1	0.995994	#N/A	1	1.03841	#N/A	1	0.972844	#N/A	1
sETSGPQIk N-Term(TMT6plex)_K9(TMT6plex)	Q9Y266	NUDC	1.1016	#N/A	1	1.0287	#N/A	1	1.11286	#N/A	1	1.06415	#N/A	1	1.08717	#N/A	1	1.07782	#N/A	1	0.999498	#N/A	1	0.956919	#N/A	1	0.965818	#N/A	1
sMGLPTSDEQk N-Term(TMT6plex)_K11(TMT6plex)	Q9Y266	NUDC	1.21852	0.409853	2	1.16371	5.5796	2	1.10342	0.965135	2	1.08747	2.88022	2	1.05722	0.277438	2	0.876547	3.04188	2	1.08088	2.27489	2	1.05473	0.888522	2	0.979182	2.76882	2
aAPQSPSVPk N-Term(TMT6plex)_K10(TMT6plex)	O75694	NUP155	0.925023	2.86146	2	0.888295	0.304625	2	0.896544	2.1989	2	1.0237	0.169059	2	0.976554	2.44709	2	1.03772	#N/A	1	1.08473	#N/A	1	0.946778	#N/A	1	0.978615	#N/A	1
gLQEFLDR N-Term(TMT6plex)	O75694	NUP155	0.9231	#N/A	1	0.951712	#N/A	1	0.944117	#N/A	1	0.895067	#N/A	1	0.902108	#N/A	1	1.16006	#N/A	1	0.864985	#N/A	1	0.907614	#N/A	1	1.02337	#N/A	1
iSLQAIQQLVR N-Term(TMT6plex)	O75694	NUP155	1.00687	#N/A	1	1.11165	#N/A	1	1.03296	#N/A	1	1.00983	#N/A	1	1.0624	#N/A	1	1.16595	#N/A	1	0.979483	#N/A	1	1.03151	#N/A	1	1.23432	#N/A	1
fQDDNVEGDk N-Term(TMT6plex)_K10(TMT6plex)	Q92621	NUP205	0.949607	#N/A	1	1.05936	#N/A	1	1.06812	#N/A	1	1.07705	#N/A	1	1.03564	#N/A	1	1.02981	#N/A	1	0.924913	#N/A	1	0.950359	#N/A	1	0.922664	#N/A	1
lEEGSELEk N-Term(TMT6plex)_K9(TMT6plex)	Q92621	NUP205	0.870787	#N/A	1	1.00201	#N/A	1	1.0305	#N/A	1	0.960388	#N/A	1	0.980109	#N/A	1	0.998825	#N/A	1	0.986659	#N/A	1	1.01763	#N/A	1	1.03972	#N/A	1
aLNPVEVALVTWQSVk N-Term(TMT6plex)_K16(TMT6plex)	Q5VU65	NUP210L	1.04895	17.5014	2	0.96332	7.5019	2	0.92181	6.77032	2	0.962442	15.0745	2	0.908377	11.7132	2	1.27473	#N/A	1	0.950511	#N/A	1	0.965614	#N/A	1	1.0527	#N/A	1
dDLLHIGPGNk N-Term(TMT6plex)_K11(TMT6plex)	Q5VU65	NUP210L	1.11016	#N/A	1	1.08285	#N/A	1	1.02536	#N/A	1	1.01409	#N/A	1	0.881397	#N/A	1	1.04547	#N/A	1	0.948006	#N/A	1	0.967133	#N/A	1	1.02558	#N/A	1
dTVLELAVFDQHR N-Term(TMT6plex)	Q5VU65	NUP210L	1.02014	#N/A	1	1.12914	#N/A	1	0.959472	#N/A	1	0.917025	#N/A	1	0.870836	#N/A	1	1.04521	12.9537	2	0.926615	7.37857	2	0.898361	10.2031	2	0.963942	4.16354	2
eISNLPR N-Term(TMT6plex)	Q5VU65	NUP210L	0.965999	#N/A	1	0.935667	#N/A	1	1.01363	#N/A	1	0.95397	#N/A	1	0.965387	#N/A	1	0.991718	#N/A	1	0.958469	#N/A	1	0.979775	#N/A	1	0.949257	#N/A	1
eIVTDHELR N-Term(TMT6plex)	Q5VU65	NUP210L	1.01941	#N/A	1	1.04685	#N/A	1	1.00428	#N/A	1	1.05691	#N/A	1	1.00378	#N/A	1	1.09052	4.71793	2	0.909218	4.88476	2	0.941759	4.12665	2	0.976505	0.701582	2
fFLELNAEk N-Term(TMT6plex)_K9(TMT6plex)	Q5VU65	NUP210L	1.08577	1.24519	2	1.01532	7.00676	2	1.02219	3.14791	2	1.07413	0.555053	2	1.09506	12.8501	2	1.09223	2.16213	2	0.88632	6.35488	2	0.912861	9.33444	2	0.963431	5.24893	2
fPLEHYILELQDHR N-Term(TMT6plex)	Q5VU65	NUP210L	1.11979	19.2666	3	1.08184	2.01677	3	0.92494	7.23742	3	0.890364	7.19544	3	0.93033	9.99475	3	0.961152	13.1927	3	0.748522	20.2035	3	0.846038	18.3106	3	0.769909	24.3996	3
hIEVFPPFR N-Term(TMT6plex)	Q5VU65	NUP210L	0.979626	14.6775	2	1.08542	1.32633	2	1.02854	5.70229	2	0.967072	10.4675	2	0.879593	4.266	2	0.984093	#N/A	1	0.803588	#N/A	1	0.947263	#N/A	1	0.943985	#N/A	1
hQQEVk N-Term(TMT6plex)_K6(TMT6plex)	Q5VU65	NUP210L	1.25609	#N/A	1	1.02457	#N/A	1	1.15686	#N/A	1	1.03149	#N/A	1	1.10215	#N/A	1	1.23931	7.10487	2	0.862943	9.19861	2	0.8307	4.78736	2	0.870016	2.20632	2
qGDVILVSGIR N-Term(TMT6plex)	Q5VU65	NUP210L	1.06599	#N/A	1	0.934794	#N/A	1	1.29309	#N/A	1	1.04125	#N/A	1	1.17363	#N/A	1	1.21318	#N/A	1	0.944861	#N/A	1	1.03698	#N/A	1	1.01225	#N/A	1
sPGTAMIFHDIPGVVk N-Term(TMT6plex)_K16(TMT6plex)	Q5VU65	NUP210L	0.957809	1.40312	3	1.02448	2.3037	3	0.944649	2.84962	3	0.97038	1.76272	3	0.970781	4.59033	3	1.04347	7.6665	2	0.955148	9.27714	2	0.989521	11.3341	2	0.994285	17.1844	2
vPAGAQPcPLPQHNk N-Term(TMT6plex)_C8(Carbamidomethyl)_K15(TMT6plex)	Q5VU65	NUP210L	0.919971	#N/A	1	0.990778	#N/A	1	1.00065	#N/A	1	1.03661	#N/A	1	1.15088	#N/A	1	1.06097	#N/A	1	1.01797	#N/A	1	1.06751	#N/A	1	0.963913	#N/A	1
vYISDNLR N-Term(TMT6plex)	Q5VU65	NUP210L	0.935115	8.38537	2	0.918043	8.01667	2	1.00139	1.41933	2	0.929937	14.8974	2	1.03567	3.47642	2	0.970851	#N/A	1	0.962643	#N/A	1	1.03431	#N/A	1	0.996167	#N/A	1
aSTSDYQVISDR N-Term(TMT6plex)	Q8NFH5	NUP35	0.901219	5.61047	2	0.898613	5.39667	2	0.970771	4.09619	2	0.937598	1.4347	2	0.943229	0.323207	2	1.09498	#N/A	1	0.907715	#N/A	1	0.886063	#N/A	1	0.927678	#N/A	1
sVMESSDR N-Term(TMT6plex)	Q8NFH5	NUP35	0.982939	#N/A	1	0.940799	#N/A	1	1.07211	#N/A	1	1.02747	#N/A	1	1.00155	#N/A	1	0.922431	#N/A	1	0.965097	#N/A	1	0.986328	#N/A	1	0.983194	#N/A	1
tELSPAQIk N-Term(TMT6plex)_K9(TMT6plex)	Q7Z3B4	NUP54	1.04693	#N/A	1	1.07644	#N/A	1	1.05679	#N/A	1	1.15903	#N/A	1	1.16722	#N/A	1	1.0767	#N/A	1	0.946789	#N/A	1	1.0057	#N/A	1	1.01519	#N/A	1
vDNPDSEk N-Term(TMT6plex)_K8(TMT6plex)	Q7Z3B4	NUP54	1.093	#N/A	1	1.17727	#N/A	1	1.10277	#N/A	1	1.15241	#N/A	1	1.14324	#N/A	1	1.04201	8.70395	2	0.893362	2.64553	2	0.89826	4.58621	2	0.845989	10.9389	2
eQSGTIYLQHADEER N-Term(TMT6plex)	P37198	NUP62	0.875336	#N/A	1	0.998466	#N/A	1	1.00451	#N/A	1	0.799404	#N/A	1	0.939642	#N/A	1	0.827023	#N/A	1	1.00579	#N/A	1	0.973283	#N/A	1	0.998884	#N/A	1
aQGISANk N-Term(TMT6plex)_K8(TMT6plex)	Q8N1F7	NUP93	0.95102	#N/A	1	0.980228	#N/A	1	1.00358	#N/A	1	0.915685	#N/A	1	1.00223	#N/A	1	1.08572	1.79453	2	0.880937	2.90257	2	0.936787	0.918597	2	1.05079	3.89216	2
lSPATENk N-Term(TMT6plex)_K8(TMT6plex)	Q8N1F7	NUP93	0.917866	#N/A	1	0.991016	#N/A	1	1.01828	#N/A	1	0.997943	#N/A	1	1.17234	#N/A	1	1.14891	#N/A	1	0.863531	#N/A	1	0.915291	#N/A	1	0.958624	#N/A	1
lVPLNQESVEER N-Term(TMT6plex)	Q8N1F7	NUP93	1.00793	0.281875	2	1.22503	0.163406	2	1.21075	5.22618	2	0.963668	2.27973	2	0.954282	2.68227	2	1.11407	2.51948	2	0.834562	5.88414	2	0.929245	0.881287	2	1.21125	1.51571	2
nLQEIQQAGER N-Term(TMT6plex)	Q8N1F7	NUP93	1.13258	4.41504	2	1.13057	5.06973	2	1.13592	0.840757	2	1.08667	1.1931	2	1.16371	4.76333	2	1.06951	#N/A	1	1.05965	#N/A	1	1.05794	#N/A	1	0.915922	#N/A	1
tSQETADVk N-Term(TMT6plex)_K9(TMT6plex)	Q8N1F7	NUP93	1.06861	16.8819	2	1.12826	6.87981	2	1.23758	1.95947	2	1.11028	1.26814	2	1.44883	6.37652	2	1.0581	#N/A	1	0.830614	#N/A	1	0.874923	#N/A	1	0.919742	#N/A	1
vASVAENk N-Term(TMT6plex)_K8(TMT6plex)	Q8N1F7	NUP93	0.962825	#N/A	1	1.06906	#N/A	1	1.11023	#N/A	1	0.973938	#N/A	1	1.09263	#N/A	1	1.20236	#N/A	1	0.83039	#N/A	1	0.943125	#N/A	1	1.00634	#N/A	1
aLQTTGTAk N-Term(TMT6plex)_K9(TMT6plex)	P52948	NUP98	0.942191	#N/A	1	0.982071	#N/A	1	1.04524	#N/A	1	1.06537	#N/A	1	1.25116	#N/A	1	0.999585	#N/A	1	0.89732	#N/A	1	0.889448	#N/A	1	0.894344	#N/A	1
aEVEAIMEQLk N-Term(TMT6plex)_K11(TMT6plex)	Q5BJF6	ODF2	1.15056	14.926	3	0.983436	4.37372	3	0.895265	2.1742	3	0.984777	3.35815	3	0.812794	8.53093	3	0.89546	5.2298	2	1.32006	3.97006	2	1.1139	0.047457	2	0.972053	14.392	2
aSFAPMEDk N-Term(TMT6plex)_K9(TMT6plex)	Q5BJF6	ODF2	1.07099	3.15123	2	0.845443	7.89122	2	0.791033	7.15084	2	0.951056	0.518605	2	0.698383	1.76567	2	0.892534	0.0436591	2	1.3393	2.87557	2	1.13561	0.530379	2	1.05407	4.40172	2
dkEVEELLQEIQcEk N-Term(TMT6plex)_K2(TMT6plex)_C13(Carbamidomethyl)_K15(TMT6plex)	Q5BJF6	ODF2	1.09614	1.94359	2	0.854954	0.156383	2	0.843639	1.59713	2	1.08999	2.79575	2	0.873726	3.67649	2	0.898909	7.74991	6	1.40131	7.37768	6	1.16101	4.22709	6	0.961066	4.28219	6
dLYVAEALSTLESWR N-Term(TMT6plex)	Q5BJF6	ODF2	0.986999	15.9308	2	1.10022	19.8748	2	0.87845	17.5633	2	0.983185	23.9031	2	0.847134	11.207	2	1.03864	14.1391	12	1.11276	15.2334	12	1.07561	7.62042	12	1.11188	9.30885	12
ekGDLELEIIVLNDR N-Term(TMT6plex)_K2(TMT6plex)	Q5BJF6	ODF2	1.0848	5.59015	2	1.05097	4.85684	2	0.867551	1.45703	2	1.01806	3.64682	2	0.894323	2.38077	2	0.975808	#N/A	1	1.14197	#N/A	1	1.08804	#N/A	1	1.05441	#N/A	1
lAEADSEk N-Term(TMT6plex)_K8(TMT6plex)	Q5BJF6	ODF2	1.13498	1.95474	2	0.895287	13.3872	2	0.917682	6.22709	2	1.0813	8.33671	2	1.01697	12.574	2	0.959011	5.86306	2	1.22007	4.74669	2	1.09506	4.96569	2	0.975924	0.776859	2
lAEcQDQLQGYER N-Term(TMT6plex)_C4(Carbamidomethyl)	Q5BJF6	ODF2	1.18947	14.299	3	0.858435	11.798	3	0.854987	11.9286	3	1.03005	12.6228	3	0.82156	6.13172	3	0.796027	2.9213	3	1.43014	13.6248	3	1.12332	5.11433	3	0.911549	4.49902	3
lEADEVAAQLER N-Term(TMT6plex)	Q5BJF6	ODF2	1.13263	5.03251	2	1.01681	3.13329	2	1.02855	0.172233	2	0.98421	5.90054	2	0.842412	1.23685	2	0.859405	4.11468	3	1.20637	10.2468	3	1.05639	3.68093	3	1.05351	7.42396	3
lLLLLQDk N-Term(TMT6plex)_K8(TMT6plex)	Q5BJF6	ODF2	0.935893	4.21642	4	0.908525	6.47872	4	0.887994	1.34669	4	0.967633	4.37793	4	0.830392	6.11341	4	0.889455	5.44413	6	1.29508	5.30166	6	1.16941	6.99782	6	1.04658	2.8807	6
lMEQQGALLk N-Term(TMT6plex)_K10(TMT6plex)	Q5BJF6	ODF2	1.31699	#N/A	1	0.928779	#N/A	1	1.00751	#N/A	1	1.1269	#N/A	1	0.882144	#N/A	1	0.883854	0.719319	2	1.32081	9.27773	2	1.05127	5.95615	2	0.876387	6.6642	2
lNQAHLEVQQLk N-Term(TMT6plex)_K12(TMT6plex)	Q5BJF6	ODF2	1.1282	7.98423	8	0.925175	6.3352	8	0.906996	5.02674	8	1.10127	6.10011	8	0.88421	3.34804	8	0.918265	1.32541	2	1.24177	2.84056	2	1.10196	3.18397	2	1.01653	12.2482	2
lSTFEETNR N-Term(TMT6plex)	Q5BJF6	ODF2	1.23856	0.0782725	2	0.896169	5.97516	2	0.94103	4.17304	2	1.10133	2.73473	2	1.04926	0.592625	2	0.928328	3.91652	3	1.18977	8.87138	3	1.05327	2.23089	3	0.96633	4.78339	3
nIDLTAIISDLR N-Term(TMT6plex)	Q5BJF6	ODF2	1.26307	9.54726	4	1.00769	3.99322	4	0.955619	2.20541	4	1.04276	3.71077	4	0.949218	3.61989	4	0.887065	4.18807	6	1.16853	5.06845	6	1.06396	2.44826	6	1.0443	3.66221	6
nYEGMIDNYk N-Term(TMT6plex)_K10(TMT6plex)	Q5BJF6	ODF2	1.39523	#N/A	1	1.04533	#N/A	1	0.985712	#N/A	1	1.12035	#N/A	1	0.995779	#N/A	1	0.871133	4.62426	2	1.3724	5.19661	2	1.11032	3.56664	2	0.977152	2.96464	2
qFQSQLADLQQLPDILk N-Term(TMT6plex)_K17(TMT6plex)	Q5BJF6	ODF2	0.899215	20.5925	5	0.831092	19.1592	5	0.784789	17.3235	5	0.858555	20.4278	5	0.815842	18.7093	5	1.01901	9.5277	9	1.17134	14.7721	9	1.11796	8.8569	9	1.05247	11.9851	9
qTAEYSAFk N-Term(TMT6plex)_K9(TMT6plex)	Q5BJF6	ODF2	1.18147	#N/A	1	0.94009	#N/A	1	0.903487	#N/A	1	0.979066	#N/A	1	0.803528	#N/A	1	0.893788	0.184108	2	1.28405	0.439482	2	1.13116	2.27195	2	1.01835	7.99949	2
vTDLVNQQQTLEEk N-Term(TMT6plex)_K14(TMT6plex)	Q5BJF6	ODF2	1.22082	#N/A	1	0.937883	#N/A	1	0.960883	#N/A	1	1.08157	#N/A	1	0.83347	#N/A	1	0.865787	8.74202	2	1.43527	3.29856	2	1.22574	11.6985	2	1.0245	6.42679	2
aPAYSFR N-Term(TMT6plex)	Q96PU9	ODF3	0.952827	#N/A	1	0.989245	#N/A	1	1.04563	#N/A	1	0.977878	#N/A	1	0.933655	#N/A	1	1.06908	8.46226	2	1.01173	6.95875	2	1.08145	11.0861	2	1.16489	3.86886	2
aPQYTMAAR N-Term(TMT6plex)	Q96PU9	ODF3	0.95517	#N/A	1	0.997651	#N/A	1	0.93448	#N/A	1	0.943193	#N/A	1	0.873355	#N/A	1	1.16633	#N/A	1	0.906507	#N/A	1	0.969349	#N/A	1	0.887627	#N/A	1
aSQPSFSIk N-Term(TMT6plex)_K9(TMT6plex)	Q96PU9	ODF3	0.901253	3.96317	3	0.960216	0.652581	3	0.968006	1.88433	3	0.870729	1.58581	3	0.897707	2.47713	3	0.970747	1.32828	2	1.0671	7.14981	2	1.08719	2.16755	2	1.03539	5.96851	2
vSAPTcSIYGR N-Term(TMT6plex)_C6(Carbamidomethyl)	A8MYP8	ODF3B	1.10237	#N/A	1	1.0215	#N/A	1	1.12732	#N/A	1	1.08897	#N/A	1	1.07504	#N/A	1	1.01886	#N/A	1	0.968074	#N/A	1	0.906102	#N/A	1	0.883938	#N/A	1
dPAAAPATGNk N-Term(TMT6plex)_K11(TMT6plex)	Q02218	OGDH	0.878061	#N/A	1	0.860038	#N/A	1	0.832121	#N/A	1	0.939407	#N/A	1	0.819868	#N/A	1	1.09052	3.0715	2	0.939178	4.96129	2	0.949388	3.37066	2	0.945984	4.9339	2
eGDGEAk N-Term(TMT6plex)_K7(TMT6plex)	P55809	OXCT1	0.862246	#N/A	1	0.854564	#N/A	1	0.800532	#N/A	1	1.0943	#N/A	1	0.957242	#N/A	1	1.04825	#N/A	1	1.12335	#N/A	1	1.01699	#N/A	1	1.00666	#N/A	1
gLTAVSNNAGVDNFGLGLLLR N-Term(TMT6plex)	P55809	OXCT1	0.721971	#N/A	1	0.852445	#N/A	1	0.807469	#N/A	1	0.948368	#N/A	1	0.947896	#N/A	1	1.05224	1.4012	2	1.04239	5.10182	2	1.12202	7.19948	2	1.12199	1.78413	2
gLTLIELWEGLTVDDVQk N-Term(TMT6plex)_K18(TMT6plex)	P55809	OXCT1	0.782334	#N/A	1	0.719319	#N/A	1	0.755393	#N/A	1	0.913766	#N/A	1	0.862319	#N/A	1	1.46588	#N/A	1	1.2184	#N/A	1	1.17406	#N/A	1	1.53083	#N/A	1
qHEADADLINAGk N-Term(TMT6plex)_K13(TMT6plex)	P55809	OXCT1	1.00671	#N/A	1	1.03427	#N/A	1	0.98705	#N/A	1	1.12079	#N/A	1	1.4863	#N/A	1	0.974397	#N/A	1	1.2103	#N/A	1	1.06527	#N/A	1	1.04343	#N/A	1
sTGcDFAVSPk N-Term(TMT6plex)_C4(Carbamidomethyl)_K11(TMT6plex)	P55809	OXCT1	0.866485	8.62145	2	0.860455	0.183186	2	0.92962	1.2116	2	1.09582	5.98479	2	1.09303	4.65184	2	1.03145	9.54774	2	1.12182	4.98975	2	1.04835	2.08432	2	0.99595	1.21484	2
aLAPEYAk N-Term(TMT6plex)_K8(TMT6plex)	P07237	P4HB	1.11892	#N/A	1	1.14747	#N/A	1	1.19059	#N/A	1	0.912325	#N/A	1	0.913861	#N/A	1	0.878225	#N/A	1	0.920005	#N/A	1	0.904684	#N/A	1	0.944262	#N/A	1
dVESDSAk N-Term(TMT6plex)_K8(TMT6plex)	P07237	P4HB	1.18327	#N/A	1	1.23676	#N/A	1	1.23201	#N/A	1	0.803523	#N/A	1	0.869632	#N/A	1	0.811398	#N/A	1	0.977387	#N/A	1	0.913515	#N/A	1	0.892699	#N/A	1
mDSTANEVEAVk N-Term(TMT6plex)_K12(TMT6plex)	P07237	P4HB	1.65295	#N/A	1	1.62137	#N/A	1	1.40246	#N/A	1	0.945906	#N/A	1	0.893486	#N/A	1	0.797344	#N/A	1	0.939045	#N/A	1	0.916559	#N/A	1	0.925366	#N/A	1
gPPAAGAFk N-Term(TMT6plex)_K9(TMT6plex)	Q96M98	PACRG	0.863345	3.57977	2	0.86026	3.48952	2	0.950172	6.95402	2	0.842857	5.2376	2	0.889036	8.71747	2	1.09831	#N/A	1	1.02144	#N/A	1	1.06639	#N/A	1	1.08676	#N/A	1
iLPVLPQLIIPIk N-Term(TMT6plex)_K13(TMT6plex)	Q96M98	PACRG	0.94723	#N/A	1	1.01451	#N/A	1	0.933802	#N/A	1	1.02506	#N/A	1	1.07237	#N/A	1	1.01656	4.01423	2	0.882	7.17192	2	0.998462	5.38956	2	0.934591	3.55753	2
qILPVLNIFk N-Term(TMT6plex)_K10(TMT6plex)	Q96M98	PACRG	0.780577	#N/A	1	1.10807	#N/A	1	0.837996	#N/A	1	1.00943	#N/A	1	0.916985	#N/A	1	0.986055	#N/A	1	0.951789	#N/A	1	1.07311	#N/A	1	0.991542	#N/A	1
qVIcVTLk N-Term(TMT6plex)_C4(Carbamidomethyl)_K8(TMT6plex)	Q96M98	PACRG	1.02413	#N/A	1	1.05349	#N/A	1	1.07191	#N/A	1	0.989942	#N/A	1	0.996045	#N/A	1	0.973621	#N/A	1	1.07713	#N/A	1	1.1062	#N/A	1	0.960883	#N/A	1
vLQHLVVSAEMVGk N-Term(TMT6plex)_K14(TMT6plex)	Q96M98	PACRG	1.18483	#N/A	1	1.31693	#N/A	1	1.00456	#N/A	1	1.02394	#N/A	1	1.094	#N/A	1	0.938502	#N/A	1	0.940264	#N/A	1	1.0563	#N/A	1	1.03137	#N/A	1
aLVILAk N-Term(TMT6plex)_K7(TMT6plex)	Q99497	PARK7	1.03881	0.867065	2	1.07167	1.756	2	0.933323	8.5167	2	0.948843	5.51949	2	0.84705	5.915	2	0.89636	7.34068	3	1.02536	4.72974	3	1.01364	2.07793	3	0.961616	7.8153	3
dGLILTSR N-Term(TMT6plex)	Q99497	PARK7	1.15326	4.43619	3	1.12469	2.8713	3	1.10895	1.33294	3	1.03298	6.38354	3	0.957259	2.84828	3	0.915433	9.36672	3	0.981216	3.33072	3	0.995711	2.44826	3	0.916605	5.04111	3
dVVIcPDASLEDAk N-Term(TMT6plex)_C5(Carbamidomethyl)_K14(TMT6plex)	Q99497	PARK7	1.02584	5.02595	3	0.941154	5.7753	3	0.967363	5.37235	3	1.04231	2.67752	3	0.994029	5.04771	3	0.779262	4.60219	2	1.16602	4.99089	2	1.02775	10.8499	2	0.748598	8.41802	2
gAEEMETVIPVDVMR N-Term(TMT6plex)	Q99497	PARK7	0.995654	5.8714	5	1.03041	4.98457	5	0.950921	6.36272	5	0.984614	11.2905	5	0.888535	8.96143	5	0.873454	#N/A	1	1.10013	#N/A	1	1.07573	#N/A	1	0.863889	#N/A	1
vTTHPLAk N-Term(TMT6plex)_K8(TMT6plex)	Q99497	PARK7	1.14692	5.42114	3	1.02807	8.00869	3	0.967107	7.91985	3	0.970449	6.69832	3	1.02492	5.72131	3	0.97345	24.5573	2	0.909054	15.8428	2	0.855997	16.7202	2	0.897884	4.13217	2
vTVAGLAGk N-Term(TMT6plex)_K9(TMT6plex)	Q99497	PARK7	1.11326	6.6309	3	1.05446	5.04581	3	1.02189	5.74728	3	0.959851	4.24595	3	1.00394	3.9172	3	0.908254	3.72668	3	0.989121	5.92926	3	0.956938	5.80585	3	0.921247	3.67513	3
eLVDDSVNNVR N-Term(TMT6plex)	P22061	PCMT1	0.914833	#N/A	1	0.927286	#N/A	1	0.993776	#N/A	1	1.02263	#N/A	1	1.20736	#N/A	1	0.867275	#N/A	1	1.14962	#N/A	1	1.11534	#N/A	1	1.14278	#N/A	1
lQDGSIk N-Term(TMT6plex)_K7(TMT6plex)	P22061	PCMT1	0.89337	#N/A	1	0.904065	#N/A	1	0.868349	#N/A	1	1.0936	#N/A	1	0.948504	#N/A	1	1.01202	3.08126	2	0.936013	6.81698	2	0.881468	7.96517	2	0.909688	15.7961	2
mVGcTGk N-Term(TMT6plex)_C4(Carbamidomethyl)_K7(TMT6plex)	P22061	PCMT1	0.835919	#N/A	1	0.865913	#N/A	1	0.883139	#N/A	1	1.10434	#N/A	1	1.03442	#N/A	1	0.972502	#N/A	1	0.969029	#N/A	1	0.933766	#N/A	1	0.844545	#N/A	1
eYADSFGk N-Term(TMT6plex)_K8(TMT6plex)	Q99447	PCYT2	1.01635	2.60332	2	0.991235	4.79094	2	1.05914	7.09383	2	0.953307	4.53018	2	0.854751	2.15375	2	0.84037	#N/A	1	1.00354	#N/A	1	0.982671	#N/A	1	0.973305	#N/A	1
gPPVFTQEER N-Term(TMT6plex)	Q99447	PCYT2	1.05742	#N/A	1	1.0247	#N/A	1	1.04628	#N/A	1	0.918169	#N/A	1	0.94584	#N/A	1	0.987373	#N/A	1	0.944588	#N/A	1	1.03274	#N/A	1	1.14225	#N/A	1
qQAAQPLGER N-Term(TMT6plex)	Q99447	PCYT2	1.04482	5.52703	3	1.05983	4.15817	3	1.08527	8.18466	3	1.00245	6.18559	3	0.998965	11.7015	3	0.889129	1.21769	2	0.945239	12.9049	2	1.04612	4.75981	2	1.0581	8.75359	2
tQGVSTTDLVGR N-Term(TMT6plex)	Q99447	PCYT2	1.25463	#N/A	1	1.21121	#N/A	1	1.21739	#N/A	1	1.01864	#N/A	1	1.29265	#N/A	1	1.03746	#N/A	1	1.06759	#N/A	1	1.01215	#N/A	1	1.07904	#N/A	1
aAASPDYYk N-Term(TMT6plex)_K9(TMT6plex)	P29803	PDHA2	0.872569	4.95177	2	0.887985	7.30418	2	0.909649	9.09287	2	0.991588	13.7322	2	0.956964	3.99829	2	1.06271	3.96689	3	0.947058	8.22588	3	0.960698	12.6204	3	0.942162	6.16866	3
dPIIILQDR N-Term(TMT6plex)	P29803	PDHA2	1.03594	12.9882	2	0.974207	2.63947	2	1.04651	5.80972	2	0.933061	0.220114	2	0.978891	3.0639	2	1.03838	10.7519	3	0.866823	3.7066	3	0.89521	2.16599	3	0.918967	5.24718	3
gANPWIk N-Term(TMT6plex)_K7(TMT6plex)	P29803	PDHA2	0.792171	4.49372	2	0.82467	7.43457	2	0.837374	4.48967	2	0.872002	5.70192	2	0.886594	3.44863	2	1.01177	3.93035	2	0.957407	1.07648	2	0.938511	8.00455	2	0.926398	8.13094	2
gNFIPGLk N-Term(TMT6plex)_K8(TMT6plex)	P29803	PDHA2	0.909366	2.01836	2	0.937283	4.34632	2	0.94155	3.66164	2	0.988175	4.75416	2	0.973243	0.966617	2	1.05016	3.25236	2	0.934913	4.35543	2	0.87525	0.0480267	2	0.930339	1.1588	2
lATVEELk N-Term(TMT6plex)_K8(TMT6plex)	P29803	PDHA2	1.0461	1.82348	2	1.00443	9.09574	2	1.0283	2.16079	2	1.0079	1.49051	2	1.05755	2.43937	2	1.1268	#N/A	1	0.992679	#N/A	1	0.950866	#N/A	1	1.01704	#N/A	1
sILAELTGR N-Term(TMT6plex)	P29803	PDHA2	0.967529	#N/A	1	1.12223	#N/A	1	0.973907	#N/A	1	1.00715	#N/A	1	1.00671	#N/A	1	1.09428	0.489404	2	0.85343	5.37526	2	0.910469	2.24274	2	0.92167	7.2601	2
dAINQGMDEELER N-Term(TMT6plex)	P11177	PDHB	0.968538	6.09871	2	1.08052	2.02095	2	1.22599	6.10237	2	0.972956	6.90582	2	1.02662	10.8605	2	0.953716	10.5297	2	0.866499	2.35201	2	0.906933	4.76096	2	0.968057	10.1369	2
dFLIPIGk N-Term(TMT6plex)_K8(TMT6plex)	P11177	PDHB	1.02333	7.71822	6	1.03209	4.69175	6	1.01007	7.32135	6	0.998729	5.49347	6	0.974566	6.83711	6	1.0819	2.47841	4	0.987534	4.57809	4	0.940077	1.53718	4	0.998045	2.59826	4
dIIFAIk N-Term(TMT6plex)_K7(TMT6plex)	P11177	PDHB	0.965883	4.81499	4	0.965082	4.78398	4	0.956714	2.73198	4	1.00645	1.81049	4	0.947722	6.33605	4	1.07786	4.22285	3	0.96844	2.35261	3	0.924101	1.61942	3	0.902261	5.87516	3
eGVEcEVINMR N-Term(TMT6plex)_C5(Carbamidomethyl)	P11177	PDHB	1.09699	14.8134	2	0.946236	9.62147	2	1.07184	1.53824	2	1.01905	6.79629	2	0.947844	0.759867	2	1.05998	5.46111	2	0.93449	5.23282	2	0.915616	7.04972	2	0.901684	3.05177	2
iLEDNSIPQVk N-Term(TMT6plex)_K11(TMT6plex)	P11177	PDHB	1.13387	#N/A	1	1.09103	#N/A	1	1.13886	#N/A	1	0.949192	#N/A	1	1.09631	#N/A	1	1.07386	1.63324	2	0.954041	3.70161	2	0.898358	5.69862	2	1.02103	5.09745	2
vFLLGEEVAQYDGAYk N-Term(TMT6plex)_K16(TMT6plex)	P11177	PDHB	1.044	0.433493	2	1.00543	1.35551	2	0.964394	1.43986	2	1.10796	0.237891	2	1.0048	0.146477	2	1.08814	15.0647	5	0.981781	31.3132	5	0.935621	26.3234	5	0.890662	15.9409	5
vVSPWNSEDAk N-Term(TMT6plex)_K11(TMT6plex)	P11177	PDHB	0.912723	0.0324316	2	0.929256	3.43325	2	0.955763	1.76099	2	1.02541	2.09974	2	1.07616	4.68556	2	1.0788	7.83284	3	0.964482	6.41314	3	0.919787	7.15863	3	0.969709	7.91612	3
iVVEEGSk N-Term(TMT6plex)_K8(TMT6plex)	O00330	PDHX	0.903991	#N/A	1	0.962224	#N/A	1	1.03546	#N/A	1	0.936123	#N/A	1	1.01996	#N/A	1	1.07912	#N/A	1	0.978781	#N/A	1	1.03873	#N/A	1	1.13184	#N/A	1
vVDDELATR N-Term(TMT6plex)	O00330	PDHX	0.789487	#N/A	1	0.958454	#N/A	1	0.884812	#N/A	1	0.879254	#N/A	1	0.928274	#N/A	1	0.972388	#N/A	1	0.985527	#N/A	1	1.03523	#N/A	1	1.05216	#N/A	1
dASIVGFFDDSFSEAHSEFLk N-Term(TMT6plex)_K21(TMT6plex)	P30101	PDIA3	1.18177	#N/A	2	1.45399	14.5248	2	1.27466	20.8143	2	1.0904	17.1453	2	1.07375	9.07801	2	0.954479	8.3109	4	1.0151	1.66972	4	0.957606	7.35505	4	0.989925	11.1007	4
dGEEAGAYDGPR N-Term(TMT6plex)	P30101	PDIA3	1.31758	6.18833	2	1.35623	1.48769	2	1.40478	0.381089	2	0.920293	3.76516	2	1.45573	39.1185	2	0.953986	2.27648	2	0.925591	10.4886	2	1.07039	0.0325559	2	1.16263	3.22387	2
dPNIVIAk N-Term(TMT6plex)_K8(TMT6plex)	P30101	PDIA3	1.05955	18.6233	5	1.18398	7.16925	5	1.21393	8.60461	5	0.787086	16.6014	5	0.848347	8.42746	5	1.03409	1.4055	2	0.831774	9.06433	2	0.861582	9.90991	2	0.931622	3.79628	2
fLQDYFDGNLk N-Term(TMT6plex)_K11(TMT6plex)	P30101	PDIA3	1.31778	5.44053	5	1.35655	7.82991	5	1.31611	7.97556	5	0.927479	2.05224	5	0.943174	3.60239	5	0.918869	3.12419	9	0.913901	3.72543	9	0.928365	3.52304	9	0.960232	4.46236	9
fVMQEEFSR N-Term(TMT6plex)	P30101	PDIA3	1.08613	#N/A	1	1.136	#N/A	1	1.11407	#N/A	1	1.05732	#N/A	1	1.15259	#N/A	1	0.998211	#N/A	1	0.8803	#N/A	1	0.865155	#N/A	1	0.968438	#N/A	1
gIVPLAk N-Term(TMT6plex)_K7(TMT6plex)	P30101	PDIA3	1.1756	#N/A	1	1.15688	#N/A	1	1.12158	#N/A	1	0.934077	#N/A	1	0.879467	#N/A	1	0.871714	#N/A	1	0.97652	#N/A	1	0.967184	#N/A	1	0.854524	#N/A	1
lAPEYEAAATR N-Term(TMT6plex)	P30101	PDIA3	1.0835	11.5831	3	1.14589	7.56291	3	1.20552	8.18637	3	0.791367	7.37204	3	0.777439	9.12224	3	0.895635	3.3027	3	0.833821	6.09624	3	0.836098	3.95017	3	0.998481	8.5931	3
mDATANDVPSPYEVR N-Term(TMT6plex)	P30101	PDIA3	1.24564	11.4004	3	1.37005	18.5301	3	1.25328	13.4524	3	0.978454	13.2363	3	0.996466	4.2978	3	0.839665	12.409	3	0.904017	7.59929	3	0.93569	9.32546	3	0.9072	6.99663	3
qAGPASVPLR N-Term(TMT6plex)	P30101	PDIA3	1.33775	9.36287	2	1.2668	4.29594	2	1.33277	8.29975	2	0.889425	6.9229	2	0.908048	2.88118	2	0.947379	1.30261	2	0.895615	2.72767	2	0.949675	4.67975	2	1.00977	3.82982	2
sEPIPESNDGPVk N-Term(TMT6plex)_K13(TMT6plex)	P30101	PDIA3	1.5754	6.99747	2	1.45797	13.4024	2	1.54703	13.8914	2	1.01608	12.9862	2	1.05078	11.6225	2	0.869964	2.40132	2	0.964249	7.77904	2	0.930965	4.94939	2	0.897095	8.57415	2
tADGIVSHLk N-Term(TMT6plex)_K10(TMT6plex)	P30101	PDIA3	1.18866	5.30364	7	1.22129	5.89829	7	1.17927	5.09472	7	0.908235	3.78649	7	0.949758	5.13512	7	0.961924	4.82952	3	0.955146	4.77792	3	0.967924	3.50318	3	0.984291	6.26003	3
tFSHELSDFGLESTAGEIPVVAIR N-Term(TMT6plex)	P30101	PDIA3	1.09844	13.6995	2	1.37979	16.5743	2	0.9659	4.75551	2	0.992007	8.61484	2	0.998156	12.0123	2	1.18115	1.90606	3	1.012	3.8061	3	1.09181	5.34346	3	1.18584	2.2339	3
vDcTANTNTcNk N-Term(TMT6plex)_C3(Carbamidomethyl)_C10(Carbamidomethyl)_K12(TMT6plex)	P30101	PDIA3	1.59988	2.90628	2	1.19937	2.60257	2	1.2507	4.09427	2	1.1439	4.03234	2	1.05207	0.842896	2	0.660525	5.63713	2	1.19521	6.98445	2	0.972958	3.78942	2	0.548165	1.38503	2
vVVAENFDEIVNNENk N-Term(TMT6plex)_K16(TMT6plex)	P30101	PDIA3	1.08998	3.25468	4	1.10597	5.9105	4	1.09478	4.26206	4	0.954442	1.99709	4	0.944593	3.88396	4	0.915648	12.6585	5	0.919045	4.92084	5	0.952149	8.27374	5	0.933388	10.3305	5
yGVSGYPTLk N-Term(TMT6plex)_K10(TMT6plex)	P30101	PDIA3	1.27241	11.6185	3	1.13618	12.4911	3	1.22382	4.93666	3	1.0871	6.99573	3	0.943306	6.15256	3	0.939261	10.4904	2	0.959674	7.05628	2	0.899378	8.24294	2	0.891268	13.5107	2
gQAVDYEGSR N-Term(TMT6plex)	P13667	PDIA4	1.20138	#N/A	1	1.30803	#N/A	1	1.41696	#N/A	1	0.937581	#N/A	1	0.919565	#N/A	1	0.940695	#N/A	1	0.942657	#N/A	1	0.933793	#N/A	1	1.0594	#N/A	1
iDATSASVLASR N-Term(TMT6plex)	P13667	PDIA4	1.19321	5.29586	2	1.10535	1.1966	2	1.28776	1.60973	2	0.854685	6.2758	2	1.00194	9.46362	2	0.968239	#N/A	1	0.939735	#N/A	1	0.926927	#N/A	1	0.982558	#N/A	1
lAPEYEk N-Term(TMT6plex)_K7(TMT6plex)	P13667	PDIA4	1.24408	#N/A	1	1.16049	#N/A	1	1.26554	#N/A	1	0.790543	#N/A	1	0.892368	#N/A	1	0.838065	#N/A	1	0.928706	#N/A	1	0.909368	#N/A	1	0.983307	#N/A	1
mDATANDVPSDR N-Term(TMT6plex)	P13667	PDIA4	1.19554	#N/A	1	1.13936	#N/A	1	1.22357	#N/A	1	1.08705	#N/A	1	1.33693	#N/A	1	0.993698	#N/A	1	1.06122	#N/A	1	1.00361	#N/A	1	1.02225	#N/A	1
gSTAPVGGGAFPTIVER N-Term(TMT6plex)	Q15084	PDIA6	0.895146	#N/A	1	1.11408	#N/A	1	1.10857	#N/A	1	0.892398	#N/A	1	1.13173	#N/A	1	0.986402	#N/A	1	0.914916	#N/A	1	0.881944	#N/A	1	1.08132	#N/A	1
nRPEDYQGGR N-Term(TMT6plex)	Q15084	PDIA6	0.680646	6.33659	2	0.776457	11.4028	2	0.805504	20.1159	2	0.661	14.1178	2	0.788418	19.0915	2	0.988695	#N/A	1	0.932194	#N/A	1	0.981585	#N/A	1	1.04934	#N/A	1
sDSSSk N-Term(TMT6plex)_K6(TMT6plex)	Q15084	PDIA6	0.910545	#N/A	1	0.986138	#N/A	1	0.950801	#N/A	1	0.879316	#N/A	1	0.882277	#N/A	1	0.947062	#N/A	1	1.01746	#N/A	1	0.940362	#N/A	1	1.02238	#N/A	1
sGGYSSGk N-Term(TMT6plex)_K8(TMT6plex)	Q15084	PDIA6	1.072	#N/A	1	1.06902	#N/A	1	1.06828	#N/A	1	1.06806	#N/A	1	0.923189	#N/A	1	1.02335	#N/A	1	0.970337	#N/A	1	0.933581	#N/A	1	1.04043	#N/A	1
vLTPTQVk N-Term(TMT6plex)_K8(TMT6plex)	P30086	PEBP1	0.759729	5.93446	2	0.768041	1.53692	2	0.76324	0.89046	2	1.30554	1.04742	2	1.28251	1.27225	2	1.07487	#N/A	1	0.779278	#N/A	1	0.780864	#N/A	1	0.774268	#N/A	1
aAcNLLQR N-Term(TMT6plex)_C3(Carbamidomethyl)	Q01813	PFKP	1.04355	#N/A	1	1.03172	#N/A	1	0.983699	#N/A	1	0.950716	#N/A	1	0.901977	#N/A	1	0.839001	#N/A	1	1.06011	#N/A	1	1.02919	#N/A	1	0.855479	#N/A	1
eLVVTQLGYDTR N-Term(TMT6plex)	Q01813	PFKP	1.05538	4.50887	2	1.04624	1.03812	2	1.03203	0.33042	2	0.98515	2.49995	2	0.923706	7.91465	2	0.91149	14.8193	2	1.07519	2.95882	2	1.05626	8.66373	2	1.07222	5.61613	2
iIEVVDAIMTTAQSHQR N-Term(TMT6plex)	Q01813	PFKP	1.15131	#N/A	1	1.55446	#N/A	1	0.886085	#N/A	1	1.13781	#N/A	1	1.17334	#N/A	1	0.716835	#N/A	1	1.27725	#N/A	1	1.2695	#N/A	1	1.14407	#N/A	1
lNIIIVAEGAIDTQNkPITSEk N-Term(TMT6plex)_K16(TMT6plex)_K22(TMT6plex)	Q01813	PFKP	1.17658	#N/A	1	1.13504	#N/A	1	1.13243	#N/A	1	0.866133	#N/A	1	0.860141	#N/A	1	1.1329	#N/A	1	1.15209	#N/A	1	1.2599	#N/A	1	1.11311	#N/A	1
lPDDQIPk N-Term(TMT6plex)_K8(TMT6plex)	Q01813	PFKP	1.02071	5.93322	2	0.982823	1.9532	2	0.942308	3.5633	2	0.847645	8.42457	2	0.739476	2.12674	2	0.769308	#N/A	1	1.15421	#N/A	1	1.18635	#N/A	1	1.05192	#N/A	1
lRPLMk N-Term(TMT6plex)_K6(TMT6plex)	Q01813	PFKP	0.791411	#N/A	1	0.849976	#N/A	1	0.638682	#N/A	1	0.636806	#N/A	1	0.623465	#N/A	1	0.439369	#N/A	1	0.634082	#N/A	1	0.572339	#N/A	1	0.435816	#N/A	1
mGIYVGAk N-Term(TMT6plex)_K8(TMT6plex)	Q01813	PFKP	1.16496	8.20915	2	1.18477	0.349989	2	1.25528	1.84534	2	0.78986	10.6368	2	0.944973	4.55835	2	1.05848	#N/A	1	0.934071	#N/A	1	0.955334	#N/A	1	1.12584	#N/A	1
nVIFQPVAELk N-Term(TMT6plex)_K11(TMT6plex)	Q01813	PFKP	1.16257	9.36952	7	1.15444	7.2831	7	1.18029	6.87886	7	0.923185	5.30689	7	0.988551	4.03521	7	0.846692	10.5389	5	1.14766	16.6058	5	1.16629	13.9999	5	1.07821	5.56606	5
qSASGTk N-Term(TMT6plex)_K7(TMT6plex)	Q01813	PFKP	1.29146	13.4402	2	1.11842	3.51092	2	1.15903	1.6435	2	0.980395	0.427	2	0.933284	3.29512	2	1.00485	#N/A	1	1.06357	#N/A	1	1.04365	#N/A	1	1.03102	#N/A	1
sFAGNLNTYk N-Term(TMT6plex)_K10(TMT6plex)	Q01813	PFKP	1.14267	9.10317	2	1.20261	6.17468	2	1.10668	4.59651	2	0.879882	9.27173	2	0.837627	0.333878	2	0.841656	5.29171	3	1.12249	7.55955	3	1.08691	5.93163	3	1.07231	4.28166	3
vGIADGHR N-Term(TMT6plex)	Q01813	PFKP	0.753792	#N/A	1	0.818413	#N/A	1	0.779764	#N/A	1	0.587261	#N/A	1	0.585909	#N/A	1	0.965576	5.19831	2	1.11734	5.73567	2	1.08181	6.32448	2	1.11087	3.09989	2
gVHGGILNk N-Term(TMT6plex)_K9(TMT6plex)	P60673	PFN3	0.816398	#N/A	1	0.880065	#N/A	1	0.886288	#N/A	1	0.767695	#N/A	1	0.877491	#N/A	1	0.980106	#N/A	1	1.02081	#N/A	1	1.08956	#N/A	1	0.919837	#N/A	1
hGEAQVk N-Term(TMT6plex)_K7(TMT6plex)	P18669	PGAM1	0.957595	#N/A	1	0.904886	#N/A	1	0.914301	#N/A	1	1.05745	#N/A	1	0.928857	#N/A	1	0.925987	6.75903	2	1.0913	8.78765	2	1.06362	8.46276	2	0.982639	7.16632	2
eLkPTkPMQFLGDEETVR N-Term(TMT6plex)_K3(TMT6plex)_K6(TMT6plex)	P15259	PGAM2	1.0511	3.10066	4	1.11884	3.69548	4	0.772292	5.83252	4	1.14697	2.22461	4	0.981999	3.85371	4	1.02553	1.17723	4	1.13071	0.993548	4	1.04037	3.73659	4	0.908207	4.9223	4
hGESTWNQENR N-Term(TMT6plex)	P15259	PGAM2	1.16889	22.8286	2	1.03384	24.853	2	0.943472	20.852	2	1.12865	34.0472	2	1.07818	24.0415	2	1.03262	5.77207	4	0.934526	6.89134	4	0.939389	4.05425	4	0.896284	3.88633	4
hLEGMSDQAIMELNLPTGIPIVYELNk N-Term(TMT6plex)_K27(TMT6plex)	P15259	PGAM2	1.51379	39.1004	2	1.19227	22.6117	2	1.05847	17.9575	2	1.31485	18.5815	2	1.38694	16.2746	2	1.05603	28.8198	4	1.07679	10.8546	4	1.0327	13.4344	4	0.95588	14.9678	4
mEFDIcYTSVLk N-Term(TMT6plex)_C6(Carbamidomethyl)_K12(TMT6plex)	P15259	PGAM2	1.07359	4.3053	4	1.01579	1.80532	4	0.870097	4.37144	4	1.13805	2.57259	4	1.0493	1.9085	4	0.950847	3.0047	7	1.07994	3.92293	7	1.03484	3.79967	7	0.9026	5.78728	7
sFDIPPPPMDEk N-Term(TMT6plex)_K12(TMT6plex)	P15259	PGAM2	0.976231	9.74001	8	1.0233	5.36364	8	0.982125	7.30064	8	1.02666	11.1175	8	1.11116	3.15461	8	0.99555	9.59643	7	0.970763	4.80001	7	1.03092	4.08066	7	0.953093	6.4927	7
yAGLkPGELPTcESLk N-Term(TMT6plex)_K5(TMT6plex)_C12(Carbamidomethyl)_K16(TMT6plex)	P15259	PGAM2	1.152	3.92976	4	1.03423	4.7956	4	0.961068	1.96092	4	1.17773	4.37948	4	1.1145	2.02509	4	0.911467	4.39708	2	1.10627	3.4894	2	1.0145	3.30349	2	0.788304	11.4446	2
aGQAVDDFIEk N-Term(TMT6plex)_K11(TMT6plex)	P52209	PGD	1.01308	#N/A	1	0.961624	#N/A	1	0.978276	#N/A	1	0.952251	#N/A	1	0.948143	#N/A	1	0.913646	#N/A	1	1.08667	#N/A	1	1.07759	#N/A	1	1.14291	#N/A	1
dVLGMAQDEMAQAFEDWNk N-Term(TMT6plex)_K19(TMT6plex)	P52209	PGD	1.19793	#N/A	1	1.33498	#N/A	1	1.06875	#N/A	1	1.25177	#N/A	1	1.1568	#N/A	1	1.09711	3.43788	2	1.04864	0.819484	2	1.12732	8.21055	2	1.01762	1.8462	2
fQDTDGk N-Term(TMT6plex)_K7(TMT6plex)	P52209	PGD	1.04284	1.29969	2	1.00789	3.54252	2	1.01659	0.949113	2	0.951913	0.513467	2	1.05025	0.0695895	2	0.88146	1.19073	2	0.997262	0.572647	2	0.966714	4.62146	2	0.925813	2.48793	2
nPELQNLLLDDFFk N-Term(TMT6plex)_K14(TMT6plex)	P52209	PGD	1.40793	5.20028	2	1.21192	1.96902	2	1.19258	2.33106	2	1.12844	4.42196	2	1.13678	3.6026	2	0.932508	#N/A	1	1.04876	#N/A	1	0.999945	#N/A	1	1.01919	#N/A	1
sAVENcQDSWR N-Term(TMT6plex)_C6(Carbamidomethyl)	P52209	PGD	1.15049	#N/A	1	0.970265	#N/A	1	0.915519	#N/A	1	1.14064	#N/A	1	0.985962	#N/A	1	0.85097	#N/A	1	1.1199	#N/A	1	0.99049	#N/A	1	0.822106	#N/A	1
yGPSLMPGGNk N-Term(TMT6plex)_K11(TMT6plex)	P52209	PGD	1.12098	2.22339	2	1.05406	5.3688	2	0.994364	1.09865	2	1.01541	4.60116	2	1.01812	1.52643	2	0.984124	#N/A	1	1.03642	#N/A	1	1.037	#N/A	1	1.00668	#N/A	1
acANPAPGSVILLENLR N-Term(TMT6plex)_C2(Carbamidomethyl)	P07205	PGK2	0.913918	9.8945	18	0.853024	12.9311	18	0.842136	9.59509	18	1.07071	7.00258	18	0.949504	9.3697	18	0.939212	10.4543	17	1.21184	7.3254	17	1.13691	6.17271	17	0.909977	8.34934	17
aEPDkIEAFR N-Term(TMT6plex)_K5(TMT6plex)	P07205	PGK2	0.953189	#N/A	1	0.872024	#N/A	1	0.678574	#N/A	1	1.00623	#N/A	1	0.919775	#N/A	1	0.930925	#N/A	1	1.21156	#N/A	1	1.04833	#N/A	1	0.91446	#N/A	1
aHSSMVGVNLPHk N-Term(TMT6plex)_K13(TMT6plex)	P07205	PGK2	0.990883	8.32879	6	1.05533	5.9183	6	0.961117	5.7129	6	1.11346	6.07575	6	1.05126	7.79121	6	1.03554	#N/A	1	1.00289	#N/A	1	1.05621	#N/A	1	1.03356	#N/A	1
aLMDEIVk N-Term(TMT6plex)_K8(TMT6plex)	P07205	PGK2	0.901522	5.94243	15	0.905474	5.61756	15	0.829239	5.77018	15	1.00006	3.91818	15	0.943643	4.40503	15	0.915636	7.15632	10	1.07042	6.51208	10	1.06041	5.3511	10	1.00334	5.47188	10
aSGFLMk N-Term(TMT6plex)_K7(TMT6plex)	P07205	PGK2	0.911255	10.4452	4	0.799602	5.62805	4	0.746022	10.0335	4	1.03352	3.02927	4	0.85468	5.04033	4	0.766016	7.72402	3	1.31607	8.13795	3	1.138	4.08128	3	1.03544	3.94774	3
aTVASGISPGWMGLDcGPESNk N-Term(TMT6plex)_C16(Carbamidomethyl)_K22(TMT6plex)	P07205	PGK2	1.00962	13.136	8	1.01255	7.74411	8	0.993304	10.1278	8	1.06711	7.82152	8	1.05149	6.83987	8	0.985644	4.29661	6	1.10367	7.16577	6	1.06297	7.91123	6	1.01883	6.5198	6
aVVLMSHLGRPDGVPMPDk N-Term(TMT6plex)_K19(TMT6plex)	P07205	PGK2	0.964325	7.92158	5	0.963514	7.79136	5	0.6419	13.5634	5	1.0829	7.36518	5	0.970533	7.02652	5	0.938536	17.8567	10	1.28914	8.57848	10	1.18375	16.704	10	0.962579	10.8627	10
dcVGAEVEk N-Term(TMT6plex)_C2(Carbamidomethyl)_K9(TMT6plex)	P07205	PGK2	0.970812	10.7027	3	0.822801	8.44098	3	0.843989	4.29473	3	1.19393	10.2743	3	1.0134	8.7478	3	0.784093	4.37561	3	1.42009	4.77303	3	1.18843	4.29752	3	0.820585	6.89643	3
eLDYFAk N-Term(TMT6plex)_K7(TMT6plex)	P07205	PGK2	0.876459	6.68062	3	0.888595	9.20023	3	0.843087	6.14088	3	0.969836	2.4164	3	0.944254	8.29189	3	0.95821	2.34014	4	1.12772	1.7363	4	1.10238	3.167	4	1.0616	7.60608	4
fDENAQVGk N-Term(TMT6plex)_K9(TMT6plex)	P07205	PGK2	0.785627	10.9534	3	0.761406	8.09422	3	0.863426	8.43562	3	0.998968	9.88593	3	1.08465	1.11636	3	0.896287	2.0241	4	1.07946	4.46997	4	1.05914	2.41856	4	1.00607	3.27411	4
gcITVIGGGDTATccAk N-Term(TMT6plex)_C2(Carbamidomethyl)_C14(Carbamidomethyl)_C15(Carbamidomethyl)_K17(TMT6plex)	P07205	PGK2	0.827607	12.6437	3	0.744863	30.4908	3	0.738591	18.7695	3	1.13367	6.76126	3	0.924141	17.8821	3	0.789264	28.8363	3	1.41404	15.1015	3	1.11247	14.4703	3	0.770187	31.2038	3
gQDPSGk N-Term(TMT6plex)_K7(TMT6plex)	P07205	PGK2	0.769328	#N/A	1	0.771839	#N/A	1	0.834981	#N/A	1	0.981096	#N/A	1	0.97591	#N/A	1	0.954392	#N/A	1	1.25484	#N/A	1	1.23012	#N/A	1	1.14978	#N/A	1
iTFPVDFVTGDk N-Term(TMT6plex)_K12(TMT6plex)	P07205	PGK2	0.839763	12.2772	5	0.85436	4.91251	5	0.923123	5.87953	5	1.03192	6.43938	5	1.01792	3.81814	5	0.903242	3.56941	13	1.1101	4.75467	13	1.09332	7.22103	13	1.07222	5.4827	13
nHAQVVAQAR N-Term(TMT6plex)	P07205	PGK2	0.980058	8.0352	4	1.01984	6.52949	4	0.883743	13.0871	4	1.09575	12.2913	4	1.22885	17.3506	4	1.02193	3.42968	4	1.25989	14.0967	4	1.3036	14.1415	4	1.16215	16.0529	4
nQITNNQR N-Term(TMT6plex)	P07205	PGK2	1.13374	6.56147	4	1.13324	7.12746	4	0.970878	4.89172	4	1.33053	8.11139	4	1.39557	9.57073	4	0.946785	5.56636	3	1.10689	9.96968	3	1.0824	5.60992	3	0.933112	7.35657	3
vLNNMEIGASLFDEEGAk N-Term(TMT6plex)_K18(TMT6plex)	P07205	PGK2	0.941738	13.3286	11	1.01643	7.14362	11	0.935205	11.9591	11	0.993063	11.3299	11	1.03592	11.5839	11	0.960804	10.7996	19	1.06462	10.5302	19	1.08424	9.01046	19	1.01176	8.57321	19
ycLDNGAk N-Term(TMT6plex)_C2(Carbamidomethyl)_K8(TMT6plex)	P07205	PGK2	0.839082	#N/A	1	0.834843	#N/A	1	0.803751	#N/A	1	1.06763	#N/A	1	1.54919	#N/A	1	0.886132	4.40034	2	1.10933	0.840579	2	1.17811	0.725805	2	0.867762	0.597464	2
ySLAPVAVELk N-Term(TMT6plex)_K11(TMT6plex)	P07205	PGK2	1.11586	9.7806	14	0.829675	7.27133	14	0.833359	4.79937	14	1.35015	10.5013	14	1.03211	5.38229	14	0.910451	5.83507	21	1.14104	5.53802	21	1.03063	4.11454	21	0.952842	5.64556	21
gETAVPGAPEALR N-Term(TMT6plex)	A6NDG6	PGP	0.78079	8.04931	2	0.895503	6.71264	2	0.865722	0.554764	2	0.93328	5.44738	2	1.12491	0.107009	2	1.13364	9.82832	2	0.915198	6.01301	2	0.92419	1.00641	2	0.938873	3.3501	2
lAGAPAPk N-Term(TMT6plex)_K8(TMT6plex)	A6NDG6	PGP	1.03431	#N/A	1	0.989705	#N/A	1	0.964727	#N/A	1	1.10735	#N/A	1	1.08823	#N/A	1	0.98924	8.97682	2	0.972107	1.43479	2	0.964244	4.48122	2	0.924575	5.2048	2
nNQESDcVSk N-Term(TMT6plex)_C7(Carbamidomethyl)_K10(TMT6plex)	A6NDG6	PGP	1.28523	#N/A	1	0.940392	#N/A	1	0.942372	#N/A	1	1.55274	#N/A	1	1.47147	#N/A	1	0.902863	#N/A	1	1.14034	#N/A	1	0.926214	#N/A	1	0.681714	#N/A	1
gLGAGAGAGEESPATSLPR N-Term(TMT6plex)	O15173	PGRMC2	0.907805	#N/A	1	1.02842	#N/A	1	1.29998	#N/A	1	0.61303	#N/A	1	0.912519	#N/A	1	0.927504	#N/A	1	0.975016	#N/A	1	1.04524	#N/A	1	1.21135	#N/A	1
dLQNVNITLR N-Term(TMT6plex)	P35232	PHB	1.01255	#N/A	1	1.03411	#N/A	1	1.12245	#N/A	1	1.01112	#N/A	1	1.00591	#N/A	1	1.01786	#N/A	1	0.865419	#N/A	1	0.964721	#N/A	1	1.09523	#N/A	1
nVPVITGSk N-Term(TMT6plex)_K9(TMT6plex)	P35232	PHB	1.04211	7.16966	2	1.05281	1.88938	2	1.18985	2.33818	2	1.03985	0.271938	2	1.17511	1.23489	2	1.22299	#N/A	1	0.938196	#N/A	1	0.99647	#N/A	1	1.08706	#N/A	1
vFESIGk N-Term(TMT6plex)_K7(TMT6plex)	P35232	PHB	1.11501	#N/A	1	1.05649	#N/A	1	1.0494	#N/A	1	1.12012	#N/A	1	1.14242	#N/A	1	1.03293	1.72631	2	0.95505	0.0435954	2	1.00458	3.89636	2	1.0369	4.49575	2
eYTAAVEAk N-Term(TMT6plex)_K9(TMT6plex)	Q99623	PHB2	0.920008	4.84704	2	0.98424	4.60013	2	1.13201	2.57173	2	1.02562	0.648177	2	1.16026	6.8319	2	1.08022	#N/A	1	0.91768	#N/A	1	0.999089	#N/A	1	1.05341	#N/A	1
iVQAEGEAEAAk N-Term(TMT6plex)_K12(TMT6plex)	Q99623	PHB2	0.931241	#N/A	1	1.04709	#N/A	1	1.00084	#N/A	1	0.994107	#N/A	1	1.02821	#N/A	1	1.09738	7.16783	2	0.912305	3.62183	2	0.894218	0.597205	2	1.04528	2.35899	2
qVAQQEAQR N-Term(TMT6plex)	Q99623	PHB2	0.604117	#N/A	1	0.726873	#N/A	1	0.842647	#N/A	1	0.771751	#N/A	1	1.05248	#N/A	1	1.07995	#N/A	1	0.88064	#N/A	1	0.954576	#N/A	1	1.06122	#N/A	1
tIATSQNR N-Term(TMT6plex)	Q99623	PHB2	0.891065	7.55725	2	0.978453	8.2315	2	1.07678	7.97434	2	0.936003	5.38414	2	1.03248	3.72619	2	1.17303	0.609757	2	0.913269	4.85283	2	0.972109	6.26164	2	1.06756	5.60407	2
eQAQQIELk N-Term(TMT6plex)_K9(TMT6plex)	Q5JRX3	PITRM1	1.28971	4.87332	2	1.14111	8.36393	2	1.18359	0.680556	2	0.975905	14.6192	2	1.01456	6.34096	2	0.957674	#N/A	1	0.832831	#N/A	1	0.805827	#N/A	1	0.89625	#N/A	1
fTQQDIDEAk N-Term(TMT6plex)_K10(TMT6plex)	Q5JRX3	PITRM1	1.22548	17.0558	2	1.0644	4.79097	2	1.07667	6.24155	2	1.14872	11.4147	2	1.05069	4.1469	2	1.19681	#N/A	1	0.830603	#N/A	1	0.866622	#N/A	1	0.800348	#N/A	1
gAFTDNER N-Term(TMT6plex)	Q5JRX3	PITRM1	1.03246	#N/A	1	1.08287	#N/A	1	1.05445	#N/A	1	1.01852	#N/A	1	0.947714	#N/A	1	0.949314	#N/A	1	1.03734	#N/A	1	0.949363	#N/A	1	0.954573	#N/A	1
aEGSDVANAVLDGADcIMLSGETAk N-Term(TMT6plex)_C16(Carbamidomethyl)_K25(TMT6plex)	P14618	PKM	0.971557	#N/A	1	1.50816	#N/A	1	0.980239	#N/A	1	0.726192	#N/A	1	0.660093	#N/A	1	1.1002	26.5021	3	1.1006	28.8276	3	0.990549	23.2971	3	1.03496	23.6327	3
aGkPVIcATQMLESMIk N-Term(TMT6plex)_K3(TMT6plex)_C7(Carbamidomethyl)_K17(TMT6plex)	P14618	PKM	1.13459	#N/A	1	1.01052	#N/A	1	0.706316	#N/A	1	1.03955	#N/A	1	0.757145	#N/A	1	0.757745	6.24908	3	1.48272	6.58753	3	1.21741	2.97554	3	0.820283	6.97531	3
aPIIAVTR N-Term(TMT6plex)	P14618	PKM	0.937077	14.8833	3	0.999386	13.5823	3	1.08006	7.89637	3	0.717102	11.6305	3	0.743324	19.4689	3	0.842834	3.13617	3	0.921612	14.4179	3	1.06953	4.93848	3	1.09237	11.8429	3
aSDVHEVR N-Term(TMT6plex)	P14618	PKM	1.0609	2.94496	3	1.02721	9.03476	3	1.12832	7.7552	3	0.796228	13.0866	3	0.864997	7.16828	3	0.844574	6.10683	3	0.966358	2.45871	3	1.08565	8.74012	3	1.06323	9.3272	3
cDENILWLDYk N-Term(TMT6plex)_C1(Carbamidomethyl)_K11(TMT6plex)	P14618	PKM	1.29641	#N/A	1	1.26835	#N/A	1	1.32029	#N/A	1	1.04952	#N/A	1	1.04791	#N/A	1	0.848181	#N/A	1	1.28566	#N/A	1	1.27899	#N/A	1	0.81223	#N/A	1
dPVQEAWAEDVDLR N-Term(TMT6plex)	P14618	PKM	1.14373	10.2094	17	1.06914	11.2158	17	1.07829	8.72992	17	0.908979	7.94227	17	0.85835	7.11582	17	0.917404	5.72386	18	1.08797	7.52355	18	1.06648	4.2824	18	1.04955	3.68531	18
eAEAAIYHLQLFEELR N-Term(TMT6plex)	P14618	PKM	1.13457	19.0742	2	1.09956	11.5707	2	1.02672	7.62766	2	1.02472	6.75792	2	0.985719	8.78273	2	1.02563	6.19622	2	1.06097	0.919529	2	1.11506	5.23965	2	1.11598	5.28328	2
fGVEQDVDMVFASFIR N-Term(TMT6plex)	P14618	PKM	0.915491	42.9152	2	1.25575	35.8019	2	0.615093	0.611581	2	0.959424	13.5174	2	0.961596	1.83796	2	0.824334	#N/A	1	1.08777	#N/A	1	0.973845	#N/A	1	0.711647	#N/A	1
gDLGIEIPAEk N-Term(TMT6plex)_K11(TMT6plex)	P14618	PKM	1.03208	6.25312	40	1.03429	4.55516	40	1.06141	4.38017	40	0.833501	13.1326	40	0.813362	8.62911	40	0.87406	6.66505	7	1.03023	3.62959	7	1.05276	5.79179	7	1.14976	8.09365	7
gDYPLEAVR N-Term(TMT6plex)	P14618	PKM	1.02645	7.0369	3	1.11131	4.71796	3	1.11573	4.98912	3	0.838621	8.0062	3	0.880953	6.0683	3	0.941132	5.14858	3	0.994651	1.80127	3	1.07193	5.75493	3	1.06999	3.26737	3
gIFPVLck N-Term(TMT6plex)_C7(Carbamidomethyl)_K8(TMT6plex)	P14618	PKM	1.0916	5.82523	16	1.03521	3.91605	16	0.982549	4.71003	16	0.854623	5.99407	16	0.763344	8.25129	16	0.853085	6.87172	24	1.14758	4.7623	24	1.1023	4.15599	24	0.989717	6.04298	24
gSGTAEVELk N-Term(TMT6plex)_K10(TMT6plex)	P14618	PKM	1.06183	2.41275	3	1.08015	0.292162	3	1.10346	1.29158	3	0.760784	5.25162	3	0.770857	10.9192	3	0.832755	3.71601	3	1.04954	2.95874	3	1.04302	3.62235	3	1.07535	1.44864	3
gVNLPGAAVDLPAVSEk N-Term(TMT6plex)_K17(TMT6plex)	P14618	PKM	1.00724	4.86718	5	1.03343	4.17756	5	1.09244	7.33872	5	0.7951	12.5846	5	0.878574	3.07025	5	0.928194	18.5756	4	0.98085	9.56865	4	1.04703	6.71358	4	1.03382	7.99557	4
iENHEGVR N-Term(TMT6plex)	P14618	PKM	1.056	1.29903	2	1.02285	12.8038	2	1.06586	0.278932	2	0.763632	7.15019	2	0.814481	2.19444	2	0.854725	0.350773	2	1.01718	7.56321	2	0.988591	8.11369	2	0.995305	7.14045	2
iTLDNAYMEk N-Term(TMT6plex)_K10(TMT6plex)	P14618	PKM	1.17468	5.74423	19	1.14081	4.06398	19	1.10523	4.0674	19	0.897863	6.9503	19	0.866255	5.48907	19	0.815823	5.55569	5	1.10255	7.37944	5	1.08728	6.55901	5	1.07738	8.49858	5
iTLDNAYmEk N-Term(TMT6plex)_M8(Oxidation)_K10(TMT6plex)	P14618	PKM	1.07455	#N/A	1	1.13981	#N/A	1	1.05336	#N/A	1	0.814313	#N/A	1	1.11296	#N/A	1	1.10852	2.1606	2	0.924434	1.90157	2	1.14068	10.2469	2	1.09767	9.24387	2
iYVDDGLISLQVk N-Term(TMT6plex)_K13(TMT6plex)	P14618	PKM	1.00107	6.98775	7	1.1102	10.1254	7	1.06437	9.38508	7	0.801866	14.2342	7	0.803906	10.7384	7	0.982747	9.43241	14	1.00478	8.02123	14	1.0645	4.28524	14	1.09351	6.22779	14
lDIDSPPITAR N-Term(TMT6plex)	P14618	PKM	1.19148	8.46606	6	1.10416	8.57699	6	1.12755	7.46211	6	0.900767	7.21134	6	0.806955	7.22748	6	0.898864	4.49654	4	1.10789	11.3143	4	1.12594	9.1804	4	1.11499	5.94613	4
nTGIIcTIGPASR N-Term(TMT6plex)_C6(Carbamidomethyl)	P14618	PKM	1.27459	19.1758	4	1.13853	10.2405	4	1.0386	9.0072	4	0.983438	6.80027	4	0.979817	12.2423	4	0.80523	9.7499	3	1.1169	8.3384	3	1.12415	7.15804	3	0.936877	11.9183	3
rFDEILEASDGIMVAR N-Term(TMT6plex)	P14618	PKM	1.0956	13.7034	7	1.18458	11.593	7	0.998155	5.28669	7	0.904846	7.06515	7	0.855819	7.5409	7	0.997453	11.7483	8	1.08872	17.2892	8	1.09704	9.5883	8	1.17673	20.3516	8
vNFAMNVGk N-Term(TMT6plex)_K9(TMT6plex)	P14618	PKM	1.14372	3.06975	23	1.13541	4.65674	23	1.06976	4.14624	23	0.901311	3.74776	23	0.872719	5.50503	23	0.824643	3.0145	3	1.1	2.29798	3	1.10134	1.33593	3	1.07422	5.41179	3
vVEVGSk N-Term(TMT6plex)_K7(TMT6plex)	P14618	PKM	1.06442	13.9475	3	1.0433	6.09127	3	1.10903	6.95404	3	0.760961	4.67223	3	0.781952	9.09967	3	0.784346	0.57348	2	1.06372	7.05468	2	1.01938	3.70561	2	1.06629	11.2239	2
dQVQQAR N-Term(TMT6plex)	O60664	PLIN3	0.830397	#N/A	1	0.855209	#N/A	1	0.801659	#N/A	1	0.879442	#N/A	1	1.00382	#N/A	1	1.27411	#N/A	1	0.75312	#N/A	1	0.753174	#N/A	1	0.755639	#N/A	1
vSGAQEMVSSAk N-Term(TMT6plex)_K12(TMT6plex)	O60664	PLIN3	1.13451	#N/A	1	1.10307	#N/A	1	0.899931	#N/A	1	1.17112	#N/A	1	1.00989	#N/A	1	0.930708	0.874191	2	1.01316	1.85989	2	1.01295	7.92282	2	0.967433	0.992376	2
gQPcSQNYR N-Term(TMT6plex)_C4(Carbamidomethyl)	Q9H2U2	PPA2	1.08143	#N/A	1	0.93203	#N/A	1	0.894536	#N/A	1	1.09304	#N/A	1	1.0289	#N/A	1	1.05883	#N/A	1	0.914222	#N/A	1	0.861849	#N/A	1	0.819317	#N/A	1
dVIIADcGk N-Term(TMT6plex)_C7(Carbamidomethyl)_K9(TMT6plex)	P23284	PPIB	1.06379	#N/A	1	1.04451	#N/A	1	1.05124	#N/A	1	0.91443	#N/A	1	0.915697	#N/A	1	0.891948	#N/A	1	1.07694	#N/A	1	1.01375	#N/A	1	0.955316	#N/A	1
eLDLYDNQIk N-Term(TMT6plex)_K10(TMT6plex)	Q15435	PPP1R7	1.02197	#N/A	1	0.944213	#N/A	1	0.995637	#N/A	1	0.957331	#N/A	1	0.952351	#N/A	1	0.877719	#N/A	1	1.07711	#N/A	1	1.03382	#N/A	1	1.05309	#N/A	1
nIEGVDk N-Term(TMT6plex)_K7(TMT6plex)	Q15435	PPP1R7	1.26158	#N/A	1	1.15895	#N/A	1	1.19571	#N/A	1	1.10465	#N/A	1	1.02874	#N/A	1	0.945045	4.97887	2	1.05088	8.57064	2	1.05	6.87444	2	1.13971	8.49047	2
sLETVYLER N-Term(TMT6plex)	Q15435	PPP1R7	1.14921	2.73799	2	1.10572	1.59758	2	1.08009	2.19767	2	0.983801	5.32614	2	0.946227	3.43348	2	0.93943	0.0199576	2	1.097	0.916761	2	1.07463	1.53211	2	1.13234	5.05806	2
eTDLLLDDSLVSIFGNR N-Term(TMT6plex)	P30044	PRDX5	0.999659	1.56223	2	1.26483	6.97403	2	1.03758	5.68122	2	1.0027	2.61879	2	1.08624	5.24862	2	0.950542	5.68303	2	1.00478	10.7249	2	0.994207	9.02076	2	0.849361	4.95884	2
fSMVVQDGIVk N-Term(TMT6plex)_K11(TMT6plex)	P30044	PRDX5	0.918098	#N/A	1	0.954652	#N/A	1	0.899282	#N/A	1	1.11425	#N/A	1	1.06541	#N/A	1	1.04242	#N/A	1	1.04601	#N/A	1	1.04716	#N/A	1	1.03843	#N/A	1
lLADPTGAFGk N-Term(TMT6plex)_K11(TMT6plex)	P30044	PRDX5	0.956775	4.20761	4	0.945989	1.2535	4	0.954079	2.94989	4	0.982998	3.57643	4	0.940824	2.21286	4	0.989551	4.49078	2	1.05805	7.5475	2	0.947028	4.10676	2	1.01906	8.96261	2
tHLPGFVEQAEALk N-Term(TMT6plex)_K14(TMT6plex)	P30044	PRDX5	1.02733	11.7326	6	0.995922	8.76214	6	0.960638	3.40544	6	1.09188	4.95048	6	1.03157	4.82046	6	1.07291	0.771234	2	1.0223	4.0498	2	1.08945	8.92298	2	1.05677	0.445781	2
vNLAELFk N-Term(TMT6plex)_K8(TMT6plex)	P30044	PRDX5	0.992046	2.78679	5	1.00709	4.51923	5	0.981754	2.29432	5	0.949658	3.1798	5	0.930294	6.11403	5	0.948765	7.70522	5	1.03475	5.21063	5	0.993424	2.9054	5	0.95764	5.22377	5
dINAYNcEEPTEk N-Term(TMT6plex)_C7(Carbamidomethyl)_K13(TMT6plex)	P30041	PRDX6	0.924944	#N/A	1	0.888263	#N/A	1	0.848294	#N/A	1	0.998883	#N/A	1	0.843681	#N/A	1	0.778351	#N/A	1	1.3777	#N/A	1	1.18492	#N/A	1	0.921611	#N/A	1
lIALSIDSVEDHLAWSk N-Term(TMT6plex)_K17(TMT6plex)	P30041	PRDX6	1.06086	#N/A	1	0.978801	#N/A	1	0.776555	#N/A	1	0.862391	#N/A	1	1.02908	#N/A	1	0.946087	4.30434	2	1.24319	0.437964	2	1.14528	1.61517	2	1.14449	0.589464	2
lSILYPATTGR N-Term(TMT6plex)	P30041	PRDX6	0.983409	0.356729	2	0.933459	0.6349	2	0.927831	2.71057	2	0.926055	4.23005	2	0.93621	6.10043	2	0.925936	8.99189	3	1.09349	2.37282	3	1.08743	6.65725	3	1.12072	4.63672	3
nFDEILR N-Term(TMT6plex)	P30041	PRDX6	1.06862	0.237535	2	1.05753	1.02144	2	1.01286	4.344	2	1.00195	3.91858	2	0.933844	3.06236	2	0.765684	#N/A	1	1.19224	#N/A	1	1.09374	#N/A	1	1.05464	#N/A	1
vATPVDWk N-Term(TMT6plex)_K8(TMT6plex)	P30041	PRDX6	1.06089	#N/A	1	1.01939	#N/A	1	1.02091	#N/A	1	0.918899	#N/A	1	0.876084	#N/A	1	0.904481	#N/A	1	1.1064	#N/A	1	1.08085	#N/A	1	1.05822	#N/A	1
eTGNHYAMk N-Term(TMT6plex)_K9(TMT6plex)	P17612	PRKACA	0.785726	#N/A	1	0.823701	#N/A	1	0.861976	#N/A	1	0.939504	#N/A	1	1.71595	#N/A	1	0.930438	#N/A	1	1.03483	#N/A	1	0.986396	#N/A	1	0.943154	#N/A	1
iLQAVNFPFLVk N-Term(TMT6plex)_K12(TMT6plex)	P17612	PRKACA	1.22323	#N/A	1	1.20726	#N/A	1	0.931027	#N/A	1	1.08138	#N/A	1	0.966433	#N/A	1	1.13519	#N/A	1	1.03851	#N/A	1	1.10365	#N/A	1	1.09415	#N/A	1
nLLQVDLTk N-Term(TMT6plex)_K9(TMT6plex)	P17612	PRKACA	1.1159	9.84668	5	1.09853	6.14692	5	1.06711	6.55462	5	1.1109	7.2242	5	1.07915	4.86428	5	1.01006	0.229632	3	0.979665	3.36016	3	0.981813	3.47329	3	1.03939	8.08157	3
qIEHTLNEk N-Term(TMT6plex)_K9(TMT6plex)	P17612	PRKACA	0.857414	#N/A	1	0.944455	#N/A	1	0.896084	#N/A	1	0.927354	#N/A	1	0.97869	#N/A	1	0.973775	2.96651	3	0.979554	3.91688	3	0.980922	0.77969	3	0.932815	4.93968	3
aASAYAVGDVk N-Term(TMT6plex)_K11(TMT6plex)	P13861	PRKAR2A	0.953743	2.33701	2	1.03267	5.72315	2	0.834298	7.51895	2	1.03325	2.94847	2	0.954016	4.08583	2	0.998202	0.45512	2	1.0133	4.70407	2	0.958334	8.94023	2	0.889913	1.76629	2
aDEHVIDQGDDGDNFYVIER N-Term(TMT6plex)	P13861	PRKAR2A	1.10443	#N/A	1	0.952642	#N/A	1	1.0665	#N/A	1	1.01835	#N/A	1	0.960305	#N/A	1	0.857139	8.27741	2	1.12734	3.33603	2	1.07484	5.94168	2	1.09193	0.977995	2
aPASVLPAATPR N-Term(TMT6plex)	P13861	PRKAR2A	0.953935	#N/A	1	0.899607	#N/A	1	0.839664	#N/A	1	0.991343	#N/A	1	0.902857	#N/A	1	0.864344	#N/A	1	0.932874	#N/A	1	0.921974	#N/A	1	0.970204	#N/A	1
dGGNQEVEIAR N-Term(TMT6plex)	P13861	PRKAR2A	1.16223	#N/A	1	1.02219	#N/A	1	1.02073	#N/A	1	1.15967	#N/A	1	1.04426	#N/A	1	1.06439	16.8582	2	0.970088	4.65801	2	1.01933	3.08698	2	0.959345	15.0356	2
gQYFGELALVTNkPR N-Term(TMT6plex)_K13(TMT6plex)	P13861	PRKAR2A	0.99628	5.69194	3	0.997549	5.38642	3	0.980376	11.0121	3	0.973487	4.18395	3	0.950273	7.0287	3	0.897872	0.924779	2	1.00881	0.317988	2	0.924695	4.22078	2	0.986518	0.902619	2
gTYDILVTk N-Term(TMT6plex)_K9(TMT6plex)	P13861	PRKAR2A	0.993168	4.03698	2	0.974803	3.46981	2	0.931566	4.81858	2	0.999145	5.0909	2	0.944227	3.82651	2	0.948319	#N/A	1	0.969432	#N/A	1	0.967949	#N/A	1	0.899892	#N/A	1
iITQGEk N-Term(TMT6plex)_K7(TMT6plex)	P13861	PRKAR2A	1.02645	0.333381	2	1.06801	2.91644	2	1.06974	8.04563	2	1.02808	3.06108	2	1.29636	25.5192	2	0.971639	7.30404	2	1.01452	5.07473	2	0.961565	1.36839	2	1.0011	3.72294	2
iVDVIGEk N-Term(TMT6plex)_K8(TMT6plex)	P13861	PRKAR2A	0.903888	4.8858	2	0.957906	6.86186	2	0.924931	7.06566	2	1.02095	1.89294	2	1.04191	1.03124	2	1.00904	6.74509	3	1.00984	4.42986	3	0.991034	4.81897	3	1.00393	6.32601	3
nISHYEEQLVk N-Term(TMT6plex)_K11(TMT6plex)	P13861	PRKAR2A	1.02786	3.19092	4	1.08015	3.19202	4	0.958325	3.38936	4	1.06052	1.53784	4	1.06415	2.9948	4	0.927724	#N/A	1	1.00657	#N/A	1	1.01919	#N/A	1	0.904145	#N/A	1
nLDQEQLSQVLDAMFER N-Term(TMT6plex)	P13861	PRKAR2A	1.15874	17.9479	2	1.0708	11.7483	2	0.920156	19.1041	2	1.17946	2.62635	2	1.08087	23.1578	2	0.985504	8.58876	6	1.10931	5.62715	6	1.12333	7.75813	6	1.00208	4.43064	6
sLEVSER N-Term(TMT6plex)	P13861	PRKAR2A	0.933142	#N/A	1	1.01952	#N/A	1	0.984955	#N/A	1	0.911723	#N/A	1	0.981566	#N/A	1	1.09476	#N/A	1	0.942209	#N/A	1	1.02733	#N/A	1	1.02017	#N/A	1
eSLQQMAEVTR N-Term(TMT6plex)	P14314	PRKCSH	1.25834	16.4923	2	1.24401	5.55512	2	1.25571	7.14045	2	0.96032	7.10135	2	0.931922	0.908041	2	0.871133	#N/A	1	0.867656	#N/A	1	0.922175	#N/A	1	0.924685	#N/A	1
eTMVTSTTEPSR N-Term(TMT6plex)	P14314	PRKCSH	1.46472	8.09401	2	1.37944	9.38623	2	1.36162	3.46421	2	0.955045	3.67684	2	0.894559	5.79258	2	0.962273	11.0417	3	0.862093	4.95901	3	0.855215	5.69774	3	0.932956	6.31677	3
lIELQAGk N-Term(TMT6plex)_K8(TMT6plex)	P14314	PRKCSH	1.0885	#N/A	1	1.22714	#N/A	1	1.26672	#N/A	1	0.763404	#N/A	1	0.936732	#N/A	1	0.947916	#N/A	1	0.932417	#N/A	1	0.941395	#N/A	1	0.997285	#N/A	1
sLEDQVEMLR N-Term(TMT6plex)	P14314	PRKCSH	1.16863	#N/A	1	1.06589	#N/A	1	1.15435	#N/A	1	0.927204	#N/A	1	0.907536	#N/A	1	0.970232	#N/A	1	0.891786	#N/A	1	0.893814	#N/A	1	0.98419	#N/A	1
yEQGTGcWQGPNR N-Term(TMT6plex)_C7(Carbamidomethyl)	P14314	PRKCSH	1.22384	#N/A	1	1.12366	#N/A	1	1.2262	#N/A	1	1.03308	#N/A	1	1.04938	#N/A	1	0.735255	#N/A	1	0.97932	#N/A	1	0.87248	#N/A	1	0.713196	#N/A	1
dGTEQTINPIQIVR N-Term(TMT6plex)	A4D1T9	PRSS37	0.974277	#N/A	1	1.05064	#N/A	1	0.938379	#N/A	1	0.993421	#N/A	1	1.06147	#N/A	1	0.908486	4.25433	2	1.23115	1.52697	2	1.24043	5.75899	2	1.16286	3.39847	2
aSVFYGPDPk N-Term(TMT6plex)_K10(TMT6plex)	Q6PEW0	PRSS54	0.955974	#N/A	1	1.01478	#N/A	1	0.974113	#N/A	1	0.826611	#N/A	1	0.976811	#N/A	1	0.785184	24.5049	3	1.1169	8.67134	3	1.0926	6.40375	3	1.01144	6.62196	3
tEcGSHTk N-Term(TMT6plex)_C3(Carbamidomethyl)_K8(TMT6plex)	Q6PEW0	PRSS54	1.29723	0.0520385	2	0.992877	4.11754	2	0.964945	14.7559	2	1.0981	1.46257	2	1.24052	3.25356	2	0.696484	31.9758	2	1.35981	20.4956	2	1.10483	4.68207	2	0.774293	8.33226	2
vEDYSk N-Term(TMT6plex)_K6(TMT6plex)	Q6PEW0	PRSS54	1.2668	#N/A	1	1.17987	#N/A	1	1.03573	#N/A	1	0.801852	#N/A	1	0.827219	#N/A	1	0.749856	#N/A	1	1.26329	#N/A	1	1.21536	#N/A	1	1.11885	#N/A	1
eTLPAEQDLTTk N-Term(TMT6plex)_K12(TMT6plex)	P25786	PSMA1	1.10863	0.51726	2	1.05764	3.18715	2	1.07095	0.977125	2	0.977611	5.95011	2	1.0037	2.75241	2	1.04911	1.13565	2	0.956746	9.67251	2	0.956983	2.2071	2	0.862143	3.2109	2
lVSLIGSk N-Term(TMT6plex)_K8(TMT6plex)	P25786	PSMA1	1.24043	#N/A	1	1.04277	#N/A	1	1.16505	#N/A	1	1.06414	#N/A	1	0.99912	#N/A	1	1.04901	7.55166	2	0.986446	4.76471	2	0.900109	7.43927	2	0.913641	3.22947	2
qEcLDSR N-Term(TMT6plex)_C3(Carbamidomethyl)	P25786	PSMA1	0.998395	#N/A	1	1.08193	#N/A	1	1.11675	#N/A	1	0.988137	#N/A	1	1.11569	#N/A	1	1.14469	#N/A	1	0.795309	#N/A	1	0.851543	#N/A	1	1.06877	#N/A	1
qGSATVGLk N-Term(TMT6plex)_K9(TMT6plex)	P25786	PSMA1	1.16039	#N/A	1	1.26234	#N/A	1	1.07884	#N/A	1	1.06001	#N/A	1	1.10581	#N/A	1	1.10513	#N/A	1	0.800623	#N/A	1	0.816068	#N/A	1	0.810832	#N/A	1
tQIPTQR N-Term(TMT6plex)	P25786	PSMA1	1.06085	#N/A	1	1.13064	#N/A	1	1.20317	#N/A	1	1.20634	#N/A	1	1.48667	#N/A	1	1.09147	#N/A	1	0.903979	#N/A	1	0.910632	#N/A	1	0.926398	#N/A	1
aVENSSTAIGIR N-Term(TMT6plex)	P25788	PSMA3	0.913933	#N/A	1	0.942585	#N/A	1	0.98517	#N/A	1	0.887885	#N/A	1	0.996167	#N/A	1	1.04594	#N/A	1	0.917221	#N/A	1	0.930348	#N/A	1	0.846312	#N/A	1
dGVVFGVEk N-Term(TMT6plex)_K9(TMT6plex)	P25788	PSMA3	1.05331	#N/A	1	0.894453	#N/A	1	0.908557	#N/A	1	1.00287	#N/A	1	0.915354	#N/A	1	1.09644	#N/A	1	0.882011	#N/A	1	0.863802	#N/A	1	0.872973	#N/A	1
eEASNFR N-Term(TMT6plex)	P25788	PSMA3	1.09206	#N/A	1	1.19322	#N/A	1	1.11249	#N/A	1	1.10571	#N/A	1	1.04581	#N/A	1	0.93797	#N/A	1	1.00734	#N/A	1	0.983169	#N/A	1	0.929653	#N/A	1
lYEEGSNk N-Term(TMT6plex)_K8(TMT6plex)	P25788	PSMA3	1.09901	4.22126	2	0.996088	2.7165	2	1.13017	0.64676	2	1.02649	3.73011	2	0.989431	0.644948	2	1.01356	2.35585	2	0.987211	2.33723	2	0.958558	0.846996	2	0.983185	4.88034	2
eVEQLIk N-Term(TMT6plex)_K7(TMT6plex)	P25789	PSMA4	1.04361	2.23335	2	1.02481	2.66421	2	1.07594	1.5732	2	0.984883	0.16826	2	0.980107	0.828206	2	1.02353	7.17074	2	0.936913	3.55409	2	0.949288	3.65879	2	0.985477	0.811785	2
lLDEVFFSEk N-Term(TMT6plex)_K10(TMT6plex)	P25789	PSMA4	1.05369	2.63846	2	1.09411	3.16358	2	0.947754	8.66372	2	1.0188	5.15508	2	1.0165	6.33954	2	1.02188	#N/A	1	0.901717	#N/A	1	0.885777	#N/A	1	0.854243	#N/A	1
qAYTQFGGk N-Term(TMT6plex)_K9(TMT6plex)	P25789	PSMA4	1.1015	#N/A	1	1.04131	#N/A	1	1.06386	#N/A	1	1.02268	#N/A	1	0.98039	#N/A	1	1.03962	#N/A	1	0.970785	#N/A	1	0.935181	#N/A	1	0.959976	#N/A	1
sALALAIk N-Term(TMT6plex)_K8(TMT6plex)	P25789	PSMA4	1.01796	#N/A	1	1.00294	#N/A	1	1.03658	#N/A	1	0.985726	#N/A	1	1.04936	#N/A	1	1.04921	#N/A	1	0.81467	#N/A	1	0.799636	#N/A	1	0.811685	#N/A	1
aIGSASEGAQSSLQEVYHk N-Term(TMT6plex)_K19(TMT6plex)	P28066	PSMA5	1.20492	6.80597	4	1.06405	3.65896	4	1.00369	2.79444	4	1.03328	9.09612	4	0.937549	6.9292	4	0.964914	#N/A	1	1.10721	#N/A	1	1.11453	#N/A	1	0.904241	#N/A	1
eELEEVIk N-Term(TMT6plex)_K8(TMT6plex)	P28066	PSMA5	1.03758	#N/A	1	1.07821	#N/A	1	1.22691	#N/A	1	0.997506	#N/A	1	1.03943	#N/A	1	0.994271	2.03425	2	0.89617	5.61872	2	0.900916	6.13917	2	0.957233	6.05252	2
gVNTFSPEGR N-Term(TMT6plex)	P28066	PSMA5	0.946208	2.91276	2	0.980003	2.18111	2	0.984556	4.07321	2	0.942577	3.74441	2	0.978119	2.71637	2	1.01698	8.69063	2	0.992366	2.31946	2	0.999008	0.659032	2	1.00725	0.0913981	2
aINQGGLTSVAVR N-Term(TMT6plex)	P60900	PSMA6	1.03504	4.43955	2	1.02682	6.58647	2	1.06356	1.31935	2	1.05115	16.1573	2	1.08562	18.7904	2	1.06857	0.472766	2	0.917808	3.57213	2	0.905788	7.04256	2	0.991657	8.14846	2
aTAAGVk N-Term(TMT6plex)_K7(TMT6plex)	P60900	PSMA6	1.15275	#N/A	1	1.0067	#N/A	1	1.00156	#N/A	1	0.960283	#N/A	1	0.986244	#N/A	1	1.10393	2.66514	2	0.832074	2.55619	2	0.851686	2.39924	2	0.88453	1.01714	2
dcAVIVTQk N-Term(TMT6plex)_C2(Carbamidomethyl)_K9(TMT6plex)	P60900	PSMA6	0.990541	0.00278079	2	0.94556	0.281365	2	1.05774	1.81402	2	1.04921	3.05929	2	1.07111	2.1229	2	0.917111	#N/A	1	1.01967	#N/A	1	1.00122	#N/A	1	0.98028	#N/A	1
gSSAGFDR N-Term(TMT6plex)	P60900	PSMA6	0.99642	2.24999	2	1.06124	4.523	2	1.07035	4.42992	2	0.953436	1.85792	2	1.00331	2.26169	2	1.14323	2.03488	2	0.782986	5.65842	2	0.862783	1.80603	2	0.930165	10.141	2
qTESTSFLEk N-Term(TMT6plex)_K10(TMT6plex)	P60900	PSMA6	1.12436	3.96433	2	1.135	3.79891	2	1.17619	1.48405	2	1.07395	2.50963	2	1.13637	3.68266	2	1.0264	1.08853	2	0.873148	1.63461	2	0.904705	2.89856	2	0.830043	12.4814	2
gTNIVVLGVEk N-Term(TMT6plex)_K11(TMT6plex)	Q8TAA3	PSMA8	0.996209	#N/A	1	0.974357	#N/A	1	0.992201	#N/A	1	1.01584	#N/A	1	1.03848	#N/A	1	1.04641	#N/A	1	0.860019	#N/A	1	0.963101	#N/A	1	0.850644	#N/A	1
dVYTGDALR N-Term(TMT6plex)	P20618	PSMB1	0.937943	#N/A	1	0.930703	#N/A	1	0.957683	#N/A	1	0.89861	#N/A	1	0.888433	#N/A	1	1.00459	#N/A	1	0.893059	#N/A	1	0.919622	#N/A	1	0.989037	#N/A	1
cLEELQk N-Term(TMT6plex)_C1(Carbamidomethyl)_K7(TMT6plex)	P49721	PSMB2	1.19831	#N/A	1	1.11912	#N/A	1	1.20891	#N/A	1	1.02979	#N/A	1	0.774298	#N/A	1	1.02582	#N/A	1	1.0595	#N/A	1	0.988423	#N/A	1	0.973548	#N/A	1
nLADcLR N-Term(TMT6plex)_C5(Carbamidomethyl)	P49721	PSMB2	1.2003	#N/A	1	1.13145	#N/A	1	1.04978	#N/A	1	1.13511	#N/A	1	0.972421	#N/A	1	1.00475	#N/A	1	0.94713	#N/A	1	0.93117	#N/A	1	0.92661	#N/A	1
vAASNIVQMk N-Term(TMT6plex)_K10(TMT6plex)	P49721	PSMB2	1.29577	#N/A	1	1.0798	#N/A	1	1.10993	#N/A	1	1.13277	#N/A	1	1.12867	#N/A	1	1.0485	11.3727	2	0.79885	7.00998	2	0.813998	0.425616	2	0.878895	3.30576	2
ncVAIAADR N-Term(TMT6plex)_C2(Carbamidomethyl)	P49720	PSMB3	1.14853	#N/A	1	1.16665	#N/A	1	0.989451	#N/A	1	1.1412	#N/A	1	0.937034	#N/A	1	1.00781	#N/A	1	1.04691	#N/A	1	0.99131	#N/A	1	0.868927	#N/A	1
aIYQATYR N-Term(TMT6plex)	P28074	PSMB5	1.01282	7.21991	2	0.934044	4.19255	2	1.01737	0.507078	2	0.915694	5.4816	2	0.846009	1.27443	2	1.03814	3.7293	2	0.906862	5.4229	2	0.931899	2.06756	2	1.01255	1.138	2
iSVAAASk N-Term(TMT6plex)_K8(TMT6plex)	P28074	PSMB5	0.987933	#N/A	1	1.06365	#N/A	1	1.00987	#N/A	1	0.9279	#N/A	1	0.995762	#N/A	1	1.04868	#N/A	1	0.911793	#N/A	1	0.888284	#N/A	1	0.963268	#N/A	1
dGSSGGVIR N-Term(TMT6plex)	P28072	PSMB6	0.780165	#N/A	1	0.82146	#N/A	1	0.860095	#N/A	1	0.812016	#N/A	1	0.961751	#N/A	1	1.07861	#N/A	1	0.866456	#N/A	1	0.86804	#N/A	1	0.947118	#N/A	1
qVLLGDQIPk N-Term(TMT6plex)_K10(TMT6plex)	P28072	PSMB6	1.01947	#N/A	1	1.06308	#N/A	1	1.00947	#N/A	1	1.06232	#N/A	1	1.07474	#N/A	1	1.058	#N/A	1	0.830244	#N/A	1	0.882039	#N/A	1	0.788842	#N/A	1
tTTGSYIANR N-Term(TMT6plex)	P28072	PSMB6	1.35515	12.2238	2	1.32959	6.74586	2	1.16001	2.23991	2	1.11772	4.9343	2	1.17809	11.4154	2	1.06917	7.40839	2	0.940767	1.03198	2	0.939754	1.77435	2	0.977467	6.4594	2
aVANQTSATFLR N-Term(TMT6plex)	P62191	PSMC1	1.14687	#N/A	1	1.03426	#N/A	1	1.10056	#N/A	1	1.10766	#N/A	1	1.11516	#N/A	1	0.997391	#N/A	1	0.951114	#N/A	1	1.0062	#N/A	1	0.975414	#N/A	1
dDLSGADIk N-Term(TMT6plex)_K9(TMT6plex)	P62191	PSMC1	0.966401	#N/A	1	1.01939	#N/A	1	1.15213	#N/A	1	1.02422	#N/A	1	1.03271	#N/A	1	0.940752	#N/A	1	0.943919	#N/A	1	0.964428	#N/A	1	1.00886	#N/A	1
fDDGAGGDNEVQR N-Term(TMT6plex)	P35998	PSMC2	1.01965	#N/A	1	0.909669	#N/A	1	1.04354	#N/A	1	1.02174	#N/A	1	1.23727	#N/A	1	1.13181	#N/A	1	0.928307	#N/A	1	0.875845	#N/A	1	0.872452	#N/A	1
vVGSEFVQk N-Term(TMT6plex)_K9(TMT6plex)	P43686	PSMC4	1.03939	#N/A	1	1.00876	#N/A	1	1.09417	#N/A	1	0.971184	#N/A	1	0.933356	#N/A	1	1.04655	#N/A	1	0.93818	#N/A	1	0.968108	#N/A	1	0.974368	#N/A	1
fVVDVDk N-Term(TMT6plex)_K7(TMT6plex)	P62195	PSMC5	1.19746	#N/A	1	1.12342	#N/A	1	1.23153	#N/A	1	1.20368	#N/A	1	1.18797	#N/A	1	0.969362	#N/A	1	0.963908	#N/A	1	0.941567	#N/A	1	0.983152	#N/A	1
lEGGSGGDSEVQR N-Term(TMT6plex)	P62195	PSMC5	1.58155	#N/A	1	1.09779	#N/A	1	1.12979	#N/A	1	1.0888	#N/A	1	0.993885	#N/A	1	1.18393	#N/A	1	0.768233	#N/A	1	0.912529	#N/A	1	1.10279	#N/A	1
vSGSELVQk N-Term(TMT6plex)_K9(TMT6plex)	P62195	PSMC5	0.962678	#N/A	1	1.09159	#N/A	1	1.15384	#N/A	1	0.949284	#N/A	1	1.00937	#N/A	1	1.0332	#N/A	1	0.97973	#N/A	1	1.00801	#N/A	1	1.05536	#N/A	1
dSDSMETEEk N-Term(TMT6plex)_K10(TMT6plex)	Q99460	PSMD1	1.09892	#N/A	1	1.0817	#N/A	1	1.10701	#N/A	1	1.34225	#N/A	1	1.34944	#N/A	1	1.05401	#N/A	1	0.79516	#N/A	1	0.854387	#N/A	1	0.82096	#N/A	1
mEVDEAEk N-Term(TMT6plex)_K8(TMT6plex)	Q99460	PSMD1	1.0369	#N/A	1	1.01734	#N/A	1	1.12245	#N/A	1	1.01238	#N/A	1	1.06049	#N/A	1	0.901555	#N/A	1	0.992053	#N/A	1	0.956232	#N/A	1	0.983321	#N/A	1
tPEASPEPk N-Term(TMT6plex)_K9(TMT6plex)	Q99460	PSMD1	1.04488	#N/A	1	1.02202	#N/A	1	1.04953	#N/A	1	0.9509	#N/A	1	1.04177	#N/A	1	1.00335	#N/A	1	0.970636	#N/A	1	0.92638	#N/A	1	1.02097	#N/A	1
sSDEAVILck N-Term(TMT6plex)_C9(Carbamidomethyl)_K10(TMT6plex)	Q9UNM6	PSMD13	1.01361	#N/A	1	1.01739	#N/A	1	1.00597	#N/A	1	0.980849	#N/A	1	0.966356	#N/A	1	0.960006	#N/A	1	1.04052	#N/A	1	0.973606	#N/A	1	0.896103	#N/A	1
vVIDAFR N-Term(TMT6plex)	O00487	PSMD14	0.936309	#N/A	1	0.963759	#N/A	1	0.997112	#N/A	1	0.886537	#N/A	1	0.98735	#N/A	1	0.996865	#N/A	1	1.05578	#N/A	1	0.94056	#N/A	1	0.984861	#N/A	1
fGGSGSQVDSAR N-Term(TMT6plex)	Q13200	PSMD2	1.11119	#N/A	1	1.18429	#N/A	1	1.06947	#N/A	1	1.08838	#N/A	1	1.02549	#N/A	1	1.15087	#N/A	1	0.994263	#N/A	1	1.04709	#N/A	1	0.996842	#N/A	1
dLESAEER N-Term(TMT6plex)	O43242	PSMD3	1.02272	#N/A	1	0.895291	#N/A	1	0.976988	#N/A	1	1.10207	#N/A	1	1.04752	#N/A	1	1.03246	#N/A	1	1.01419	#N/A	1	0.998992	#N/A	1	0.954143	#N/A	1
eEAATGGGSTGEADGk N-Term(TMT6plex)_K16(TMT6plex)	O43242	PSMD3	1.12115	#N/A	1	1.15827	#N/A	1	1.14394	#N/A	1	1.07023	#N/A	1	0.984809	#N/A	1	0.944699	#N/A	1	1.04345	#N/A	1	1.03807	#N/A	1	1.00428	#N/A	1
tAAAAAEHSQR N-Term(TMT6plex)	O43242	PSMD3	0.936522	#N/A	1	0.880968	#N/A	1	0.956659	#N/A	1	0.948561	#N/A	1	1.00068	#N/A	1	1.18288	#N/A	1	1.11737	#N/A	1	1.02743	#N/A	1	1.06981	#N/A	1
eETETEk N-Term(TMT6plex)_K7(TMT6plex)	Q14997	PSME4	1.06439	#N/A	1	1.15359	#N/A	1	1.03238	#N/A	1	0.893831	#N/A	1	0.870198	#N/A	1	1.11103	#N/A	1	0.861678	#N/A	1	0.908553	#N/A	1	0.975915	#N/A	1
lSTSSYSQVR N-Term(TMT6plex)	Q14997	PSME4	0.892722	#N/A	1	0.993947	#N/A	1	0.987869	#N/A	1	0.871071	#N/A	1	1.07818	#N/A	1	1.0512	#N/A	1	0.918729	#N/A	1	0.954666	#N/A	1	0.97046	#N/A	1
eSVGNSTR N-Term(TMT6plex)	Q15257	PTPA	1.08539	#N/A	1	1.01012	#N/A	1	1.04536	#N/A	1	1.07654	#N/A	1	1.0496	#N/A	1	1.08792	#N/A	1	0.991286	#N/A	1	0.972604	#N/A	1	0.86922	#N/A	1
iQEGVFDINNEANGIk N-Term(TMT6plex)_K16(TMT6plex)	P61019	RAB2A	0.890742	#N/A	1	0.937973	#N/A	1	0.854004	#N/A	1	0.981887	#N/A	1	0.972501	#N/A	1	1.03942	#N/A	1	0.93087	#N/A	1	0.892827	#N/A	1	0.893505	#N/A	1
mITIDGk N-Term(TMT6plex)_K7(TMT6plex)	P61019	RAB2A	1.01703	3.34977	2	1.01087	6.0884	2	0.918797	0.491917	2	1.03423	7.18454	2	1.09748	9.75705	2	1.05481	#N/A	1	0.855587	#N/A	1	0.862252	#N/A	1	0.897608	#N/A	1
tASNVEEAFINTAk N-Term(TMT6plex)_K14(TMT6plex)	P61019	RAB2A	1.10356	7.0122	18	1.12364	5.15327	18	1.05332	6.10085	18	1.21753	7.68258	18	1.21933	8.30955	18	1.07032	3.92392	14	0.945585	4.9827	14	0.9613	6.7109	14	0.964647	10.8075	14
iGPQQSISTSVGPSASQR N-Term(TMT6plex)	Q8WUD1	RAB2B	0.773424	#N/A	1	0.662669	#N/A	1	0.734387	#N/A	1	1.08337	#N/A	1	0.899055	#N/A	1	1.23033	#N/A	1	1.02985	#N/A	1	0.936751	#N/A	1	1.13821	#N/A	1
nEPQNATGAPGR N-Term(TMT6plex)	P51148	RAB5C	0.929119	#N/A	1	0.998098	#N/A	1	1.15041	#N/A	1	1.09801	#N/A	1	1.113	#N/A	1	1.09681	#N/A	1	0.96129	#N/A	1	0.930926	#N/A	1	1.05766	#N/A	1
eQVIAALR N-Term(TMT6plex)	P54727	RAD23B	0.968784	#N/A	1	0.969604	#N/A	1	1.05124	#N/A	1	0.958977	#N/A	1	0.991347	#N/A	1	1.14944	#N/A	1	1.0198	#N/A	1	1.00759	#N/A	1	1.00509	#N/A	1
nQPQFQQMR N-Term(TMT6plex)	P54727	RAD23B	0.947513	#N/A	1	1.27032	#N/A	1	1.11019	#N/A	1	1.22153	#N/A	1	1.51571	#N/A	1	1.10944	6.9387	2	0.972361	1.7732	2	1.0595	7.39871	2	0.946895	6.66347	2
tLQQQTFk N-Term(TMT6plex)_K8(TMT6plex)	P54727	RAD23B	1.03516	6.15925	2	0.944538	12.8627	2	0.916017	4.60255	2	1.10673	11.4995	2	1.09994	8.22957	2	0.932157	#N/A	1	1.06361	#N/A	1	1.00813	#N/A	1	0.939945	#N/A	1
lVLVGDGGTGk N-Term(TMT6plex)_K11(TMT6plex)	P62826	RAN	1.07353	2.46774	2	0.966356	1.50541	2	1.01393	3.97705	2	1.09211	0.500262	2	1.06917	2.04332	2	1.19101	6.92918	2	0.685239	5.48188	2	0.689789	0.866147	2	0.678712	5.81545	2
eIAENITk N-Term(TMT6plex)_K8(TMT6plex)	P54136	RARS	0.895104	#N/A	1	1.00296	#N/A	1	1.09498	#N/A	1	0.970485	#N/A	1	0.969211	#N/A	1	0.993638	#N/A	1	1.02526	#N/A	1	0.965929	#N/A	1	1.0856	#N/A	1
dTSVEGSEMVPGk N-Term(TMT6plex)_K13(TMT6plex)	P18754	RCC1	1.10512	#N/A	1	1.2719	#N/A	1	1.10517	#N/A	1	1.24251	#N/A	1	1.27103	#N/A	1	1.24207	#N/A	1	0.672157	#N/A	1	0.646484	#N/A	1	0.711253	#N/A	1
aTVNLLGEEk N-Term(TMT6plex)_K10(TMT6plex)	Q00765	REEP5	1.10784	0.474835	2	1.1061	11.4128	2	1.17092	5.70097	2	0.86149	4.68316	2	0.881646	3.05986	2	0.958235	13.6818	2	0.925909	9.1567	2	0.982237	2.49149	2	1.06643	1.26978	2
eTADAITk N-Term(TMT6plex)_K8(TMT6plex)	Q00765	REEP5	1.21631	#N/A	1	1.19925	#N/A	1	1.29091	#N/A	1	0.835195	#N/A	1	0.940445	#N/A	1	0.880515	4.39906	2	0.937751	11.4086	2	0.953557	7.10358	2	0.975093	6.18178	2
iMNDLSGR N-Term(TMT6plex)	Q96HR9	REEP6	1.02241	#N/A	1	0.966263	#N/A	1	1.08438	#N/A	1	0.893334	#N/A	1	0.926265	#N/A	1	0.949201	#N/A	1	1.04121	#N/A	1	0.999046	#N/A	1	1.04656	#N/A	1
nLVTEVLGALEAk N-Term(TMT6plex)_K13(TMT6plex)	Q96HR9	REEP6	1.30573	22.4655	2	1.59166	8.0857	2	1.60652	13.9204	2	1.01886	6.62812	2	1.19055	1.10761	2	1.14862	#N/A	1	0.90505	#N/A	1	1.03294	#N/A	1	0.940042	#N/A	1
qQQEQQQAk N-Term(TMT6plex)_K9(TMT6plex)	Q8N443	RIBC1	1.19435	#N/A	1	1.07026	#N/A	1	1.07889	#N/A	1	1.00537	#N/A	1	0.944583	#N/A	1	1.03775	#N/A	1	1.06222	#N/A	1	1.04764	#N/A	1	1.0121	#N/A	1
aELTPELLk N-Term(TMT6plex)_K9(TMT6plex)	Q9HAT0	ROPN1	0.947167	3.69929	24	0.902562	4.73561	24	0.842087	5.28724	24	0.991323	5.73171	24	0.900912	5.42863	24	0.995227	4.04483	7	1.11221	5.52857	7	1.02487	5.77259	7	1.0045	5.53222	7
mLNYMEQEVIGPDGIITVNDFTQNPR N-Term(TMT6plex)	Q9HAT0	ROPN1	1.49884	#N/A	1	1.76445	#N/A	1	0.768195	#N/A	1	1.22821	#N/A	1	0.933436	#N/A	1	0.772299	#N/A	1	1.28902	#N/A	1	0.514974	#N/A	1	#N/A	#N/A	1
vDGEISASHVSR N-Term(TMT6plex)	Q9HAT0	ROPN1	1.06508	6.52663	4	0.9226	3.69093	4	1.02516	10.6975	4	1.02858	5.30378	4	0.960469	6.52165	4	1.00954	6.11545	5	1.05601	11.1325	5	1.10808	9.10772	5	1.08142	6.79424	5
aQPQDLIQWGADYFEALSR N-Term(TMT6plex)	Q9BZX4	ROPN1B	#N/A	#N/A	1	0.95628	#N/A	1	1.79581	#N/A	1	1.50709	#N/A	1	1.12654	#N/A	1	0.795874	41.1103	2	1.31324	10.584	2	1.23007	#N/A	2	1.14619	#N/A	2
vALcNWAELTPELLk N-Term(TMT6plex)_C4(Carbamidomethyl)_K15(TMT6plex)	Q9BZX4	ROPN1B	1.18539	4.59345	4	0.787297	8.42017	4	0.666472	2.49935	4	1.38419	13.5036	4	0.806366	3.74281	4	0.869019	8.26086	9	1.3765	13.1878	9	1.08109	9.84353	9	0.866486	15.6417	9
tQPADVLR N-Term(TMT6plex)	Q96C74	ROPN1L	0.950558	#N/A	1	0.991393	#N/A	1	1.00794	#N/A	1	0.961916	#N/A	1	0.959537	#N/A	1	1.17367	#N/A	1	0.84886	#N/A	1	0.965148	#N/A	1	0.934272	#N/A	1
vITEEEk N-Term(TMT6plex)_K7(TMT6plex)	P26373	RPL13	0.949241	#N/A	1	0.932659	#N/A	1	0.940964	#N/A	1	1.12986	#N/A	1	1.01614	#N/A	1	1.17117	#N/A	1	0.772316	#N/A	1	0.906565	#N/A	1	0.935035	#N/A	1
sLQSVAEER N-Term(TMT6plex)	P61313	RPL15	0.987081	#N/A	1	0.94	#N/A	1	1.03818	#N/A	1	0.903304	#N/A	1	0.975155	#N/A	1	0.911812	#N/A	1	0.992221	#N/A	1	1.02122	#N/A	1	1.05333	#N/A	1
gGSSGAk N-Term(TMT6plex)_K7(TMT6plex)	P62829	RPL23	1.01136	0.0989946	2	0.924513	0.596269	2	0.914637	4.10781	2	1.03631	2.95806	2	0.948032	7.99999	2	0.973808	#N/A	1	1.04079	#N/A	1	0.837213	#N/A	1	0.811323	#N/A	1
aVDSQILPk N-Term(TMT6plex)_K9(TMT6plex)	Q02878	RPL6	0.978495	#N/A	1	0.959741	#N/A	1	1.01122	#N/A	1	0.942737	#N/A	1	0.944369	#N/A	1	1.00402	#N/A	1	1.03631	#N/A	1	1.02878	#N/A	1	0.993555	#N/A	1
nVESYTk N-Term(TMT6plex)_K7(TMT6plex)	P04843	RPN1	1.29375	#N/A	1	1.21309	#N/A	1	1.14587	#N/A	1	1.03584	#N/A	1	1.00001	#N/A	1	1.0282	#N/A	1	1.00681	#N/A	1	0.967423	#N/A	1	1.03149	#N/A	1
tEGSDLcDR N-Term(TMT6plex)_C7(Carbamidomethyl)	P04843	RPN1	1.11504	#N/A	1	1.07519	#N/A	1	1.27155	#N/A	1	1.02199	#N/A	1	1.02838	#N/A	1	0.934674	#N/A	1	1.04557	#N/A	1	0.974728	#N/A	1	0.990253	#N/A	1
tGSQGQcTQVR N-Term(TMT6plex)_C7(Carbamidomethyl)	P62857	RPS28	1.05626	#N/A	1	0.850051	#N/A	1	0.69165	#N/A	1	1.09457	#N/A	1	0.905482	#N/A	1	0.830503	#N/A	1	1.20505	#N/A	1	0.947234	#N/A	1	0.705428	#N/A	1
lITEDVQGk N-Term(TMT6plex)_K9(TMT6plex)	P61247	RPS3A	1.02601	#N/A	1	1.03383	#N/A	1	1.01954	#N/A	1	0.947174	#N/A	1	0.948646	#N/A	1	0.957526	#N/A	1	0.927907	#N/A	1	0.94666	#N/A	1	0.971173	#N/A	1
nPVGPGk N-Term(TMT6plex)_K7(TMT6plex)	Q8WYR4	RSPH1	0.918944	0.136905	2	0.971583	3.51451	2	0.990922	4.17937	2	1.0443	5.26878	2	1.00073	3.98047	2	1.1548	8.90449	2	0.961143	2.93173	2	0.971586	2.75307	2	1.05889	2.34611	2
hNETSQk N-Term(TMT6plex)_K7(TMT6plex)	Q86UC2	RSPH3	1.03574	8.3624	2	1.12649	3.3015	2	1.04559	4.11108	2	1.08047	8.62357	2	1.28175	6.52494	2	1.05058	9.62227	2	0.975275	12.5208	2	1.01999	11.0757	2	1.01174	0.26468	2
dQAQALAADPEER N-Term(TMT6plex)	Q9H0K4	RSPH6A	1.05847	#N/A	1	1.04043	#N/A	1	0.979306	#N/A	1	1.09142	#N/A	1	1.00704	#N/A	1	0.979994	#N/A	1	0.968814	#N/A	1	0.996841	#N/A	1	0.941213	#N/A	1
nAPGWSQR N-Term(TMT6plex)	Q9H0K4	RSPH6A	1.04295	#N/A	1	1.04508	#N/A	1	0.956863	#N/A	1	0.989971	#N/A	1	1.04569	#N/A	1	1.07245	#N/A	1	1.19358	#N/A	1	1.08756	#N/A	1	1.04905	#N/A	1
qLVEQQPIHTcR N-Term(TMT6plex)_C11(Carbamidomethyl)	Q9H0K4	RSPH6A	1.05988	#N/A	1	1.1942	#N/A	1	1.15546	#N/A	1	1.00335	#N/A	1	1.09279	#N/A	1	0.929295	3.21897	2	0.9623	10.3088	2	0.916247	2.98936	2	1.07053	13.0784	2
lVSVIDQIDk N-Term(TMT6plex)_K10(TMT6plex)	Q9H1X1	RSPH9	0.922717	5.55082	4	0.995125	4.60518	4	0.936207	4.07913	4	0.890076	2.41215	4	0.921018	4.23766	4	0.993685	#N/A	1	0.983458	#N/A	1	1.07364	#N/A	1	1.08226	#N/A	1
tFEGLSLSEAk N-Term(TMT6plex)_K11(TMT6plex)	Q9H1X1	RSPH9	1.12609	#N/A	1	1.07837	#N/A	1	1.06587	#N/A	1	1.04809	#N/A	1	1.002	#N/A	1	0.997727	#N/A	1	0.970962	#N/A	1	1.01021	#N/A	1	1.08382	#N/A	1
aQTEGINISEEALNHLGEIGTk N-Term(TMT6plex)_K22(TMT6plex)	Q9Y265	RUVBL1	0.967254	12.8054	3	1.05838	7.4566	3	0.964304	9.58556	3	0.970201	2.10102	3	0.96501	5.46668	3	1.01747	3.89489	6	0.996142	1.90289	6	1.03772	4.71431	6	1.03958	5.41181	6
aVLLAGPPGTGk N-Term(TMT6plex)_K12(TMT6plex)	Q9Y265	RUVBL1	1.01057	3.96373	2	0.954819	7.45126	2	1.13997	7.78468	2	1.01147	2.01104	2	1.11743	10.0101	2	0.968858	0.853351	2	1.00174	3.37402	2	1.00229	5.26643	2	0.96839	4.10704	2
eHVEEISELFYDAk N-Term(TMT6plex)_K14(TMT6plex)	Q9Y265	RUVBL1	0.931842	3.02284	2	1.02896	4.68008	2	0.943817	0.172714	2	0.983088	0.321251	2	1.02001	4.53435	2	1.05886	2.38548	2	0.881634	8.29335	2	0.986033	3.90068	2	0.993639	4.91004	2
gLGLDESGLAk N-Term(TMT6plex)_K11(TMT6plex)	Q9Y265	RUVBL1	0.998659	0.975978	3	0.963775	4.7121	3	0.969403	8.58855	3	0.96942	1.90984	3	0.988176	4.83048	3	0.971679	1.01554	2	1.00531	3.27216	2	1.01312	8.37318	2	1.00096	4.36808	2
iLADQQDk N-Term(TMT6plex)_K8(TMT6plex)	Q9Y265	RUVBL1	1.06539	#N/A	1	1.2414	#N/A	1	1.12466	#N/A	1	0.918647	#N/A	1	0.939709	#N/A	1	0.960853	#N/A	1	0.873274	#N/A	1	0.932626	#N/A	1	1.25292	#N/A	1
qAASGLVGQENAR N-Term(TMT6plex)	Q9Y265	RUVBL1	0.936865	1.78974	2	1.07487	5.18149	2	0.970677	6.71199	2	0.984055	7.51752	2	1.07669	4.34727	2	1.02849	#N/A	1	0.917411	#N/A	1	1.07183	#N/A	1	1.01882	#N/A	1
tALALAIAQELGSk N-Term(TMT6plex)_K14(TMT6plex)	Q9Y265	RUVBL1	1.0874	#N/A	1	1.02316	#N/A	1	0.931004	#N/A	1	1.10349	#N/A	1	0.959077	#N/A	1	1.01499	#N/A	1	1.09493	#N/A	1	1.1082	#N/A	1	1.0046	#N/A	1
aAGVVLEMIR N-Term(TMT6plex)	Q9Y230	RUVBL2	1.02677	2.34751	2	1.10742	3.69002	2	0.901092	7.08533	2	0.983291	5.45949	2	0.9244	8.71788	2	1.00277	3.07882	4	1.07242	0.625282	4	1.06962	4.72211	4	1.05428	3.52688	4
aVLIAGQPGTGk N-Term(TMT6plex)_K12(TMT6plex)	Q9Y230	RUVBL2	0.899055	9.97274	3	0.926017	1.19429	3	0.880582	2.45996	3	0.962751	1.82507	3	0.885941	0.801159	3	1.00804	11.1365	3	1.14645	3.22804	3	1.12361	3.6475	3	1.07174	7.90446	3
dYDAMGSQTk N-Term(TMT6plex)_K10(TMT6plex)	Q9Y230	RUVBL2	0.991237	0.531185	2	0.980571	2.48186	2	0.950715	2.08406	2	1.01295	4.55768	2	0.86642	7.54428	2	0.874519	0.769491	2	1.11961	1.64393	2	1.05074	0.434207	2	1.09038	2.35762	2
dYDAmGSQTk N-Term(TMT6plex)_M5(Oxidation)_K10(TMT6plex)	Q9Y230	RUVBL2	0.785939	#N/A	1	0.961842	#N/A	1	0.82332	#N/A	1	0.882552	#N/A	1	1.02922	#N/A	1	1.2768	#N/A	1	0.916602	#N/A	1	1.13769	#N/A	1	1.17942	#N/A	1
gLGLDDALEPR N-Term(TMT6plex)	Q9Y230	RUVBL2	0.826562	10.6088	2	0.837316	1.76051	2	0.943385	3.11537	2	0.836823	3.23208	2	0.841288	4.22204	2	0.95929	5.32331	3	1.06672	0.226945	3	1.07757	2.88786	3	1.06383	3.76267	3
gTEVQVDDIk N-Term(TMT6plex)_K10(TMT6plex)	Q9Y230	RUVBL2	0.736399	#N/A	1	0.769692	#N/A	1	0.903542	#N/A	1	0.859617	#N/A	1	0.925681	#N/A	1	0.996501	#N/A	1	0.958023	#N/A	1	1.04255	#N/A	1	1.08622	#N/A	1
ikEETEIIEGEVVEIQIDRPATGTGSk N-Term(TMT6plex)_K2(TMT6plex)_K27(TMT6plex)	Q9Y230	RUVBL2	1.16439	#N/A	1	1.10064	#N/A	1	0.752864	#N/A	1	1.14954	#N/A	1	0.958071	#N/A	1	1.07744	0.0933735	2	1.14226	6.50973	2	1.14488	2.46933	2	1.10402	2.1863	2
mIESLTk N-Term(TMT6plex)_K7(TMT6plex)	Q9Y230	RUVBL2	0.970607	1.65054	2	0.941533	2.43017	2	0.925415	1.62399	2	0.989555	0.512745	2	0.923222	2.13593	2	0.989403	2.08923	2	1.10807	0.798874	2	1.03655	4.11556	2	1.14776	3.30843	2
qASQGMVGQLAAR N-Term(TMT6plex)	Q9Y230	RUVBL2	1.04305	6.51271	2	1.02274	6.0768	2	1.02694	9.26457	2	1.05203	9.26719	2	1.25928	10.4338	2	0.93261	2.59422	2	1.13249	11.0736	2	1.09883	7.31268	2	1.06808	10.171	2
tEALTQAFR N-Term(TMT6plex)	Q9Y230	RUVBL2	1.22171	5.05651	2	1.21924	0.259144	2	1.06378	4.50014	2	0.942115	3.54201	2	0.9693	1.09802	2	0.886975	15.9547	2	1.11517	12.6869	2	1.09633	0.757079	2	1.07523	0.562747	2
vQAGDVITIDk N-Term(TMT6plex)_K11(TMT6plex)	Q9Y230	RUVBL2	0.942613	#N/A	1	0.898139	#N/A	1	0.906906	#N/A	1	0.932151	#N/A	1	0.904853	#N/A	1	0.975733	2.50546	2	1.02567	2.0866	2	1.01659	0.175029	2	1.09926	4.49909	2
aLNSIIDVYHk N-Term(TMT6plex)_K11(TMT6plex)	P05109	S100A8	0.569011	27.4639	2	0.622314	25.9006	2	0.546562	35.4399	2	1.06572	2.97367	2	1.12297	9.37171	2	1.12915	8.0953	3	1.20865	10.5332	3	1.16726	2.19481	3	1.01644	0.415212	3
gADVWFk N-Term(TMT6plex)_K7(TMT6plex)	P05109	S100A8	0.274592	#N/A	1	0.369511	#N/A	1	0.375223	#N/A	1	1.03696	#N/A	1	1.17833	#N/A	1	1.21671	2.8631	2	1.29892	1.67995	2	1.22699	2.80981	2	1.08089	6.66006	2
mGVAAHk N-Term(TMT6plex)_K7(TMT6plex)	P05109	S100A8	0.460716	#N/A	1	0.458906	#N/A	1	0.458527	#N/A	1	1.1596	#N/A	1	1.18072	#N/A	1	1.16028	3.75027	3	1.2088	10.0814	3	1.05078	10.3318	3	1.08444	20.299	3
mLTELEk N-Term(TMT6plex)_K7(TMT6plex)	P05109	S100A8	0.449329	#N/A	1	0.573536	#N/A	1	0.618089	#N/A	1	1.20298	#N/A	1	1.28462	#N/A	1	1.34415	#N/A	1	1.28564	#N/A	1	1.21969	#N/A	1	0.970477	#N/A	1
sHEESHkE N-Term(TMT6plex)_K7(TMT6plex)	P05109	S100A8	0.0766559	#N/A	1	0.192602	#N/A	1	0.101847	#N/A	1	1.82272	#N/A	1	0.926868	#N/A	1	1.5426	3.31925	2	1.63444	4.09308	2	1.4617	5.94222	2	1.22259	1.69006	2
vIEHIMEDLDTNADk N-Term(TMT6plex)_K15(TMT6plex)	P06702	S100A9	0.289325	49.069	2	0.364502	42.3572	2	0.288243	40.9246	2	1.32115	10.5906	2	1.32486	11.3593	2	1.20877	8.28894	2	1.25086	13.9913	2	1.1969	5.01453	2	1.03447	5.48879	2
aPITYVPPEDR N-Term(TMT6plex)	Q8IYX7	SAXO1	0.747856	9.08129	2	0.877396	10.713	2	0.82011	12.3229	2	0.846515	4.03166	2	0.90261	0.80051	2	1.01331	5.68276	2	0.974464	2.12867	2	0.987583	1.37812	2	0.991148	10.3924	2
fEGSSTTk N-Term(TMT6plex)_K8(TMT6plex)	Q8IYX7	SAXO1	1.16574	4.1051	2	1.03201	1.6236	2	0.992715	1.24977	2	1.09565	0.81989	2	1.10854	3.07678	2	1.05357	4.91017	2	0.995997	3.13279	2	1.03422	4.99474	2	0.992114	3.86144	2
gLMGEPAk N-Term(TMT6plex)_K8(TMT6plex)	Q8IYX7	SAXO1	1.00665	0.253414	2	0.944763	5.09839	2	0.940154	1.93771	2	1.02807	7.79741	2	1.04076	7.59994	2	1.01622	#N/A	1	1.03234	#N/A	1	1.01036	#N/A	1	1.00441	#N/A	1
mEcLPTYk N-Term(TMT6plex)_C3(Carbamidomethyl)_K8(TMT6plex)	Q8IYX7	SAXO1	1.05486	#N/A	1	0.899308	#N/A	1	0.898628	#N/A	1	1.18752	#N/A	1	0.977611	#N/A	1	0.801787	#N/A	1	1.29335	#N/A	1	1.05538	#N/A	1	0.694854	#N/A	1
vHQYDQFVPSEENMDLLTTYk N-Term(TMT6plex)_K21(TMT6plex)	Q8IYX7	SAXO1	1.02146	#N/A	1	0.851858	#N/A	1	0.770105	#N/A	1	1.0349	#N/A	1	1.0392	#N/A	1	1.00155	2.35449	2	1.06266	2.98822	2	1.06913	3.6955	2	1.06095	2.56234	2
fYGEPVIk N-Term(TMT6plex)_K8(TMT6plex)	Q8NBX0	SCCPDH	0.896428	3.25746	3	0.884394	5.30993	3	0.966257	3.10531	3	0.944088	4.42739	3	0.969716	0.81565	3	1.03065	5.23475	3	1.01886	4.71908	3	1.03351	4.66379	3	1.06389	2.84135	3
gVYIIGSSGFDSIPADLGVIYTR N-Term(TMT6plex)	Q8NBX0	SCCPDH	0.554002	21.7142	3	0.932054	17.3192	3	0.848942	9.8167	3	0.839525	15.8548	3	1.02587	6.72134	3	1.33504	9.63258	4	1.13078	5.68125	4	1.16829	11.7533	4	0.904128	11.4006	4
lPWAVAGR N-Term(TMT6plex)	Q8NBX0	SCCPDH	0.907064	5.89796	2	0.924653	5.60625	2	0.914909	3.71693	2	0.980437	3.14242	2	0.942166	5.68453	2	1.09517	7.33256	3	0.960539	5.61504	3	0.977001	1.79833	3	1.07441	4.6517	3
sAIYGFGDQSNLR N-Term(TMT6plex)	Q8NBX0	SCCPDH	1.01253	6.75659	6	0.974769	6.28554	6	1.06114	7.26244	6	1.0891	6.15633	6	1.10442	11.0013	6	1.0314	12.2755	5	1.01368	5.34991	5	0.995864	4.74169	5	1.02155	4.97619	5
gGSEGGcPR N-Term(TMT6plex)_C7(Carbamidomethyl)	Q9HCN8	SDF2L1	1.28096	#N/A	1	0.991588	#N/A	1	1.20051	#N/A	1	0.819656	#N/A	1	0.799171	#N/A	1	0.891152	25.9415	2	0.964911	0.839623	2	0.862374	1.03337	2	0.764191	6.83096	2
acALSIEEScRPGDk N-Term(TMT6plex)_C2(Carbamidomethyl)_C10(Carbamidomethyl)_K15(TMT6plex)	P31040	SDHA	1.07817	#N/A	1	0.841812	#N/A	1	0.824962	#N/A	1	1.0816	#N/A	1	0.907561	#N/A	1	0.880537	0.409351	2	1.20206	6.0102	2	1.09181	5.2845	2	0.794282	0.566437	2
gEGGILINSQGER N-Term(TMT6plex)	P31040	SDHA	0.819018	#N/A	1	0.822719	#N/A	1	0.889167	#N/A	1	0.804451	#N/A	1	0.740395	#N/A	1	1.03229	1.75955	2	0.935403	4.87096	2	0.995244	5.9381	2	1.01573	2.88191	2
iDEYDYSkPIQGQQk N-Term(TMT6plex)_K8(TMT6plex)_K15(TMT6plex)	P31040	SDHA	1.07119	13.5245	2	1.03392	6.00176	2	0.983775	8.81333	2	0.996889	0.374812	2	1.06902	15.9148	2	0.99063	1.46596	2	1.04202	0.916957	2	0.995009	1.25771	2	0.967033	2.13052	2
lGANSLLDLVVFGR N-Term(TMT6plex)	P31040	SDHA	1.13367	#N/A	1	1.43254	#N/A	1	0.971042	#N/A	1	1.07786	#N/A	1	1.14014	#N/A	1	1.02865	3.56887	6	1.05518	4.00629	6	1.06591	5.75574	6	1.04424	3.32195	6
sMTLEIR N-Term(TMT6plex)	P31040	SDHA	1.05872	#N/A	1	0.963573	#N/A	1	1.04501	#N/A	1	1.00119	#N/A	1	1.03505	#N/A	1	1.04395	#N/A	1	0.927503	#N/A	1	0.933577	#N/A	1	0.956744	#N/A	1
tLNEADcATVPPAIR N-Term(TMT6plex)_C7(Carbamidomethyl)	P31040	SDHA	0.853913	#N/A	1	0.649584	#N/A	1	0.748498	#N/A	1	1.17058	#N/A	1	0.984432	#N/A	1	0.911396	#N/A	1	1.08605	#N/A	1	1.08172	#N/A	1	0.982698	#N/A	1
vSDSISAQYPVVDHEFDAVVVGAGGAGLR N-Term(TMT6plex)	P31040	SDHA	0.578744	#N/A	1	1.04232	#N/A	1	0.958575	#N/A	1	0.693349	#N/A	1	1.65081	#N/A	1	1.22288	4.87579	4	0.790253	7.46159	4	1.03509	5.63771	4	0.976071	5.59198	4
dDFTEER N-Term(TMT6plex)	P21912	SDHB	1.13465	#N/A	1	1.04688	#N/A	1	1.11895	#N/A	1	1.05415	#N/A	1	0.943368	#N/A	1	0.996106	#N/A	1	1.01784	#N/A	1	1.02757	#N/A	1	1.051	#N/A	1
dESQEGk N-Term(TMT6plex)_K7(TMT6plex)	P21912	SDHB	1.00317	#N/A	1	0.981028	#N/A	1	1.25179	#N/A	1	1.00973	#N/A	1	1.15433	#N/A	1	0.94177	#N/A	1	0.879684	#N/A	1	0.844646	#N/A	1	0.927088	#N/A	1
dLVPDLSNFYAQYk N-Term(TMT6plex)_K14(TMT6plex)	P21912	SDHB	0.958506	#N/A	1	1.04963	#N/A	1	1.06572	#N/A	1	0.962071	#N/A	1	0.94355	#N/A	1	1.06482	#N/A	1	1.01541	#N/A	1	1.08448	#N/A	1	1.07645	#N/A	1
iDTNLNk N-Term(TMT6plex)_K7(TMT6plex)	P21912	SDHB	0.961976	#N/A	1	0.960684	#N/A	1	1.22387	#N/A	1	0.926613	#N/A	1	1.0265	#N/A	1	1.06301	#N/A	1	0.903319	#N/A	1	0.937761	#N/A	1	0.983011	#N/A	1
qQYLQSIEER N-Term(TMT6plex)	P21912	SDHB	0.918935	#N/A	1	1.01841	#N/A	1	1.10901	#N/A	1	0.96302	#N/A	1	1.00845	#N/A	1	0.967972	#N/A	1	0.968393	#N/A	1	1.00688	#N/A	1	0.939441	#N/A	1
sIEPYLk N-Term(TMT6plex)_K7(TMT6plex)	P21912	SDHB	1.23942	#N/A	1	1.12869	#N/A	1	0.981403	#N/A	1	0.989463	#N/A	1	0.936319	#N/A	1	0.981714	#N/A	1	0.964433	#N/A	1	0.979198	#N/A	1	1.02637	#N/A	1
gDLLFLTNR N-Term(TMT6plex)	P67812	SEC11A	0.931928	#N/A	1	0.960903	#N/A	1	1.04274	#N/A	1	0.890876	#N/A	1	0.941619	#N/A	1	1.07141	1.51813	2	0.92311	4.01041	2	0.994424	1.22597	2	1.12398	2.79823	2
gDNNAVDDR N-Term(TMT6plex)	P67812	SEC11A	0.863062	#N/A	1	1.00967	#N/A	1	1.01647	#N/A	1	0.900945	#N/A	1	1.04206	#N/A	1	1.10909	#N/A	1	0.746377	#N/A	1	0.858378	#N/A	1	0.923816	#N/A	1
eQTSVSGAQk N-Term(TMT6plex)_K10(TMT6plex)	P04279	SEMG1	0.671523	#N/A	1	0.552839	#N/A	1	0.495961	#N/A	1	1.56231	#N/A	1	1.78389	#N/A	1	1.15863	11.422	3	1.21139	5.61264	3	1.04775	5.39124	3	1.1639	9.84454	3
gHYQNVVEVR N-Term(TMT6plex)	P04279	SEMG1	0.988211	#N/A	1	0.866579	#N/A	1	0.913348	#N/A	1	1.02682	#N/A	1	1.00651	#N/A	1	0.955222	10.3471	3	1.06931	7.44936	3	0.960413	2.58938	3	1.00879	1.86797	3
gISSQYSNTEER N-Term(TMT6plex)	P04279	SEMG1	0.821355	3.49324	2	0.846421	5.07038	2	0.656319	4.58989	2	1.29662	5.00913	2	1.15672	1.48316	2	1.27007	#N/A	1	1.07948	#N/A	1	0.911698	#N/A	1	1.29216	#N/A	1
gQHYSGQk N-Term(TMT6plex)_K8(TMT6plex)	P04279	SEMG1	0.352181	#N/A	1	0.370589	#N/A	1	0.239177	#N/A	1	1.71715	#N/A	1	0.59641	#N/A	1	1.60565	#N/A	1	1.33982	#N/A	1	0.873965	#N/A	1	0.898794	#N/A	1
gTQNPSQDQGNSPSGk N-Term(TMT6plex)_K16(TMT6plex)	P04279	SEMG1	0.53811	15.0531	2	0.498231	7.03728	2	0.641333	5.95025	2	1.05853	14.0045	2	0.848155	15.4561	2	0.902065	8.49832	2	2.00798	18.3586	2	0.884853	3.28858	2	0.838235	9.185	2
nLNQDQQHGR N-Term(TMT6plex)	P04279	SEMG1	0.708706	12.2621	2	0.619249	0.775506	2	0.732403	0.566323	2	1.18935	18.2874	2	1.15056	23.6848	2	1.03407	15.9183	2	1.3055	27.1069	2	1.04307	14.9859	2	1.10704	25.0842	2
qQTESk N-Term(TMT6plex)_K6(TMT6plex)	P04279	SEMG1	0.57657	2.94241	2	0.377689	10.2066	2	0.415423	11.0047	2	2.17825	8.05926	2	1.41869	7.36392	2	1.3404	#N/A	1	1.03335	#N/A	1	0.67676	#N/A	1	0.708648	#N/A	1
sIYSQTEk N-Term(TMT6plex)_K8(TMT6plex)	P04279	SEMG1	0.678053	#N/A	1	0.563233	#N/A	1	0.582747	#N/A	1	1.07776	#N/A	1	0.904816	#N/A	1	0.998893	#N/A	1	1.53622	#N/A	1	1.10597	#N/A	1	1.4515	#N/A	1
vQTSLcPAHQDk N-Term(TMT6plex)_C6(Carbamidomethyl)_K12(TMT6plex)	P04279	SEMG1	0.684344	#N/A	1	0.579556	#N/A	1	0.569395	#N/A	1	1.33583	#N/A	1	1.11693	#N/A	1	0.995556	0.766336	2	1.26426	16.0069	2	0.913924	5.67866	2	0.897546	17.5438	2
eQASASGAQk N-Term(TMT6plex)_K10(TMT6plex)	Q02383	SEMG2	0.829167	#N/A	1	0.341956	#N/A	1	0.3646	#N/A	1	1.17004	#N/A	1	0.526414	#N/A	1	0.836825	40.3418	3	2.23514	24.3877	3	0.905277	4.94551	3	0.877374	9.0049	3
gGQAHHGTQNPSQDQGNSPSGk N-Term(TMT6plex)_K22(TMT6plex)	Q02383	SEMG2	0.568598	#N/A	1	0.313738	#N/A	1	0.50056	#N/A	1	0.825533	#N/A	1	0.545354	#N/A	1	0.814817	22.0793	4	1.93534	34.3673	4	1.01572	5.11946	4	1.0466	3.72818	4
gLSSQcSNTEk N-Term(TMT6plex)_C6(Carbamidomethyl)_K11(TMT6plex)	Q02383	SEMG2	1.02165	2.55417	2	0.359587	9.3172	2	0.393341	5.91805	2	1.06209	4.69191	2	0.525481	3.32653	2	0.541319	34.4314	3	2.53401	22.2825	3	0.930142	11.7635	3	0.809073	19.6612	3
gSISIQTEEk N-Term(TMT6plex)_K10(TMT6plex)	Q02383	SEMG2	0.82053	#N/A	1	0.659468	#N/A	1	0.735904	#N/A	1	0.996402	#N/A	1	0.782524	#N/A	1	1.40596	#N/A	1	1.18654	#N/A	1	0.963556	#N/A	1	0.972685	#N/A	1
sGQSADSk N-Term(TMT6plex)_K8(TMT6plex)	Q02383	SEMG2	1.48328	#N/A	1	0.741654	#N/A	1	0.746803	#N/A	1	1.36517	#N/A	1	0.950254	#N/A	1	1.18418	#N/A	1	1.56246	#N/A	1	0.742732	#N/A	1	0.766675	#N/A	1
dVTNNVHYENYR N-Term(TMT6plex)	Q16181	SEPTIN7	0.988849	#N/A	1	0.960931	#N/A	1	0.966072	#N/A	1	0.904254	#N/A	1	0.956023	#N/A	1	0.979749	#N/A	1	0.877415	#N/A	1	0.957664	#N/A	1	1.03656	#N/A	1
tVQVEQSk N-Term(TMT6plex)_K8(TMT6plex)	Q16181	SEPTIN7	1.1404	#N/A	1	1.20098	#N/A	1	1.22693	#N/A	1	1.06227	#N/A	1	1.1195	#N/A	1	1.1454	#N/A	1	0.818512	#N/A	1	0.892646	#N/A	1	1.00486	#N/A	1
aAESPDQk N-Term(TMT6plex)_K8(TMT6plex)	P53985	SLC16A1	0.979563	6.13592	2	0.935316	8.3708	2	0.895058	1.63881	2	0.965444	9.87409	2	1.1113	13.4483	2	0.883954	#N/A	1	1.07727	#N/A	1	1.14719	#N/A	1	1.02764	#N/A	1
qGSNQAIR N-Term(TMT6plex)	P53007	SLC25A1	0.803455	#N/A	1	0.830992	#N/A	1	0.866076	#N/A	1	1.01728	#N/A	1	0.999401	#N/A	1	1.18536	#N/A	1	0.845216	#N/A	1	0.987406	#N/A	1	1.02377	#N/A	1
mQLSGEGAk N-Term(TMT6plex)_K9(TMT6plex)	Q02978	SLC25A11	0.925766	#N/A	1	0.919333	#N/A	1	0.973733	#N/A	1	1.09997	#N/A	1	1.22291	#N/A	1	1.08924	#N/A	1	0.938801	#N/A	1	1.03897	#N/A	1	1.01719	#N/A	1
sEGPQVFYk N-Term(TMT6plex)_K9(TMT6plex)	Q9HC21	SLC25A19	1.00328	#N/A	1	1.02472	#N/A	1	1.01478	#N/A	1	1.00533	#N/A	1	1.06832	#N/A	1	1.09333	#N/A	1	0.971047	#N/A	1	1.00538	#N/A	1	0.956534	#N/A	1
fGFYEVFk N-Term(TMT6plex)_K8(TMT6plex)	Q00325	SLC25A3	1.05692	2.26713	3	0.953594	3.24479	3	1.0847	7.27435	3	1.02498	2.30276	3	1.00612	3.86301	3	1.14555	#N/A	1	0.946613	#N/A	1	0.973663	#N/A	1	1.07318	#N/A	1
iQTQPGYANTLR N-Term(TMT6plex)	Q00325	SLC25A3	0.950861	15.7532	3	0.969825	2.58416	3	0.914461	2.45003	3	1.08296	5.99949	3	0.993733	2.59378	3	1.09157	6.24365	3	1.08899	7.72602	3	1.10123	6.31188	3	1.02071	3.79072	3
lPRPPPPEMPESLk N-Term(TMT6plex)_K14(TMT6plex)	Q00325	SLC25A3	1.02916	3.15888	9	0.945218	5.20265	9	1.09505	5.96799	9	0.989965	4.79305	9	1.0239	4.34294	9	1.07658	#N/A	1	0.864382	#N/A	1	0.908245	#N/A	1	1.03139	#N/A	1
tVEALYk N-Term(TMT6plex)_K7(TMT6plex)	Q00325	SLC25A3	0.944669	#N/A	1	0.991006	#N/A	1	1.02517	#N/A	1	1.01004	#N/A	1	1.10126	#N/A	1	1.07163	2.3916	3	0.910596	0.890012	3	0.964861	2.38125	3	1.03305	3.11198	3
aSYFGAYDTVk N-Term(TMT6plex)_K11(TMT6plex)	Q9H0C2	SLC25A31	0.955941	4.91707	13	0.947543	4.79008	13	1.03017	4.6793	13	1.00972	2.58588	13	0.99494	2.43379	13	1.18661	#N/A	1	1.04375	#N/A	1	0.973149	#N/A	1	1.12144	#N/A	1
dLLAGGVAAAVSk N-Term(TMT6plex)_K13(TMT6plex)	Q9H0C2	SLC25A31	0.976561	3.19939	9	1.00628	5.23624	9	0.987727	3.19499	9	1.04162	6.35435	9	1.01693	2.03513	9	1.00865	5.79469	5	0.994623	5.52538	5	1.04913	2.43676	5	1.0411	9.36881	5
eFFHIDIGGR N-Term(TMT6plex)	Q9H0C2	SLC25A31	0.99976	33.7054	5	1.25082	56.0185	5	1.12267	40.9676	5	1.3555	65.6096	5	0.922189	9.81059	5	1.0705	5.68056	3	0.902207	11.7159	3	0.89512	8.56487	3	1.05186	8.29987	3
gAFSNVLR N-Term(TMT6plex)	Q9H0C2	SLC25A31	0.903028	#N/A	1	0.870362	#N/A	1	0.877154	#N/A	1	0.978755	#N/A	1	0.874414	#N/A	1	1.12782	3.61123	2	1.01691	2.15135	2	1.05963	1.84638	2	1.14004	1.26103	2
gLGDcIMk N-Term(TMT6plex)_C5(Carbamidomethyl)_K8(TMT6plex)	Q9H0C2	SLC25A31	0.744795	10.3475	2	0.802689	4.22013	2	0.792507	1.1464	2	0.947593	2.7969	2	0.860138	1.86497	2	1.00235	4.52592	2	1.07246	0.100552	2	1.02519	1.84695	2	0.937097	0.347657	2
gMVDcLVR N-Term(TMT6plex)_C5(Carbamidomethyl)	Q9H0C2	SLC25A31	0.878664	6.86624	2	0.916187	3.91125	2	0.880683	2.80735	2	1.05869	3.11592	2	0.993536	2.99133	2	1.01654	3.37743	2	0.978248	1.66814	2	1.0452	0.568121	2	0.967255	1.75227	2
gTLDcFVk N-Term(TMT6plex)_C5(Carbamidomethyl)_K8(TMT6plex)	Q9H0C2	SLC25A31	0.786284	7.31949	2	0.768614	1.25356	2	0.821595	5.24854	2	0.928118	3.44188	2	0.85937	12.1596	2	1.01935	#N/A	1	0.992968	#N/A	1	0.977346	#N/A	1	0.911743	#N/A	1
lFDASSFGk N-Term(TMT6plex)_K9(TMT6plex)	Q9H0C2	SLC25A31	0.944437	5.676	5	0.911078	2.50279	5	0.940687	4.0087	5	1.02478	4.63172	5	0.900493	4.32607	5	0.998605	2.17057	4	1.02243	4.21996	4	1.00643	3.25316	4	1.10899	5.1876	4
lGVDIGk N-Term(TMT6plex)_K7(TMT6plex)	Q9H0C2	SLC25A31	0.936883	11.1014	3	0.905611	4.41308	3	0.957433	7.08276	3	0.981669	4.19017	3	0.880232	7.19104	3	1.1084	6.29953	2	1.02922	7.09349	2	1.04016	3.21431	2	1.09977	1.36505	2
lLLQVQASSk N-Term(TMT6plex)_K10(TMT6plex)	Q9H0C2	SLC25A31	1.07079	10.5349	5	0.993924	6.20348	5	0.984524	5.68608	5	1.05193	6.21934	5	0.997719	4.38941	5	0.984249	1.13066	2	1.11184	6.20857	2	0.952453	4.29086	2	0.948681	0.22786	2
mMMQSGEAk N-Term(TMT6plex)_K9(TMT6plex)	Q9H0C2	SLC25A31	1.01762	8.4486	2	0.936742	1.37199	2	0.830917	0.853671	2	1.0713	4.35857	2	1.02893	0.181116	2	0.971744	3.61577	3	1.03359	2.07244	3	1.0757	5.71287	3	1.10072	2.30454	3
mMmQSGEAk N-Term(TMT6plex)_M3(Oxidation)_K9(TMT6plex)	Q9H0C2	SLC25A31	0.832624	#N/A	1	0.96229	#N/A	1	0.810636	#N/A	1	0.978817	#N/A	1	1.1068	#N/A	1	1.19843	3.81598	2	0.886845	9.02867	2	1.06575	2.92805	2	1.08485	1.84363	2
qLFMSGVNk N-Term(TMT6plex)_K9(TMT6plex)	Q9H0C2	SLC25A31	0.803767	#N/A	1	0.847085	#N/A	1	0.933975	#N/A	1	0.893453	#N/A	1	1.11093	#N/A	1	1.06149	#N/A	1	0.929304	#N/A	1	0.961851	#N/A	1	0.932884	#N/A	1
dGVMGMNSIEPAk N-Term(TMT6plex)_K13(TMT6plex)	Q8TDB8	SLC2A14	1.68287	10.8546	2	1.54021	12.451	2	1.08047	1.95966	2	1.00664	5.21514	2	0.855159	2.43585	2	0.679458	10.7076	2	1.12144	6.02983	2	0.983849	7.7	2	0.824809	4.93331	2
iAESVEMLILGR N-Term(TMT6plex)	Q8TDB8	SLC2A14	1.60244	#N/A	1	1.15754	#N/A	1	1.51033	#N/A	1	1.06414	#N/A	1	0.754804	#N/A	1	0.981763	11.6428	3	1.03327	2.8632	3	1.06789	5.20369	3	0.994604	8.06065	3
qEDEAEk N-Term(TMT6plex)_K7(TMT6plex)	P22732	SLC2A5	1.06829	16.5723	2	1.09573	12.036	2	1.02091	6.98547	2	0.860744	12.9017	2	0.931244	7.65938	2	0.893481	3.63727	2	1.0284	0.186914	2	1.03086	6.65258	2	0.927112	4.50626	2
tFIEINQIFTk N-Term(TMT6plex)_K11(TMT6plex)	P22732	SLC2A5	1.12206	#N/A	1	1.17676	#N/A	1	1.03803	#N/A	1	0.944113	#N/A	1	1.04851	#N/A	1	1.02466	0.709328	2	0.988417	7.59035	2	0.995946	0.988298	2	1.01614	1.87808	2
vSEVYPEk N-Term(TMT6plex)_K8(TMT6plex)	P22732	SLC2A5	0.892431	3.36945	2	0.85742	1.44453	2	1.36166	4.215	2	0.826424	3.8598	2	1.09772	5.60716	2	0.876617	2.18992	2	1.00068	3.85327	2	1.01769	5.58545	2	1.10655	1.79992	2
gMDYYASGAPcTDR N-Term(TMT6plex)_C11(Carbamidomethyl)	Q8NCR6	SMRP1	1.18159	#N/A	1	0.723553	#N/A	1	0.6653	#N/A	1	1.41192	#N/A	1	0.873465	#N/A	1	0.87269	#N/A	1	1.23207	#N/A	1	0.890522	#N/A	1	0.657407	#N/A	1
hVDPEALQk N-Term(TMT6plex)_K9(TMT6plex)	Q8NCR6	SMRP1	1.27743	#N/A	1	0.93956	#N/A	1	0.909269	#N/A	1	1.36833	#N/A	1	0.986451	#N/A	1	1.03096	#N/A	1	1.14398	#N/A	1	0.810675	#N/A	1	0.635049	#N/A	1
tPISTYSDSYR N-Term(TMT6plex)	Q8NCR6	SMRP1	1.13128	2.38647	2	0.976935	2.07774	2	0.964198	2.49547	2	1.15748	3.91683	2	0.891525	6.51811	2	1.07493	#N/A	1	1.00989	#N/A	1	1.06192	#N/A	1	0.933249	#N/A	1
yWLSQEEADk N-Term(TMT6plex)_K10(TMT6plex)	Q8NCR6	SMRP1	1.14359	#N/A	1	0.935574	#N/A	1	0.952091	#N/A	1	1.27023	#N/A	1	1.06082	#N/A	1	1.03361	1.23568	2	1.14657	4.69487	2	0.883727	0.144077	2	0.741145	1.74093	2
dGVADVSIEDSVISLSGDHcIIGR N-Term(TMT6plex)_C20(Carbamidomethyl)	P00441	SOD1	0.994356	11.7155	4	1.0022	7.04149	4	0.900561	3.61275	4	0.974643	11.8809	4	1.01683	11.0296	4	1.49603	#N/A	1	0.51796	#N/A	1	0.957148	#N/A	1	0.951135	#N/A	1
eSNGPVk N-Term(TMT6plex)_K7(TMT6plex)	P00441	SOD1	0.892615	#N/A	1	0.905391	#N/A	1	0.941993	#N/A	1	0.889088	#N/A	1	1.52692	#N/A	1	0.927433	#N/A	1	0.918767	#N/A	1	0.939926	#N/A	1	0.80163	#N/A	1
gDGPVQGIINFEQk N-Term(TMT6plex)_K14(TMT6plex)	P00441	SOD1	1.03628	8.44522	7	0.98739	6.48338	7	0.96875	3.35007	7	1.02271	8.2354	7	0.981902	4.55383	7	0.914733	9.73084	10	1.1887	12.3542	10	0.940432	10.0223	10	0.904701	11.8476	10
gGNEESTk N-Term(TMT6plex)_K8(TMT6plex)	P00441	SOD1	0.869555	6.49921	6	0.87639	5.40264	6	0.833179	12.6711	6	0.908806	6.75114	6	0.831603	3.92053	6	0.874291	7.26995	4	1.02911	10.6667	4	0.973831	8.77855	4	0.910713	7.72435	4
hVGDLGNVTADk N-Term(TMT6plex)_K12(TMT6plex)	P00441	SOD1	1.01461	4.15029	3	0.897321	1.3859	3	1.08252	7.19434	3	0.930375	3.40566	3	1.17729	3.68324	3	0.913771	7.12823	4	0.947142	9.06722	4	1.01532	10.2331	4	1.04726	5.61373	4
lAcGVIGIAQ N-Term(TMT6plex)_C3(Carbamidomethyl)	P00441	SOD1	0.991869	12.2172	3	0.957623	17.1684	3	0.982924	15.6476	3	0.946568	9.61452	3	1.05195	8.91948	3	0.901509	10.0249	2	1.04928	10.7885	2	0.949862	11.7889	2	0.878011	17.1363	2
tLVVHEk N-Term(TMT6plex)_K7(TMT6plex)	P00441	SOD1	1.08474	11.3823	3	0.949119	9.59758	3	0.949983	1.3228	3	1.0074	7.33669	3	0.941704	3.90157	3	0.918279	6.29471	7	1.02409	7.27138	7	1.00347	8.21788	7	0.969601	10.8171	7
gELLEAIk N-Term(TMT6plex)_K8(TMT6plex)	P04179	SOD2	0.892473	7.01978	2	0.921018	2.98028	2	0.962143	4.40704	2	0.86521	5.58894	2	0.907317	4.05578	2	0.948805	3.65254	2	1.01071	4.94003	2	1.00413	3.96587	2	1.11089	7.2891	2
yQEALAk N-Term(TMT6plex)_K7(TMT6plex)	P04179	SOD2	0.921016	#N/A	1	1.0779	#N/A	1	1.06443	#N/A	1	0.96417	#N/A	1	0.990186	#N/A	1	0.985992	#N/A	1	1.07375	#N/A	1	1.05737	#N/A	1	1.10119	#N/A	1
eEETSVTILDSSEEDkEk N-Term(TMT6plex)_K16(TMT6plex)_K18(TMT6plex)	Q15506	SPA17	0.898385	1.89246	2	0.931775	4.13086	2	1.55295	5.38053	2	0.864491	3.34999	2	1.10372	2.94306	2	0.985315	1.28648	2	0.780751	0.241705	2	0.854635	6.86619	2	1.17237	4.72214	2
eEETSVTILDSSEEDkEkEEVAAVk N-Term(TMT6plex)_K16(TMT6plex)_K18(TMT6plex)_K25(TMT6plex)	Q15506	SPA17	1.15928	1.81648	2	1.14606	13.0893	2	1.08422	3.31249	2	1.03388	11.9237	2	0.902914	9.99936	2	0.999989	4.36191	7	1.04684	3.20551	7	1.00076	3.86338	7	1.1185	4.55779	7
eQPDNIPAFAAAYFESLLEk N-Term(TMT6plex)_K20(TMT6plex)	Q15506	SPA17	0.761865	24.66	2	0.778596	34.7968	2	0.754112	17.825	2	1.14494	20.9127	2	0.866184	4.26921	2	1.10631	16.4599	4	1.10209	12.9925	4	1.07896	8.92958	4	1.17453	21.8074	4
fYNNHAFEEQEPPEk N-Term(TMT6plex)_K15(TMT6plex)	Q15506	SPA17	1.05761	3.37482	5	0.996454	7.62197	5	0.996176	4.51755	5	1.05455	3.5493	5	0.984812	3.28676	5	0.962289	6.98222	4	1.09161	4.23787	4	1.04128	2.18429	4	0.984963	3.50163	4
iPQGFGNLLEGLTR N-Term(TMT6plex)	Q15506	SPA17	0.904042	5.03516	3	1.0135	3.40232	3	0.852214	11.9232	3	0.932591	12.9573	3	0.822082	10.3748	3	1.11523	12.8042	9	1.09765	10.8639	9	1.13136	12.8374	9	1.18915	15.6193	9
qEESQISGk N-Term(TMT6plex)_K9(TMT6plex)	Q15506	SPA17	0.83376	1.62712	2	0.92636	5.32315	2	1.04779	1.91916	2	0.898403	2.78891	2	0.974565	3.29866	2	0.935154	#N/A	1	1.10231	#N/A	1	1.20655	#N/A	1	1.13309	#N/A	1
tNFDPAEWGSk N-Term(TMT6plex)_K11(TMT6plex)	Q15506	SPA17	0.979801	6.18963	24	0.991477	5.83903	24	0.982261	4.09871	24	1.0443	4.72216	24	1.02705	4.26425	24	0.917854	3.97817	7	1.1588	3.42209	7	1.15288	3.17158	7	1.16686	5.43557	7
tNSLQNEEk N-Term(TMT6plex)_K9(TMT6plex)	Q15506	SPA17	0.77892	11.7539	3	0.865367	8.92336	3	1.51432	8.1521	3	1.1254	13.1153	3	1.82111	4.68551	3	0.785503	11.3844	3	1.07638	2.6758	3	1.1401	4.62429	3	1.23689	7.31324	3
TNSLQNEEkEENk K9(TMT6plex)_K13(TMT6plex)	Q15506	SPA17	0.197839	#N/A	1	0.293597	#N/A	1	0.304832	#N/A	1	0.326983	#N/A	1	0.307195	#N/A	1	1.09317	#N/A	1	0.98624	#N/A	1	0.995846	#N/A	1	1.11745	#N/A	1
tNSLQNEEkEENk N-Term(TMT6plex)_K9(TMT6plex)_K13(TMT6plex)	Q15506	SPA17	1.50807	#N/A	1	1.17961	#N/A	1	0.568779	#N/A	1	1.55945	#N/A	1	1.11773	#N/A	1	0.856943	0.490204	2	1.32121	8.11721	2	1.03249	1.74505	2	0.854066	1.03377	2
aFWGAk N-Term(TMT6plex)_K6(TMT6plex)	Q9HBV2	SPACA1	2.29208	9.5416	2	0.735751	1.3329	2	1.05193	5.40673	2	1.14166	6.7942	2	0.709007	7.57621	2	0.882267	#N/A	1	0.999916	#N/A	1	0.812438	#N/A	1	1.07135	#N/A	1
aSTPEVQSEQSSVR N-Term(TMT6plex)	Q9HBV2	SPACA1	0.899075	11.4186	4	0.876725	12.8498	4	1.03975	4.85968	4	0.973261	9.09384	4	0.906371	2.37826	4	1.04409	4.84197	4	0.983127	13.5065	4	0.890118	10.1293	4	0.970335	21.343	4
aStPEVQSEQSSVR N-Term(TMT6plex)_T3(Phospho)	Q9HBV2	SPACA1	0.790607	12.3729	4	0.652952	7.92651	4	1.0695	7.48698	4	0.920173	5.09151	4	0.851459	4.72006	4	1.17279	7.15649	3	0.886005	11.1269	3	0.80579	20.47	3	1.19431	4.67098	3
ESHPLAFEcDTLDNNEIVATIk C9(Carbamidomethyl)_K22(TMT6plex)	Q9HBV2	SPACA1	0.690254	6.93418	7	0.674477	10.3483	7	1.13785	7.13158	7	0.599139	15.536	7	1.04612	7.56247	7	0.912402	#N/A	1	0.889731	#N/A	1	0.937263	#N/A	1	1.0559	#N/A	1
eSHPLAFEcDTLDNNEIVATIk N-Term(TMT6plex)_C9(Carbamidomethyl)_K22(TMT6plex)	Q9HBV2	SPACA1	1.11271	6.51277	8	1.06212	7.0626	8	0.591913	15.3253	8	1.17514	8.22643	8	0.851306	8.62071	8	0.944968	7.42698	11	1.21634	10.5859	11	1.10831	8.83314	11	0.926618	10.8362	11
fTVYTSSELQMR N-Term(TMT6plex)	Q9HBV2	SPACA1	1.04539	6.67487	11	1.09021	5.84908	11	0.995055	7.96786	11	1.05002	7.97057	11	1.07078	8.03166	11	0.975772	5.75517	10	1.13027	6.20047	10	1.08453	4.90725	10	0.989217	5.58294	10
gPTDcGWGkPISESLESVR N-Term(TMT6plex)_C5(Carbamidomethyl)_K9(TMT6plex)	Q9HBV2	SPACA1	1.12419	3.74594	8	0.934327	5.39215	8	0.485041	23.5546	8	1.07793	4.62791	8	0.85732	4.58498	8	0.797639	5.25521	5	1.40705	6.36116	5	1.10559	3.50263	5	0.767599	6.04192	5
lAcIHTSPLNR N-Term(TMT6plex)_C3(Carbamidomethyl)	Q9HBV2	SPACA1	0.97876	9.71753	19	0.969889	8.84862	19	0.975566	6.48092	19	0.979149	5.76931	19	1.01882	7.34404	19	0.921989	6.11598	8	1.1282	12.9805	8	1.04316	6.96363	8	0.922418	5.9576	8
dTVIcAMk N-Term(TMT6plex)_C5(Carbamidomethyl)_K8(TMT6plex)	Q8IXA5	SPACA3	1.07509	9.97289	4	0.874087	13.8158	4	0.753183	17.576	4	1.17334	12.1617	4	1.00662	10.3291	4	0.746665	7.60713	3	1.30774	6.39166	3	1.10281	6.12235	3	0.732854	14.0846	3
hHcQGk N-Term(TMT6plex)_C3(Carbamidomethyl)_K6(TMT6plex)	Q8IXA5	SPACA3	1.12157	19.8906	2	0.885344	5.61211	2	0.759921	5.22068	2	1.21776	7.12697	2	1.20586	5.42949	2	0.724299	#N/A	1	1.31658	#N/A	1	1.09298	#N/A	1	0.664364	#N/A	1
iTQEPQGLGYWEAWR N-Term(TMT6plex)	Q8IXA5	SPACA3	1.05157	7.74765	15	1.07542	7.52763	15	0.879926	6.02448	15	1.13218	7.2159	15	1.14021	6.25445	15	0.893912	7.76907	23	1.08374	8.01865	23	1.07365	9.65181	23	0.969935	7.89055	23
mYcSDLLNPNLk N-Term(TMT6plex)_C3(Carbamidomethyl)_K12(TMT6plex)	Q8IXA5	SPACA3	0.976988	12.6917	12	0.985138	3.71916	12	0.911878	8.86397	12	1.11428	11.2961	12	1.32986	12.4783	12	1.01003	11.2925	10	1.02886	15.7272	10	1.06244	5.37759	10	0.879655	8.64424	10
vLHDFGLDGYR N-Term(TMT6plex)	Q8IXA5	SPACA3	1.01782	14.8699	21	0.99427	9.7582	21	0.742582	9.95752	21	1.04192	13.2618	21	0.880586	7.3544	21	0.970682	12.3144	33	1.12384	20.1232	33	1.05631	11.3115	33	0.989361	16.7145	33
wcSNLTPNVPNVcR N-Term(TMT6plex)_C2(Carbamidomethyl)_C13(Carbamidomethyl)	Q8IXA5	SPACA3	1.11274	8.75582	19	0.947369	9.15869	19	0.805638	10.0685	19	1.2736	7.1012	19	1.09617	10.1735	19	0.849569	9.81352	12	1.30928	9.083	12	1.14955	9.30112	12	0.81318	10.7778	12
aTScGLEEPVSYR N-Term(TMT6plex)_C4(Carbamidomethyl)	Q8TDM5	SPACA4	1.06997	8.27248	7	0.827575	7.68708	7	0.926605	13.139	7	1.06982	9.27047	7	1.0471	6.59023	7	0.759738	11.9751	5	1.30623	4.00787	5	1.12818	4.95107	5	0.78408	16.7542	5
gVTYSLTTNccTGR N-Term(TMT6plex)_C10(Carbamidomethyl)_C11(Carbamidomethyl)	Q8TDM5	SPACA4	0.950907	6.13133	2	1.0807	2.39797	2	0.511506	17.221	2	1.1188	0.564978	2	0.957779	3.52337	2	0.957939	0.0451424	2	1.48876	5.45206	2	1.38293	0.90584	2	0.682679	1.45032	2
hILDDIR N-Term(TMT6plex)	Q96QH8	SPACA5	1.48447	#N/A	1	1.20173	#N/A	1	1.12287	#N/A	1	1.09284	#N/A	1	0.917368	#N/A	1	0.772316	0.6758	2	1.02166	4.08574	2	1.01801	1.76137	2	0.892326	1.18686	2
lHcSGHDLSEWLk N-Term(TMT6plex)_C3(Carbamidomethyl)_K13(TMT6plex)	Q96QH8	SPACA5	1.42459	11.3234	6	1.27227	6.5506	6	0.865622	9.06549	6	1.18398	9.96748	6	0.957554	3.87332	6	0.837402	12.6265	4	1.22407	4.51809	4	1.1174	3.76099	4	0.90334	7.91988	4
nLcHMDcHDLLNR N-Term(TMT6plex)_C3(Carbamidomethyl)_C7(Carbamidomethyl)	Q96QH8	SPACA5	1.02165	10.417	9	1.04514	8.47875	9	1.07325	8.60689	9	1.10092	17.1144	9	1.21451	13.0277	9	0.889507	#N/A	1	0.976891	#N/A	1	1.00371	#N/A	1	0.920498	#N/A	1
gPQVSPGSEk N-Term(TMT6plex)_K10(TMT6plex)	Q96KW9	SPACA7	1.75424	0.606888	2	1.70053	1.5152	2	1.39506	6.5675	2	0.477876	9.80097	2	0.472705	17.9491	2	0.342861	#N/A	1	1.11763	#N/A	1	1.01184	#N/A	1	0.916567	#N/A	1
iSNDEANANANLHGDPSENYR N-Term(TMT6plex)	Q96KW9	SPACA7	1.83708	#N/A	1	1.58767	#N/A	1	1.50222	#N/A	1	0.698711	#N/A	1	0.810872	#N/A	1	0.607066	15.8683	2	1.1377	2.87125	2	1.1177	5.0681	2	1.06158	20.6532	2
tVIPGSPTEIPFSSk N-Term(TMT6plex)_K15(TMT6plex)	Q96KW9	SPACA7	1.11018	5.72257	18	1.13977	6.19624	18	0.925283	6.49054	18	1.05395	4.91438	18	1.00435	6.03121	18	0.837349	7.74065	16	1.21678	5.69156	16	1.14699	5.45979	16	1.01377	7.51425	16
eNAHDk N-Term(TMT6plex)_K6(TMT6plex)	Q96E40	SPACA9	0.854657	10.719	2	0.794254	6.10058	2	0.774961	10.6508	2	1.07353	0.0644078	2	1.07895	0.307081	2	1.08908	#N/A	1	1.11832	#N/A	1	0.955367	#N/A	1	0.933397	#N/A	1
lcQHFEAVHSGTPVTNNLLEk N-Term(TMT6plex)_C2(Carbamidomethyl)_K21(TMT6plex)	Q96E40	SPACA9	1.20159	28.535	2	1.04523	11.301	2	0.844523	6.96336	2	1.23251	1.3468	2	0.962931	3.95054	2	1.06098	#N/A	1	1.05411	#N/A	1	1.00785	#N/A	1	0.943662	#N/A	1
tLVSQSNDLSSLR N-Term(TMT6plex)	Q96E40	SPACA9	1.10703	12.1773	8	0.916087	6.83054	8	0.94393	11.4383	8	1.01139	10.1054	8	0.998018	10.9677	8	0.940943	11.8727	5	1.2422	11.0089	5	1.06316	8.14957	5	0.969413	7.39591	5
vLLMFLDIcSELNk N-Term(TMT6plex)_C9(Carbamidomethyl)_K14(TMT6plex)	Q96E40	SPACA9	0.851178	#N/A	1	1.48313	#N/A	1	1.06159	#N/A	1	1.37359	#N/A	1	1.05593	#N/A	1	0.99808	#N/A	1	1.18628	#N/A	1	1.06079	#N/A	1	0.70891	#N/A	1
yPHDVVNHLScDEAR N-Term(TMT6plex)_C11(Carbamidomethyl)	Q96E40	SPACA9	0.815723	#N/A	1	1.07943	#N/A	1	0.972358	#N/A	1	0.822777	#N/A	1	1.04597	#N/A	1	0.865094	#N/A	1	0.971493	#N/A	1	0.903586	#N/A	1	0.960499	#N/A	1
lATSSGDTTVk N-Term(TMT6plex)_K11(TMT6plex)	Q8N0X2	SPAG16	0.969985	#N/A	1	1.07947	#N/A	1	1.03944	#N/A	1	0.984817	#N/A	1	1.00629	#N/A	1	0.990659	#N/A	1	1.12178	#N/A	1	1.04014	#N/A	1	1.04732	#N/A	1
tSEGAEGSAQGPH N-Term(TMT6plex)	Q9NPE6	SPAG4	1.21727	6.17338	2	1.16325	17.8055	2	1.14087	16.5427	2	0.885763	11.7932	2	0.970207	0.346542	2	0.858505	#N/A	1	0.893028	#N/A	1	1.00304	#N/A	1	1.1401	#N/A	1
iAASALSDIAk N-Term(TMT6plex)_K11(TMT6plex)	O75602	SPAG6	1.0392	#N/A	1	1.00362	#N/A	1	1.08561	#N/A	1	0.974395	#N/A	1	0.916122	#N/A	1	0.900826	#N/A	1	1.00461	#N/A	1	0.97219	#N/A	1	0.98088	#N/A	1
dFLVETIk N-Term(TMT6plex)_K8(TMT6plex)	P38567	SPAM1	1.10069	#N/A	1	1.08478	#N/A	1	1.08547	#N/A	1	0.921087	#N/A	1	0.894967	#N/A	1	0.882409	#N/A	1	0.922313	#N/A	1	0.918758	#N/A	1	0.922393	#N/A	1
gkPTLEDLEQFSEk N-Term(TMT6plex)_K2(TMT6plex)_K14(TMT6plex)	P38567	SPAM1	0.946808	16.4913	3	0.981858	12.6423	3	0.97053	14.4458	3	0.879768	13.9613	3	0.873651	15.7153	3	1.0114	#N/A	1	0.992432	#N/A	1	1.03437	#N/A	1	1.00288	#N/A	1
iSLQDHLDk N-Term(TMT6plex)_K9(TMT6plex)	P38567	SPAM1	1.04963	#N/A	1	0.981579	#N/A	1	1.02447	#N/A	1	0.951649	#N/A	1	0.925522	#N/A	1	0.9684	#N/A	1	0.949637	#N/A	1	0.937527	#N/A	1	0.90165	#N/A	1
iNPDQMEEEEFIEITTERPk N-Term(TMT6plex)_K20(TMT6plex)	Q9NS25	SPANXB1	0.988721	12.0304	10	1.16434	6.38169	10	1.04941	7.83884	10	0.852099	6.6236	10	0.896227	8.65619	10	0.940378	17.7218	18	1.06068	6.11671	18	1.09856	10.7987	18	1.17046	8.30458	18
iNPDQmEEEEFIEITTERPk N-Term(TMT6plex)_M6(Oxidation)_K20(TMT6plex)	Q9NS25	SPANXB1	1.00759	5.73107	3	1.17156	3.30268	3	1.03685	6.51044	3	0.93405	3.83224	3	1.01207	2.33011	3	1.01606	4.14883	7	0.99451	2.84574	7	1.09993	1.74014	7	1.09899	4.55984	7
sVPcESNEANEANEANk N-Term(TMT6plex)_C4(Carbamidomethyl)_K17(TMT6plex)	Q9NS25	SPANXB1	0.985413	8.20719	2	0.770596	17.0211	2	0.951994	0.0473794	2	1.21553	13.295	2	1.08201	10.0215	2	1.11159	6.1277	2	1.30914	22.7062	2	1.20392	9.83565	2	1.233	8.09288	2
tMPETPTGDSDPQPAPk N-Term(TMT6plex)_K17(TMT6plex)	Q9NS25	SPANXB1	0.643437	#N/A	1	0.889623	#N/A	1	0.921091	#N/A	1	0.824379	#N/A	1	0.905843	#N/A	1	0.964339	22.3003	5	1.19052	13.1322	5	1.23462	15.8053	5	1.31057	13.9517	5
tSPEELLNDHAR N-Term(TMT6plex)	Q9NS25	SPANXB1	1.21944	22.9023	6	1.2845	32.4095	6	1.25652	31.4928	6	0.856298	17.2076	6	0.873567	12.8612	6	0.671041	#N/A	1	0.678023	#N/A	1	0.791764	#N/A	1	0.867857	#N/A	1
eNPLLVk N-Term(TMT6plex)_K7(TMT6plex)	Q96LK8	SPATA32	1.3034	1.62155	2	1.2268	0.243979	2	1.35816	2.47552	2	0.754785	8.41356	2	0.748767	3.33292	2	0.792711	1.36144	2	1.04959	5.50779	2	1.00318	7.74832	2	1.01212	5.41098	2
lSAPTIPEk N-Term(TMT6plex)_K9(TMT6plex)	Q96LK8	SPATA32	1.32736	#N/A	1	1.29334	#N/A	1	1.35249	#N/A	1	0.985881	#N/A	1	1.00189	#N/A	1	0.764665	#N/A	1	1.03599	#N/A	1	0.967421	#N/A	1	0.908245	#N/A	1
aANIPGYTGk N-Term(TMT6plex)_K10(TMT6plex)	A4D263	SPATA48	1.02632	#N/A	1	0.889875	#N/A	1	0.984839	#N/A	1	1.03862	#N/A	1	0.958555	#N/A	1	0.973892	#N/A	1	1.09546	#N/A	1	1.08696	#N/A	1	1.01215	#N/A	1
nSLDDSAk N-Term(TMT6plex)_K8(TMT6plex)	Q15005	SPCS2	1.33899	#N/A	1	1.21495	#N/A	1	1.18208	#N/A	1	1.03905	#N/A	1	1.13691	#N/A	1	0.991611	#N/A	1	0.956736	#N/A	1	0.936505	#N/A	1	0.969893	#N/A	1
aATVFNTLk N-Term(TMT6plex)_K9(TMT6plex)	Q6UW49	SPESP1	0.824212	4.63313	5	0.921769	3.07542	5	0.84059	5.66725	5	0.981053	3.72767	5	0.988023	3.48388	5	1.01391	6.717	3	1.1255	2.8902	3	1.03131	6.11622	3	0.918238	7.603	3
eDIEASk N-Term(TMT6plex)_K7(TMT6plex)	Q6UW49	SPESP1	0.93626	7.18887	3	0.944767	2.52244	3	0.918892	0.503701	3	0.991961	1.67182	3	0.907748	1.07159	3	1.01371	3.97749	3	1.05056	4.07701	3	1.00663	2.78196	3	1.06328	5.7588	3
hPESWNNDDILk N-Term(TMT6plex)_K12(TMT6plex)	Q6UW49	SPESP1	0.830049	2.23467	2	1.0048	2.83914	2	1.00887	0.504224	2	0.942149	7.95501	2	1.18379	7.09689	2	0.969526	#N/A	1	1.06452	#N/A	1	1.08385	#N/A	1	1.02878	#N/A	1
iDDIETVINMLcNSR N-Term(TMT6plex)_C12(Carbamidomethyl)	Q6UW49	SPESP1	1.23708	#N/A	1	0.946591	#N/A	1	0.560427	#N/A	1	1.15183	#N/A	1	1.07457	#N/A	1	0.934407	14.456	4	1.21138	8.60819	4	1.17455	9.9257	4	0.907576	6.40652	4
iLDINSQVQQALLSDTSNPAYR N-Term(TMT6plex)	Q6UW49	SPESP1	0.835691	24.2907	2	1.01253	4.36908	2	0.853651	0.775643	2	1.08509	1.61623	2	1.01548	3.18473	2	1.04737	13.592	9	1.10675	7.01316	9	1.11336	10.3657	9	1.07876	8.88114	9
lYEYLDIk N-Term(TMT6plex)_K8(TMT6plex)	Q6UW49	SPESP1	0.992489	3.61248	12	0.950192	2.87168	12	0.890633	4.11364	12	1.08473	5.93695	12	1.00282	4.57602	12	0.916843	3.39251	16	1.11097	3.75761	16	1.05475	3.99126	16	1.00234	5.22623	16
mLPVVTESSTSPYVTSYk N-Term(TMT6plex)_K18(TMT6plex)	Q6UW49	SPESP1	0.992115	#N/A	1	1.01259	#N/A	1	0.99497	#N/A	1	1.00442	#N/A	1	1.01174	#N/A	1	1.00534	1.00201	2	1.20585	0.0849385	2	1.04183	7.00439	2	1.07046	29.7286	2
sLALAAAAEHk N-Term(TMT6plex)_K11(TMT6plex)	Q6UW49	SPESP1	1.03686	7.67115	24	1.01612	6.83386	24	0.948462	6.99139	24	1.08819	6.81319	24	1.09389	7.2981	24	0.971022	5.78041	5	1.06533	7.89366	5	1.03239	8.36773	5	0.946494	5.63802	5
sPVTTLDk N-Term(TMT6plex)_K8(TMT6plex)	Q6UW49	SPESP1	0.940823	4.33178	5	0.949305	6.15265	5	0.931528	14.1795	5	1.03261	4.69519	5	0.992027	5.0096	5	0.965794	4.78671	4	0.987591	4.68044	4	0.997276	2.32427	4	0.995989	3.56645	4
sQLLPVGR N-Term(TMT6plex)	Q6UW49	SPESP1	1.01692	#N/A	1	0.992544	#N/A	1	0.92129	#N/A	1	1.08129	#N/A	1	1.06159	#N/A	1	0.958221	#N/A	1	1.06487	#N/A	1	1.09944	#N/A	1	1.00321	#N/A	1
sTGIGISTESEDVPQLSGETAIEkPEEFGk N-Term(TMT6plex)_K24(TMT6plex)_K30(TMT6plex)	Q6UW49	SPESP1	1.45322	#N/A	1	1.48027	#N/A	1	1.47525	#N/A	1	#N/A	#N/A	1	0.108986	#N/A	1	0.143228	#N/A	3	1.93134	7.44109	3	1.7418	8.43161	3	1.51765	9.93979	3
eGGHNIk N-Term(TMT6plex)_K7(TMT6plex)	P20155	SPINK2	1.1759	10.2782	3	1.10226	11.1389	3	0.835496	9.35295	3	1.23777	10.1714	3	1.06905	5.0669	3	0.923976	5.72884	5	0.953575	4.01191	5	0.968746	5.0718	5	0.864253	7.16354	5
hFNPVcGSDMSTYANEcTLcMk N-Term(TMT6plex)_C6(Carbamidomethyl)_C17(Carbamidomethyl)_C20(Carbamidomethyl)_K22(TMT6plex)	P20155	SPINK2	1.1009	2.19779	2	0.999557	5.22041	2	0.682459	11.9379	2	1.16251	3.98836	2	1.02564	10.488	2	0.930085	11.2836	2	1.20144	11.6176	2	1.07771	1.17547	2	0.848843	18.4638	2
tPNcSQYR N-Term(TMT6plex)_C4(Carbamidomethyl)	P20155	SPINK2	1.06135	#N/A	1	0.88874	#N/A	1	0.704311	#N/A	1	1.47847	#N/A	1	1.30048	#N/A	1	0.724631	#N/A	1	1.08708	#N/A	1	0.835413	#N/A	1	0.569291	#N/A	1
vNLNQIPLGR N-Term(TMT6plex)	Q5W111	SPRYD7	1.07494	#N/A	1	1.02137	#N/A	1	1.03328	#N/A	1	1.01365	#N/A	1	1.0779	#N/A	1	1.02723	#N/A	1	1.07708	#N/A	1	1.14242	#N/A	1	1.08129	#N/A	1
dVAYQYVk N-Term(TMT6plex)_K8(TMT6plex)	Q04837	SSBP1	0.9636	5.44271	3	0.99777	2.98416	3	0.978386	1.1969	3	0.968173	9.08084	3	0.949235	5.70307	3	1.02611	9.3079	2	0.916635	6.83647	2	0.952939	4.72411	2	1.09031	7.06296	2
iDYGEYMDk N-Term(TMT6plex)_K9(TMT6plex)	Q04837	SSBP1	0.980045	4.28368	6	0.97603	2.71137	6	1.01108	3.63264	6	0.966089	1.05099	6	0.958991	5.30258	6	0.98273	0.576999	3	0.966231	1.64852	3	1.00446	1.89551	3	1.13037	0.749299	3
qATTIIADNIIFLSDQTk N-Term(TMT6plex)_K18(TMT6plex)	Q04837	SSBP1	0.975056	8.60591	3	0.9614	9.65257	3	0.993047	3.86305	3	0.899222	5.30638	3	1.04304	7.25786	3	1.08075	3.09487	4	0.903909	4.86142	4	1.03872	6.00526	4	1.097	6.37445	4
sGDSEVYQLGDVSQk N-Term(TMT6plex)_K15(TMT6plex)	Q04837	SSBP1	1.04113	2.46259	2	1.14738	2.04933	2	1.18422	0.649006	2	1.12833	3.56216	2	1.15164	0.637127	2	1.07496	0.975058	3	1.00469	4.56676	3	1.06241	12.7268	3	1.17344	5.69764	3
vGQDPVLR N-Term(TMT6plex)	Q04837	SSBP1	1.07556	0.293204	2	1.00501	1.52434	2	1.0486	4.64781	2	1.08988	3.87824	2	1.02428	8.76528	2	1.0502	5.79187	2	1.03684	5.85091	2	1.09264	4.81734	2	1.06569	0.138721	2
aTAPDQk N-Term(TMT6plex)_K7(TMT6plex)	O43805	SSNA1	1.02133	#N/A	1	0.924062	#N/A	1	0.997796	#N/A	1	0.948124	#N/A	1	0.95128	#N/A	1	0.957663	#N/A	1	0.971713	#N/A	1	1.00084	#N/A	1	0.965821	#N/A	1
qIQEEEDEk N-Term(TMT6plex)_K9(TMT6plex)	O43805	SSNA1	1.09779	#N/A	1	0.978963	#N/A	1	1.10563	#N/A	1	1.03845	#N/A	1	1.18394	#N/A	1	0.944922	#N/A	1	0.928109	#N/A	1	0.972651	#N/A	1	0.955075	#N/A	1
aIDLFTDAIk N-Term(TMT6plex)_K10(TMT6plex)	P50502	ST13	0.912332	9.0467	4	0.918844	2.02797	4	0.90687	2.36148	4	0.989763	4.21876	4	1.01154	5.24967	4	1.03662	#N/A	1	1.05885	#N/A	1	1.03437	#N/A	1	0.997194	#N/A	1
eWVESMGGk N-Term(TMT6plex)_K9(TMT6plex)	P50502	ST13	0.995281	#N/A	1	0.895428	#N/A	1	0.862564	#N/A	1	1.1001	#N/A	1	0.973875	#N/A	1	0.927722	#N/A	1	1.06892	#N/A	1	0.999611	#N/A	1	0.976443	#N/A	1
lLGHWEEAAHDLALAck N-Term(TMT6plex)_C16(Carbamidomethyl)_K17(TMT6plex)	P50502	ST13	1.02773	7.91448	2	1.05785	11.5291	2	0.797405	6.0809	2	1.25053	3.79975	2	0.955293	5.01825	2	1.04149	13.3611	3	1.23765	12.3157	3	1.04185	19.2815	3	0.923902	11.2702	3
vMNLISk N-Term(TMT6plex)_K7(TMT6plex)	P50502	ST13	1.09819	#N/A	1	1.02037	#N/A	1	0.903714	#N/A	1	1.14154	#N/A	1	0.967086	#N/A	1	0.973225	7.88943	2	1.05544	4.32931	2	1.03536	7.21897	2	0.997438	3.10003	2
vPPATQk N-Term(TMT6plex)_K7(TMT6plex)	P50502	ST13	0.878551	8.89348	5	0.894347	10.1573	5	0.866079	12.4015	5	0.895902	10.688	5	0.923426	6.82056	5	0.997962	4.31645	2	1.01201	1.53462	2	0.966575	2.62424	2	0.980752	5.25838	2
aAALEAMk N-Term(TMT6plex)_K8(TMT6plex)	P31948	STIP1	1.05105	4.7399	2	0.978371	0.59961	2	1.05283	4.73196	2	0.986063	4.11375	2	0.992475	0.109017	2	0.907411	#N/A	1	1.00463	#N/A	1	1.00803	#N/A	1	1.01803	#N/A	1
aYEDGck N-Term(TMT6plex)_C6(Carbamidomethyl)_K7(TMT6plex)	P31948	STIP1	0.968421	#N/A	1	0.732435	#N/A	1	0.806141	#N/A	1	0.895894	#N/A	1	0.807857	#N/A	1	0.920682	0.847693	2	1.07479	0.0747975	2	0.943218	8.67233	2	0.800031	9.73015	2
eLGNDAYk N-Term(TMT6plex)_K8(TMT6plex)	P31948	STIP1	0.884477	#N/A	1	0.937085	#N/A	1	0.957352	#N/A	1	0.922347	#N/A	1	1.06122	#N/A	1	0.998224	5.00422	2	1.00801	5.08772	2	1.0517	2.82193	2	1.02886	1.77699	2
gDYPQAMk N-Term(TMT6plex)_K8(TMT6plex)	P31948	STIP1	0.767623	#N/A	1	0.971907	#N/A	1	1.03566	#N/A	1	0.821004	#N/A	1	1.31216	#N/A	1	0.922387	#N/A	1	1.00204	#N/A	1	1.05499	#N/A	1	0.981767	#N/A	1
aQVLAGGR N-Term(TMT6plex)	Q9P2R7	SUCLA2	0.920114	#N/A	1	0.986917	#N/A	1	1.01991	#N/A	1	1.04517	#N/A	1	1.0637	#N/A	1	1.15705	#N/A	1	0.870083	#N/A	1	0.857506	#N/A	1	0.873008	#N/A	1
aVSSQMIGk N-Term(TMT6plex)_K9(TMT6plex)	Q9P2R7	SUCLA2	0.989402	#N/A	1	1.04167	#N/A	1	1.03462	#N/A	1	0.971931	#N/A	1	1.01536	#N/A	1	1.19487	#N/A	1	0.838439	#N/A	1	0.87954	#N/A	1	1.01374	#N/A	1
ePIDIEEGIk N-Term(TMT6plex)_K10(TMT6plex)	Q9P2R7	SUCLA2	0.916876	3.92981	2	0.937018	0.873977	2	1.02512	1.50398	2	0.965319	1.41457	2	1.09913	2.84238	2	1.17484	5.10454	2	0.730164	4.98313	2	0.867267	7.01812	2	0.96709	6.47195	2
icNQVLVcER N-Term(TMT6plex)_C2(Carbamidomethyl)_C8(Carbamidomethyl)	Q9P2R7	SUCLA2	1.01204	#N/A	1	1.01575	#N/A	1	1.09383	#N/A	1	1.11655	#N/A	1	1.08754	#N/A	1	1.01335	#N/A	1	0.990813	#N/A	1	0.94907	#N/A	1	0.994868	#N/A	1
iLAcDDLDEAAR N-Term(TMT6plex)_C4(Carbamidomethyl)	Q9P2R7	SUCLA2	1.02599	2.24014	2	0.964698	2.02946	2	0.992467	1.47552	2	1.02513	8.21378	2	1.08288	5.51445	2	1.07244	3.04078	2	0.852667	8.53273	2	0.916003	2.57382	2	0.817188	9.05836	2
iNFDSNSAYR N-Term(TMT6plex)	Q9P2R7	SUCLA2	0.879432	#N/A	1	0.895504	#N/A	1	0.908113	#N/A	1	0.943289	#N/A	1	0.823162	#N/A	1	1.11765	#N/A	1	0.943847	#N/A	1	0.941923	#N/A	1	0.979268	#N/A	1
gGQTHLGLPVFNTVk N-Term(TMT6plex)_K15(TMT6plex)	P53597	SUCLG1	0.926885	#N/A	1	1.06919	#N/A	1	1.04003	#N/A	1	0.975281	#N/A	1	1.13899	#N/A	1	1.07599	#N/A	1	1.02226	#N/A	1	1.05307	#N/A	1	0.980787	#N/A	1
iIcQGFTGk N-Term(TMT6plex)_C3(Carbamidomethyl)_K9(TMT6plex)	P53597	SUCLG1	1.00666	#N/A	1	0.906681	#N/A	1	0.893923	#N/A	1	1.06215	#N/A	1	0.971996	#N/A	1	1.01711	#N/A	1	1.07834	#N/A	1	1.04019	#N/A	1	0.884217	#N/A	1
lVGGTTPGk N-Term(TMT6plex)_K9(TMT6plex)	P53597	SUCLG1	1.07801	4.27508	2	1.02425	2.2218	2	1.02813	1.39152	2	1.03973	2.15562	2	1.07553	4.58204	2	1.02959	0.0154625	2	0.886705	3.76941	2	0.884208	8.29363	2	0.915638	3.1204	2
gSMNQLIAk N-Term(TMT6plex)_K9(TMT6plex)	Q8TC36	SUN5	0.997967	#N/A	1	0.98492	#N/A	1	0.967831	#N/A	1	0.961871	#N/A	1	0.894086	#N/A	1	1.07169	4.38934	2	0.994712	7.9094	2	1.04538	0.273477	2	0.98731	4.97024	2
tVTATFGYPFR N-Term(TMT6plex)	Q16563	SYPL1	1.01891	#N/A	1	1.0058	#N/A	1	1.06298	#N/A	1	0.978245	#N/A	1	0.989545	#N/A	1	1.01283	4.39797	3	0.97044	2.04378	3	1.09137	6.50814	3	1.01737	3.52415	3
sYEPLEDPGVk N-Term(TMT6plex)_K11(TMT6plex)	P37837	TALDO1	1.06578	#N/A	1	1.03823	#N/A	1	1.08245	#N/A	1	1.0683	#N/A	1	1.47424	#N/A	1	0.962393	0.184182	2	0.925695	2.69326	2	0.951161	0.0557448	2	0.97519	6.54738	2
vSTEVDAR N-Term(TMT6plex)	P37837	TALDO1	1.14163	#N/A	1	1.02313	#N/A	1	1.07619	#N/A	1	1.02148	#N/A	1	0.909875	#N/A	1	1.18134	#N/A	1	0.844583	#N/A	1	0.879541	#N/A	1	0.759055	#N/A	1
dcLINAAk N-Term(TMT6plex)_C2(Carbamidomethyl)_K8(TMT6plex)	P17987	TCP1	0.910064	#N/A	1	0.900203	#N/A	1	0.901112	#N/A	1	1.03502	#N/A	1	1.09761	#N/A	1	1.05797	11.47	2	1.02773	4.85596	2	1.0226	4.06467	2	1.03163	9.30868	2
lLEVEHPAAk N-Term(TMT6plex)_K10(TMT6plex)	P17987	TCP1	1.09288	#N/A	1	0.873615	#N/A	1	1.04892	#N/A	1	0.854537	#N/A	1	0.886469	#N/A	1	0.915116	#N/A	1	1.04847	#N/A	1	1.06186	#N/A	1	1.17276	#N/A	1
qAGVFEPTIVk N-Term(TMT6plex)_K11(TMT6plex)	P17987	TCP1	1.06991	#N/A	1	1.06427	#N/A	1	1.09265	#N/A	1	1.38495	#N/A	1	1.14558	#N/A	1	1.11075	6.15782	2	0.9749	0.440842	2	1.00063	0.324877	2	1.00877	2.36334	2
sSLGPVGLDk N-Term(TMT6plex)_K10(TMT6plex)	P17987	TCP1	0.997483	4.15078	2	0.950021	0.0275393	2	0.963642	0.517631	2	1.08188	5.43161	2	1.09833	11.2777	2	1.0393	8.57099	2	0.926944	6.32311	2	0.942226	7.07198	2	0.905561	7.53574	2
tLEEASEQIR N-Term(TMT6plex)	Q969V4	TEKT1	0.9585	#N/A	1	0.97245	#N/A	1	0.881233	#N/A	1	1.00016	#N/A	1	0.927077	#N/A	1	0.927805	9.50925	2	1.02179	3.68866	2	1.00207	0.0498179	2	1.05757	3.76329	2
ySENAVR N-Term(TMT6plex)	Q969V4	TEKT1	1.11643	#N/A	1	0.922902	#N/A	1	1.01652	#N/A	1	0.936844	#N/A	1	0.891481	#N/A	1	0.903437	#N/A	1	1.05305	#N/A	1	0.970562	#N/A	1	0.959033	#N/A	1
aNSMLLDTk N-Term(TMT6plex)_K9(TMT6plex)	Q9UIF3	TEKT2	1.17497	#N/A	1	0.924948	#N/A	1	0.913907	#N/A	1	1.00022	#N/A	1	0.93742	#N/A	1	1.00696	7.12499	2	1.11388	3.63982	2	1.00593	1.22084	2	0.904809	13.2608	2
dASHQIR N-Term(TMT6plex)	Q9UIF3	TEKT2	1.03154	#N/A	1	0.893538	#N/A	1	0.931465	#N/A	1	0.940199	#N/A	1	0.868727	#N/A	1	1.15738	#N/A	1	0.99401	#N/A	1	0.986527	#N/A	1	1.0456	#N/A	1
eSAEQNLQAk N-Term(TMT6plex)_K10(TMT6plex)	Q9UIF3	TEKT2	1.16662	16.0592	2	0.978342	2.70684	2	0.99325	5.83213	2	1.08603	2.10814	2	1.00867	10.4696	2	0.994709	2.69523	2	1.08323	2.45193	2	0.948542	2.07453	2	0.848606	8.91953	2
eVEVIEATk N-Term(TMT6plex)_K9(TMT6plex)	Q9UIF3	TEKT2	0.784511	#N/A	1	1.01667	#N/A	1	1.17203	#N/A	1	0.849045	#N/A	1	0.907595	#N/A	1	1.05913	#N/A	1	0.94309	#N/A	1	0.897639	#N/A	1	1.0593	#N/A	1
fVPEVDTFTR N-Term(TMT6plex)	Q9UIF3	TEKT2	1.11904	#N/A	1	1.10127	#N/A	1	1.06607	#N/A	1	1.04198	#N/A	1	0.945106	#N/A	1	0.935669	4.59564	2	1.04856	5.06516	2	0.970044	3.34482	2	0.909527	10.1386	2
tTNSTLSPLk N-Term(TMT6plex)_K10(TMT6plex)	Q9UIF3	TEKT2	0.953881	17.7902	2	0.873181	12.5857	2	0.878683	12.2131	2	0.983026	9.92925	2	0.995567	14.7834	2	1.02969	9.16021	2	1.14751	0.853891	2	1.05218	6.15544	2	0.956959	5.41214	2
aIAQLAANR N-Term(TMT6plex)	Q9BXF9	TEKT3	1.02276	9.92306	2	0.927523	5.44562	2	0.946997	5.15729	2	1.03397	2.12141	2	0.902102	4.2861	2	1.01498	8.16417	2	1.08802	7.16133	2	1.018	4.34592	2	0.962065	3.85742	2
aLMETEAPLQVAR N-Term(TMT6plex)	Q9BXF9	TEKT3	1.11723	#N/A	1	0.958147	#N/A	1	0.913357	#N/A	1	1.09908	#N/A	1	0.921262	#N/A	1	1.06756	#N/A	1	1.11377	#N/A	1	0.970637	#N/A	1	0.834837	#N/A	1
aNSLYIDQEk N-Term(TMT6plex)_K10(TMT6plex)	Q9BXF9	TEKT3	1.16711	#N/A	1	0.968218	#N/A	1	0.944651	#N/A	1	1.17563	#N/A	1	0.88271	#N/A	1	1.01063	#N/A	1	1.24946	#N/A	1	0.994782	#N/A	1	0.706547	#N/A	1
fTDDNILR N-Term(TMT6plex)	Q9BXF9	TEKT3	1.29021	6.44324	2	1.02201	1.89763	2	1.06528	11.296	2	1.10544	4.73091	2	0.940152	2.48063	2	0.933774	#N/A	1	1.10276	#N/A	1	0.924518	#N/A	1	0.879964	#N/A	1
sNLTNYQESNTSR N-Term(TMT6plex)	Q9BXF9	TEKT3	1.21991	#N/A	1	1.05433	#N/A	1	1.04074	#N/A	1	1.19066	#N/A	1	0.864252	#N/A	1	1.06209	2.80412	2	1.09695	1.76536	2	0.9218	9.22359	2	0.73757	2.2309	2
tQADTTQNLGER N-Term(TMT6plex)	Q9BXF9	TEKT3	1.17601	45.5805	2	0.828074	16.9594	2	0.907701	24.0099	2	0.977847	30.186	2	0.952809	21.5151	2	0.922564	2.49538	2	0.973035	4.7884	2	0.858136	4.78571	2	0.720791	7.37301	2
gAAEETk N-Term(TMT6plex)_K7(TMT6plex)	O43247	TEX33	0.821252	#N/A	1	0.817088	#N/A	1	0.807821	#N/A	1	0.7665	#N/A	1	0.764931	#N/A	1	1.04008	#N/A	1	1.02454	#N/A	1	0.995302	#N/A	1	0.984276	#N/A	1
vLETVEQR N-Term(TMT6plex)	Q53QW1	TEX44	0.900645	#N/A	1	0.994156	#N/A	1	1.04068	#N/A	1	0.861627	#N/A	1	0.907415	#N/A	1	1.06638	#N/A	1	1.00146	#N/A	1	1.0216	#N/A	1	1.14247	#N/A	1
nTTEETNQk N-Term(TMT6plex)_K9(TMT6plex)	A0A1B0GTD5	TEX49	0.983923	#N/A	1	0.979666	#N/A	1	1.27555	#N/A	1	1.11277	#N/A	1	1.60703	#N/A	1	1.04159	#N/A	1	0.802148	#N/A	1	1.41517	#N/A	1	1.17539	#N/A	1
eGNQEEPEkG N-Term(TMT6plex)_K9(TMT6plex)	A0A1B0GVG6	TEX54	1.0374	#N/A	1	1.00618	#N/A	1	1.03024	#N/A	1	1.16219	#N/A	1	1.05588	#N/A	1	0.999193	4.09139	2	0.903133	0.461577	2	0.875149	2.50774	2	0.876821	6.98803	2
nLSDSEk N-Term(TMT6plex)_K7(TMT6plex)	Q00059	TFAM	1.03728	#N/A	1	1.00463	#N/A	1	1.06265	#N/A	1	0.975374	#N/A	1	1.08136	#N/A	1	1.07509	#N/A	1	0.856883	#N/A	1	0.874227	#N/A	1	0.920748	#N/A	1
sGAELcTGcGSR N-Term(TMT6plex)_C6(Carbamidomethyl)_C9(Carbamidomethyl)	Q00059	TFAM	1.18705	#N/A	1	1.03164	#N/A	1	0.900522	#N/A	1	1.25851	#N/A	1	0.879634	#N/A	1	1.13357	#N/A	1	1.24675	#N/A	1	1.08661	#N/A	1	0.842976	#N/A	1
aAGDGDcGTTHSR N-Term(TMT6plex)_C7(Carbamidomethyl)	Q3LXA3	TKFC	0.970953	6.49813	3	0.758733	5.03547	3	0.71648	7.88961	3	1.01328	9.43608	3	0.750005	12.0785	3	0.848514	11.5605	3	1.30618	11.3349	3	1.06628	5.35193	3	0.86356	10.1448	3
nMEAGAGR N-Term(TMT6plex)	Q3LXA3	TKFC	0.992686	#N/A	1	1.16322	#N/A	1	1.10328	#N/A	1	1.32512	#N/A	1	1.36718	#N/A	1	1.06885	#N/A	1	0.912623	#N/A	1	0.93388	#N/A	1	0.982698	#N/A	1
sAEAAAEATk N-Term(TMT6plex)_K10(TMT6plex)	Q3LXA3	TKFC	1.13083	5.12858	2	1.04729	1.02773	2	0.946138	2.70114	2	1.07209	1.80912	2	1.09579	18.1599	2	0.947522	1.47045	2	0.96043	8.65071	2	1.0153	2.70848	2	0.990362	3.60592	2
iQDNNNLFLSLGLQEk N-Term(TMT6plex)_K16(TMT6plex)	Q7Z6W1	TMCO2	1.15855	3.13473	3	1.09229	6.99667	3	0.967977	1.03958	3	1.0606	3.23607	3	1.03831	6.8093	3	1.0135	#N/A	1	0.863655	#N/A	1	0.942473	#N/A	1	1.07205	#N/A	1
nLEGIIVAQkPATk N-Term(TMT6plex)_K10(TMT6plex)_K14(TMT6plex)	Q7Z6W1	TMCO2	1.22196	7.95018	2	1.18065	9.22196	2	1.01514	5.83508	2	1.29943	12.7632	2	1.21996	4.1443	2	1.15194	#N/A	1	0.747828	#N/A	1	0.745254	#N/A	1	0.696405	#N/A	1
dTNESTNTR N-Term(TMT6plex)	P49755	TMED10	1.49038	12.0425	2	1.1909	1.28384	2	1.54226	6.6521	2	0.92074	0.679339	2	0.884385	7.1994	2	1.2254	0.222727	2	0.677398	1.41301	2	0.726587	2.50057	2	0.939405	1.28885	2
lkPLEVELR N-Term(TMT6plex)_K2(TMT6plex)	P49755	TMED10	1.11823	3.5018	2	1.23592	3.12509	2	1.19151	0.909167	2	0.995056	1.79331	2	0.959113	1.81139	2	1.02288	7.11971	2	0.765482	9.00686	2	0.762397	19.1216	2	0.909148	11.4014	2
nYEEIAk N-Term(TMT6plex)_K7(TMT6plex)	P49755	TMED10	1.27477	1.85714	2	1.22353	0.899961	2	1.46668	3.16877	2	1.03803	3.32678	2	0.972316	3.83275	2	1.08542	0.405192	2	0.796686	4.32068	2	0.886815	0.526449	2	0.925426	10.3877	2
aINDNTNSR N-Term(TMT6plex)	Q15363	TMED2	0.809171	10.0354	2	0.979962	16.8264	2	1.01909	2.71145	2	0.842627	3.40291	2	0.97437	3.35637	2	1.06279	#N/A	1	0.76436	#N/A	1	0.849127	#N/A	1	0.991566	#N/A	1
lTSESTNQR N-Term(TMT6plex)	Q7Z7H5	TMED4	0.938813	4.08374	2	1.11	5.99806	2	1.3098	10.538	2	1.04976	6.31363	2	1.59283	30.4795	2	1.15605	#N/A	1	0.825157	#N/A	1	0.94939	#N/A	1	0.998341	#N/A	1
lSELQLR N-Term(TMT6plex)	Q9BVK6	TMED9	1.04806	#N/A	1	1.05979	#N/A	1	1.08739	#N/A	1	0.957657	#N/A	1	0.975048	#N/A	1	0.949453	0.0289603	2	0.837261	3.37483	2	0.887893	2.06796	2	0.912383	11.9472	2
qTSESTNQR N-Term(TMT6plex)	Q9BVK6	TMED9	1.35846	#N/A	1	1.33457	#N/A	1	1.882	#N/A	1	0.90431	#N/A	1	0.900488	#N/A	1	1.3776	7.61921	2	0.62373	5.39061	2	0.656915	9.71997	2	0.884746	1.91846	2
aLQLSEPGk N-Term(TMT6plex)_K9(TMT6plex)	Q9H061	TMEM126A	0.753815	#N/A	1	0.765607	#N/A	1	0.821752	#N/A	1	0.7902	#N/A	1	0.828039	#N/A	1	0.942651	#N/A	1	1.08106	#N/A	1	1.13311	#N/A	1	1.17533	#N/A	1
eScGGQAAIDSPNLcLR N-Term(TMT6plex)_C3(Carbamidomethyl)_C15(Carbamidomethyl)	Q8WZ59	TMEM190	0.905348	10.6459	2	0.706311	4.16605	2	0.684165	1.80336	2	1.36402	5.55517	2	1.0412	2.87623	2	0.916699	11.0811	2	1.20303	5.76263	2	1.13833	9.19892	2	0.748435	10.0425	2
sVSLLSk N-Term(TMT6plex)_K7(TMT6plex)	Q8WZ59	TMEM190	0.97254	9.1599	3	0.853599	7.29791	3	0.952268	5.08067	3	1.1961	8.34588	3	1.17263	6.64401	3	1.13392	2.47885	3	1.03528	3.39707	3	0.954976	8.53242	3	1.07963	3.7553	3
tPSTGSVPVALSk N-Term(TMT6plex)_K13(TMT6plex)	Q8WZ59	TMEM190	0.80021	#N/A	1	0.712585	#N/A	1	1.20761	#N/A	1	1.01309	#N/A	1	1.00966	#N/A	1	1.65004	#N/A	1	0.890058	#N/A	1	0.764814	#N/A	1	1.27263	#N/A	1
gLGGEVPGSHQGPDPYR N-Term(TMT6plex)	Q6UW68	TMEM205	0.791692	10.7998	3	1.0105	18.4931	3	1.09195	10.9572	3	0.624802	26.4174	3	0.905366	5.04777	3	1.02039	5.21197	3	0.849181	9.21075	3	0.989698	14.6371	3	1.04424	3.25594	3
gEHPQVTTEPcGPWk N-Term(TMT6plex)_C11(Carbamidomethyl)_K15(TMT6plex)	A2RUT3	TMEM89	1.01652	#N/A	1	1.01061	#N/A	1	0.927985	#N/A	1	1.06282	#N/A	1	1.09378	#N/A	1	0.917473	1.76482	3	1.11808	3.88047	3	0.9869	2.66177	3	0.821544	11.136	3
gPGIFEDLQNYILEk N-Term(TMT6plex)_K15(TMT6plex)	Q9H1E5	TMX4	0.880117	18.9326	2	0.90208	12.2285	2	0.913038	17.8938	2	0.89611	12.1379	2	0.92516	8.81215	2	1.06448	9.68337	2	1.01831	5.39527	2	1.07003	3.01443	2	1.10352	6.86875	2
sEANDQGPPGEDGVTR N-Term(TMT6plex)	Q9H1E5	TMX4	1.07602	#N/A	1	1.14691	#N/A	1	1.08867	#N/A	1	0.857122	#N/A	1	0.789489	#N/A	1	0.552397	#N/A	1	1.18896	#N/A	1	1.19675	#N/A	1	1.28394	#N/A	1
dDSLNPGVQGR N-Term(TMT6plex)	Q9Y2B4	TP53TG5	0.81939	#N/A	1	0.719938	#N/A	1	0.811618	#N/A	1	1.23643	#N/A	1	1.16796	#N/A	1	1.2329	#N/A	1	0.831522	#N/A	1	0.857359	#N/A	1	0.8045	#N/A	1
aDTDLQR N-Term(TMT6plex)	P60174	TPI1	1.00443	3.31564	2	1.04625	0.332398	2	1.01592	1.39083	2	1.05316	2.54962	2	0.98811	2.76347	2	1.18037	3.83752	2	0.824397	4.05962	2	0.888493	5.79389	2	0.999744	13.3062	2
dcGATWVVLGHSER N-Term(TMT6plex)_C2(Carbamidomethyl)	P60174	TPI1	0.986195	6.58118	9	0.992917	6.98205	9	0.897966	7.44898	9	0.97425	3.10885	9	1.00015	5.85546	9	1.03364	6.87631	3	1.18404	6.24113	3	1.07155	3.9674	3	1.00895	9.16051	3
eAGITEk N-Term(TMT6plex)_K7(TMT6plex)	P60174	TPI1	0.947062	#N/A	1	1.12051	#N/A	1	1.06321	#N/A	1	1.05308	#N/A	1	1.02303	#N/A	1	1.17335	7.47533	2	0.939656	5.3741	2	0.955889	0.632541	2	0.986294	2.64774	2
eLASQPDVDGFLVGGASLkPEFVDIINAk N-Term(TMT6plex)_K19(TMT6plex)_K29(TMT6plex)	P60174	TPI1	0.889454	7.31366	3	0.888738	5.07892	3	0.959173	9.23864	3	1.14325	8.90114	3	1.0937	6.46521	3	1.08881	6.88044	5	1.09042	9.12042	5	1.05259	5.43747	5	0.91262	7.85604	5
hVFGESDELIGQk N-Term(TMT6plex)_K13(TMT6plex)	P60174	TPI1	0.964643	10.4264	18	1.0093	9.29964	18	1.00523	9.44812	18	1.02832	6.69413	18	1.03364	6.81045	18	1.1626	10.0563	3	0.96694	14.4079	3	0.969316	3.54167	3	1.05018	8.72476	3
iAVAAQNcYk N-Term(TMT6plex)_C8(Carbamidomethyl)_K10(TMT6plex)	P60174	TPI1	1.00376	11.486	2	0.875846	4.70272	2	0.904282	7.60551	2	1.11196	5.22362	2	1.05047	8.77642	2	0.957322	1.97147	2	1.1162	2.05898	2	0.983645	4.985	2	0.831338	14.3723	2
iIYGGSVTGATck N-Term(TMT6plex)_C12(Carbamidomethyl)_K13(TMT6plex)	P60174	TPI1	0.983853	16.5255	2	0.944701	14.0184	2	0.935953	4.87062	2	1.18771	7.54013	2	1.08685	3.28795	2	1.01284	5.04642	3	1.02332	7.49435	3	0.949163	5.29355	3	0.879895	5.74298	3
lGSSAMAPSR N-Term(TMT6plex)	P60174	TPI1	1.12486	7.25868	2	1.08094	5.56425	2	1.19162	9.88018	2	1.20479	0.137263	2	1.03858	6.65115	2	1.11381	6.39906	2	0.940178	5.57934	2	0.931091	6.6318	2	1.00587	3.42267	2
sNVSDAVAQSTR N-Term(TMT6plex)	P60174	TPI1	1.02461	13.6086	5	1.06111	9.77983	5	1.06338	6.07492	5	1.10548	14.023	5	1.11591	7.60671	5	1.09294	6.39583	5	0.97315	9.03547	5	1.09533	7.55008	5	1.161	9.9503	5
tATPQQAQEVHEk N-Term(TMT6plex)_K13(TMT6plex)	P60174	TPI1	0.921769	13.9692	4	1.11065	5.57593	4	1.15401	3.75173	4	0.968661	8.93515	4	1.41792	11.4224	4	1.26626	1.78033	3	0.707	8.20429	3	0.956573	3.14952	3	0.930676	9.22386	3
vIADNVk N-Term(TMT6plex)_K7(TMT6plex)	P60174	TPI1	0.978452	9.34192	3	1.01811	4.58071	3	1.03936	4.61881	3	0.986561	8.81068	3	0.999311	9.70108	3	1.11416	10.7754	3	0.886442	9.62643	3	0.911496	8.6195	3	0.978538	8.29066	3
vPADTEVVcAPPTAYIDFAR N-Term(TMT6plex)_C9(Carbamidomethyl)	P60174	TPI1	0.914322	15.2884	8	0.927084	13.1853	8	0.844186	9.74026	8	1.10159	6.27626	8	0.96782	11.0286	8	0.974668	8.00159	4	1.14328	3.51131	4	1.05823	0.852334	4	0.789561	15.3239	4
vVFEQTk N-Term(TMT6plex)_K7(TMT6plex)	P60174	TPI1	0.917132	7.74233	5	0.986818	6.75505	5	1.00036	5.19155	5	1.00594	6.41085	5	1.04512	9.84633	5	1.11785	2.10235	3	0.961181	4.66874	3	0.972174	2.85696	3	1.03317	2.10885	3
vVLAYEPVWAIGTGk N-Term(TMT6plex)_K15(TMT6plex)	P60174	TPI1	0.954904	6.13695	15	1.03304	7.3444	15	0.98132	5.03331	15	1.02284	5.34178	15	1.0247	7.63541	15	1.0827	6.41609	25	0.969956	6.31979	25	1.00845	6.01829	25	1.01547	8.96194	25
aTTVGAVDR N-Term(TMT6plex)	P59282	TPPP2	1.04556	#N/A	1	0.987883	#N/A	1	0.977799	#N/A	1	1.02042	#N/A	1	1.11728	#N/A	1	0.949567	#N/A	1	1.09567	#N/A	1	1.0363	#N/A	1	1.0245	#N/A	1
dPATTGATk N-Term(TMT6plex)_K9(TMT6plex)	P59282	TPPP2	0.964834	#N/A	1	0.821149	#N/A	1	0.822813	#N/A	1	0.911958	#N/A	1	0.8261	#N/A	1	0.853587	21.1746	2	1.2973	11.824	2	1.15277	9.80374	2	1.00763	2.36954	2
eEMTDNTGYVSGYk N-Term(TMT6plex)_K14(TMT6plex)	P59282	TPPP2	1.20977	#N/A	1	1.11216	#N/A	1	0.815689	#N/A	1	1.35778	#N/A	1	0.917272	#N/A	1	0.786296	#N/A	1	1.18813	#N/A	1	0.938259	#N/A	1	0.83549	#N/A	1
gSGTYDk N-Term(TMT6plex)_K7(TMT6plex)	P59282	TPPP2	0.956467	#N/A	1	0.820911	#N/A	1	0.783765	#N/A	1	0.98814	#N/A	1	0.823109	#N/A	1	0.829247	1.27622	2	1.20353	1.21456	2	1.05099	1.39189	2	0.911286	3.53932	2
gQEAQEk N-Term(TMT6plex)_K7(TMT6plex)	Q5SRN2	TSBP1	0.689231	#N/A	1	0.645049	#N/A	1	0.671919	#N/A	1	0.571928	#N/A	1	0.555018	#N/A	1	0.757743	15.3526	2	1.48466	10.6075	2	1.3189	12.6188	2	1.13768	6.99001	2
gQEAQVEk N-Term(TMT6plex)_K8(TMT6plex)	Q5SRN2	TSBP1	0.738091	#N/A	1	0.678362	#N/A	1	0.623827	#N/A	1	0.536627	#N/A	1	0.568378	#N/A	1	0.618021	0.86768	2	1.56151	4.60683	2	1.48695	2.09375	2	1.21359	1.75297	2
gQEGQVEk N-Term(TMT6plex)_K8(TMT6plex)	Q5SRN2	TSBP1	0.837531	#N/A	1	0.695782	#N/A	1	0.722937	#N/A	1	0.652053	#N/A	1	0.609044	#N/A	1	0.55389	#N/A	1	1.60557	#N/A	1	1.449	#N/A	1	1.21231	#N/A	1
gQESQVk N-Term(TMT6plex)_K7(TMT6plex)	Q5SRN2	TSBP1	0.787221	#N/A	1	0.677074	#N/A	1	0.636772	#N/A	1	0.606996	#N/A	1	0.762115	#N/A	1	0.752127	#N/A	1	1.43745	#N/A	1	1.34748	#N/A	1	1.2236	#N/A	1
eHFGTVk N-Term(TMT6plex)_K7(TMT6plex)	Q15631	TSN	0.96711	6.2218	2	0.966861	0.0478033	2	0.944757	7.72779	2	1.08787	0.464964	2	1.0351	0.39894	2	0.945228	#N/A	1	1.05776	#N/A	1	0.93973	#N/A	1	0.899869	#N/A	1
eILTLLQGVHQGAGFQDIPk N-Term(TMT6plex)_K20(TMT6plex)	Q15631	TSN	0.918614	27.441	2	1.06557	9.13629	2	0.789561	20.6274	2	0.847105	13.0519	2	0.874171	15.6542	2	0.954594	13.2521	3	0.894724	14.438	3	0.994347	10.723	3	1.04038	6.63908	3
eTAAAcVEk N-Term(TMT6plex)_C6(Carbamidomethyl)_K9(TMT6plex)	Q15631	TSN	0.997932	2.43298	2	0.893536	4.03804	2	0.988429	1.18472	2	1.10139	2.80739	2	1.08319	3.27591	2	0.973713	6.8992	2	1.17459	5.74395	2	1.02885	2.49272	2	0.93104	3.66229	2
tPSSDAQDk N-Term(TMT6plex)_K9(TMT6plex)	Q99598	TSNAX	0.433657	#N/A	1	0.491265	#N/A	1	0.473516	#N/A	1	0.511371	#N/A	1	0.708994	#N/A	1	1.02808	#N/A	1	1.12948	#N/A	1	1.01167	#N/A	1	1.06724	#N/A	1
gALHEDEAR N-Term(TMT6plex)	Q9BXA7	TSSK1B	0.99297	#N/A	1	0.966237	#N/A	1	0.914704	#N/A	1	1.00884	#N/A	1	0.979741	#N/A	1	0.913995	#N/A	1	1.0842	#N/A	1	1.07943	#N/A	1	0.970045	#N/A	1
gSPSVAINk N-Term(TMT6plex)_K9(TMT6plex)	Q9BXA7	TSSK1B	0.832974	#N/A	1	0.738605	#N/A	1	0.885743	#N/A	1	0.818101	#N/A	1	0.878175	#N/A	1	1.01374	#N/A	1	1.11075	#N/A	1	1.00054	#N/A	1	1.14473	#N/A	1
qSVEAGk N-Term(TMT6plex)_K7(TMT6plex)	Q96NG3	TTC25	1.06663	#N/A	1	0.987485	#N/A	1	1.10224	#N/A	1	1.04709	#N/A	1	1.07991	#N/A	1	0.990944	#N/A	1	0.944737	#N/A	1	0.963004	#N/A	1	1.08783	#N/A	1
aVFVDLEPTVIDEVR N-Term(TMT6plex)	Q71U36	TUBA1A	0.918453	7.24761	4	1.00647	8.24161	4	0.985802	8.80417	4	0.872027	5.31112	4	0.989764	13.0014	4	0.981264	5.64655	9	0.962196	8.49864	9	1.05194	8.24342	9	1.08487	5.15919	9
aVFVDLEPTVVDEVR N-Term(TMT6plex)	Q13748	TUBA3C/TUBA3D	0.875164	17.4474	17	0.965992	5.70442	17	0.933102	9.40329	17	0.855347	14.5775	17	0.836241	17.8812	17	1.04114	11.1348	44	1.01028	12.659	44	1.07652	8.61537	44	1.11021	9.50726	44
eIVDLVLDR N-Term(TMT6plex)	Q13748	TUBA3C/TUBA3D	1.40804	6.96175	10	0.868906	8.85217	10	0.858382	6.84735	10	1.15417	4.02243	10	0.732998	7.6383	10	0.900969	8.06488	30	1.13787	6.85633	30	1.07673	6.31509	30	1.20297	7.89206	30
gHYTIGkEIVDLVLDR N-Term(TMT6plex)_K7(TMT6plex)	Q13748	TUBA3C/TUBA3D	0.419921	#N/A	1	1.08568	#N/A	1	1.60704	#N/A	1	1.14195	#N/A	1	2.1451	#N/A	1	1.73267	3.10533	8	1.64736	5.65095	8	1.79021	5.78973	8	1.54711	7.62341	8
aVLVDLEPGTMDSVR N-Term(TMT6plex)	P68371	TUBB4B	0.890294	9.87681	32	0.951981	6.11605	32	0.910056	7.45277	32	0.921455	5.93256	32	0.938097	12.2199	32	0.954804	6.54461	35	1.01774	5.6292	35	1.06204	6.08735	35	1.11903	5.66179	35
aVLVDLEPGTmDSVR N-Term(TMT6plex)_M11(Oxidation)	P68371	TUBB4B	0.905212	7.70792	9	0.907716	7.72643	9	0.942442	7.5753	9	0.872507	6.61337	9	1.33481	10.5546	9	1.17092	12.8126	4	0.785667	14.6484	4	0.952596	8.48299	4	1.09225	5.78039	4
fWEVISDEHGIDPTGTYHGDSDLQLER N-Term(TMT6plex)	P68371	TUBB4B	1.15447	21.288	12	1.20157	15.0656	12	0.901233	13.5589	12	1.12704	10.1946	12	1.18701	14.9726	12	0.993585	10.868	13	1.08789	17.8511	13	1.0861	11.1973	13	1.13879	14.5975	13
INVYYNEATGGk K12(TMT6plex)	P68371	TUBB4B	0.157714	#N/A	1	0.235076	#N/A	1	0.29186	#N/A	1	0.227452	#N/A	1	0.290421	#N/A	1	1.1131	6.03404	2	0.880541	1.99554	2	0.996299	14.2395	2	1.04644	4.0842	2
iNVYYNEATGGk N-Term(TMT6plex)_K12(TMT6plex)	P68371	TUBB4B	0.977816	8.40764	36	1.02854	5.5268	36	0.991184	9.07872	36	1.01728	8.30622	36	0.970487	6.08632	36	1.03908	7.4765	21	1.00723	6.70465	21	1.05327	8.95744	21	1.1085	6.14582	21
aPEETIQSk N-Term(TMT6plex)_K9(TMT6plex)	Q86VQ3	TXNDC2	0.734382	4.59866	2	0.793349	15.5043	2	0.759256	12.9183	2	0.932389	10.1169	2	1.10986	23.2919	2	0.90687	10.2703	2	1.17663	2.3734	2	1.11784	2.71738	2	1.10331	2.63644	2
sLEEAIQPk N-Term(TMT6plex)_K9(TMT6plex)	Q86VQ3	TXNDC2	0.869642	#N/A	1	0.907292	#N/A	1	0.872499	#N/A	1	0.987676	#N/A	1	0.9602	#N/A	1	1.03647	#N/A	1	1.12958	#N/A	1	1.06096	#N/A	1	1.08352	#N/A	1
sLEEATPSk N-Term(TMT6plex)_K9(TMT6plex)	Q86VQ3	TXNDC2	0.941769	#N/A	1	0.821643	#N/A	1	0.825529	#N/A	1	0.949609	#N/A	1	0.92234	#N/A	1	0.946331	#N/A	1	1.14961	#N/A	1	1.02668	#N/A	1	1.05198	#N/A	1
sPEEAIQPk N-Term(TMT6plex)_K9(TMT6plex)	Q86VQ3	TXNDC2	0.926508	0.260752	2	0.920777	3.31707	2	0.850191	7.96649	2	0.863617	8.17829	2	0.866603	10.3339	2	0.857167	#N/A	1	1.22581	#N/A	1	1.1825	#N/A	1	1.09228	#N/A	1
sPEETIQPk N-Term(TMT6plex)_K9(TMT6plex)	Q86VQ3	TXNDC2	0.766125	6.14993	2	0.816344	3.06855	2	0.798249	12.2992	2	0.998398	0.902517	2	1.06989	5.54283	2	0.895716	#N/A	1	1.1269	#N/A	1	1.04616	#N/A	1	0.99599	#N/A	1
sSEEAIQPk N-Term(TMT6plex)_K9(TMT6plex)	Q86VQ3	TXNDC2	0.959503	#N/A	1	0.795454	#N/A	1	0.761499	#N/A	1	1.07344	#N/A	1	0.843406	#N/A	1	0.923055	#N/A	1	1.27592	#N/A	1	1.09598	#N/A	1	1.07718	#N/A	1
sSEETIQPk N-Term(TMT6plex)_K9(TMT6plex)	Q86VQ3	TXNDC2	0.884084	#N/A	1	0.912452	#N/A	1	0.842835	#N/A	1	1.09006	#N/A	1	1.09759	#N/A	1	0.958066	#N/A	1	1.07301	#N/A	1	1.06172	#N/A	1	0.97023	#N/A	1
aGVDTSPDTQk N-Term(TMT6plex)_K11(TMT6plex)	Q9NNW7	TXNRD2	0.994041	2.97128	2	0.978007	2.13755	2	1.03012	7.8298	2	1.01314	14.4228	2	1.07519	18.9465	2	1.03548	2.99611	2	0.923669	5.19043	2	0.93669	0.178928	2	1.01948	0.694196	2
dDTIYEDEDVk N-Term(TMT6plex)_K11(TMT6plex)	P14927	UQCRB	0.885007	3.00183	2	0.996583	10.9527	2	1.04826	8.93767	2	1.04917	2.58075	2	1.03874	0.436835	2	1.08253	10.2787	2	0.993978	7.301	2	1.05675	8.83373	2	1.26477	10.568	2
qAVSASGk N-Term(TMT6plex)_K8(TMT6plex)	P14927	UQCRB	0.852862	6.13999	2	0.903817	0.727241	2	0.975421	7.88751	2	0.980382	3.25512	2	1.06732	2.09355	2	1.0719	0.961415	2	1.0223	0.826684	2	1.03266	4.57722	2	1.08584	1.35148	2
eMQENDASMR N-Term(TMT6plex)	P31930	UQCRC1	0.967505	#N/A	1	1.0382	#N/A	1	0.972417	#N/A	1	1.22472	#N/A	1	1.09802	#N/A	1	1.01642	#N/A	1	1.22	#N/A	1	0.986324	#N/A	1	1.0627	#N/A	1
iAEVDASVVR N-Term(TMT6plex)	P31930	UQCRC1	0.946331	1.93914	2	0.90335	6.6524	2	0.961327	5.63081	2	0.945182	1.95286	2	0.944771	2.01859	2	1.07698	0.0690062	2	1.00155	3.00007	2	1.01823	2.35038	2	1.05082	7.29177	2
lcTSATESEVAR N-Term(TMT6plex)_C2(Carbamidomethyl)	P31930	UQCRC1	1.07921	#N/A	1	0.950017	#N/A	1	0.957182	#N/A	1	1.01779	#N/A	1	1.09207	#N/A	1	0.961823	#N/A	1	0.926377	#N/A	1	1.27555	#N/A	1	0.959999	#N/A	1
aAYNQVk N-Term(TMT6plex)_K7(TMT6plex)	P22695	UQCRC2	1.01271	#N/A	1	0.780646	#N/A	1	0.821035	#N/A	1	1.15339	#N/A	1	0.93876	#N/A	1	0.980339	1.12507	2	1.00826	3.72146	2	0.949403	2.91647	2	0.980314	0.535988	2
aVAFQNPQTHVIENLHAAAYR N-Term(TMT6plex)	P22695	UQCRC2	0.957463	3.29039	2	1.03165	1.45957	2	0.91134	5.33722	2	0.991734	0.924679	2	0.955963	4.3566	2	1.20223	#N/A	1	0.949587	#N/A	1	1.02459	#N/A	1	1.05731	#N/A	1
tIAQGNLSNTDVQAAk N-Term(TMT6plex)_K16(TMT6plex)	P22695	UQCRC2	0.971429	6.50155	2	1.098	10.2269	2	1.01701	14.1892	2	1.21938	13.5974	2	1.3368	14.0162	2	0.96684	12.6909	3	1.18241	26.0518	3	0.996911	3.69898	3	0.940303	19.9956	3
aVPLNASk N-Term(TMT6plex)_K8(TMT6plex)	Q9P0L0	VAPA	0.913491	#N/A	1	0.818084	#N/A	1	0.807607	#N/A	1	1.00816	#N/A	1	1.01596	#N/A	1	0.99343	#N/A	1	1.08503	#N/A	1	1.02046	#N/A	1	0.982623	#N/A	1
gPFTDVVTTNLk N-Term(TMT6plex)_K12(TMT6plex)	Q9P0L0	VAPA	0.889549	7.9067	3	0.872806	1.83425	3	0.91014	6.9695	3	1.02423	3.65434	3	0.957345	4.59742	3	1.08065	0.0939321	2	1.08818	0.921356	2	1.1117	5.60913	2	1.03179	6.75378	2
hEQILVLDPPTDLk N-Term(TMT6plex)_K14(TMT6plex)	Q9P0L0	VAPA	1.06282	3.44093	5	1.0367	7.08765	5	0.990533	5.82756	5	1.0839	7.16854	5	1.08023	10.1204	5	1.01091	4.88541	5	1.00873	2.91042	5	1.0212	7.37197	5	1.06815	13.4633	5
lQGEMMk N-Term(TMT6plex)_K7(TMT6plex)	Q9P0L0	VAPA	0.897936	#N/A	1	0.974968	#N/A	1	0.878697	#N/A	1	1.00183	#N/A	1	1.07017	#N/A	1	0.958974	4.1104	2	1.01267	0.3606	2	0.968407	1.62026	2	1.01252	2.40737	2
aAAGEDYk N-Term(TMT6plex)_K8(TMT6plex)	P23381	WARS	0.781979	#N/A	1	0.902463	#N/A	1	0.884659	#N/A	1	0.803836	#N/A	1	0.968741	#N/A	1	1.02314	#N/A	1	0.951943	#N/A	1	1.00477	#N/A	1	0.900531	#N/A	1
dTIEEHR N-Term(TMT6plex)	P23381	WARS	0.841086	#N/A	1	0.832834	#N/A	1	0.90237	#N/A	1	0.816316	#N/A	1	0.938547	#N/A	1	1.20674	#N/A	1	0.809408	#N/A	1	0.889301	#N/A	1	1.03332	#N/A	1
eVEDPQQESk N-Term(TMT6plex)_K10(TMT6plex)	Q8TBY9	WDR66	0.788505	#N/A	1	0.744702	#N/A	1	0.989414	#N/A	1	0.830628	#N/A	1	0.841369	#N/A	1	1.05193	#N/A	1	0.976112	#N/A	1	1.00633	#N/A	1	1.00295	#N/A	1
qLYETTDTTTR N-Term(TMT6plex)	Q9UIA9	XPO7	1.03687	#N/A	1	1.1902	#N/A	1	1.20134	#N/A	1	1.01288	#N/A	1	1.24392	#N/A	1	0.95402	#N/A	1	1.02274	#N/A	1	1.03412	#N/A	1	0.978206	#N/A	1
tTPLNQESDR N-Term(TMT6plex)	Q9UIA9	XPO7	1.26564	#N/A	1	1.23603	#N/A	1	1.0934	#N/A	1	0.970587	#N/A	1	0.963083	#N/A	1	1.04633	#N/A	1	0.990391	#N/A	1	0.954403	#N/A	1	1.03663	#N/A	1
aTVVESSEk N-Term(TMT6plex)_K9(TMT6plex)	P61981	YWHAG	0.945058	13.8954	2	0.859254	19.7473	2	0.965501	19.0527	2	1.26917	13.4649	2	1.55974	9.65474	2	0.96297	#N/A	1	1.38585	#N/A	1	1.07388	#N/A	1	1.0504	#N/A	1
nVTELNEPLSNEER N-Term(TMT6plex)	P61981	YWHAG	1.20032	#N/A	1	1.12337	#N/A	1	1.15801	#N/A	1	1.07723	#N/A	1	1.10184	#N/A	1	0.842108	#N/A	1	0.998206	#N/A	1	1.08306	#N/A	1	1.06034	#N/A	1
aVTEQGAELSNEER N-Term(TMT6plex)	P27348	YWHAQ	0.821041	#N/A	1	0.790419	#N/A	1	0.952357	#N/A	1	0.912798	#N/A	1	0.751054	#N/A	1	0.876342	#N/A	1	0.965264	#N/A	1	0.919311	#N/A	1	0.942122	#N/A	1
dIcNDVLSLLEk N-Term(TMT6plex)_C3(Carbamidomethyl)_K12(TMT6plex)	P63104	YWHAZ	1.05188	2.69188	3	1.02241	3.22344	3	0.875006	6.8494	3	0.966323	2.25406	3	0.838249	5.43749	3	0.944518	20.6354	6	1.04991	16.1316	6	1.04645	3.91805	6	0.929176	4.62114	6
gIVDQSQQAYQEAFEISk N-Term(TMT6plex)_K18(TMT6plex)	P63104	YWHAZ	0.912132	#N/A	1	0.817234	#N/A	1	0.788019	#N/A	1	0.910998	#N/A	1	0.845557	#N/A	1	0.848188	#N/A	1	1.16682	#N/A	1	0.961926	#N/A	1	0.904607	#N/A	1
sVTEQGAELSNEER N-Term(TMT6plex)	P63104	YWHAZ	1.06005	5.18021	2	1.02864	5.642	2	1.0587	3.08833	2	1.10456	1.78444	2	1.01411	13.1481	2	0.971011	4.85472	3	1.128	6.42766	3	1.10286	8.62532	3	1.16042	4.69279	3
vVSSIEQk N-Term(TMT6plex)_K8(TMT6plex)	P63104	YWHAZ	1.04474	4.42554	2	1.0189	5.11398	2	1.0021	0.459022	2	1.07922	1.51029	2	1.05772	6.32356	2	1.01169	6.9774	3	0.99693	8.39209	3	0.959723	5.63238	3	0.949678	6.97735	3
yDDMAAcMk N-Term(TMT6plex)_C7(Carbamidomethyl)_K9(TMT6plex)	P63104	YWHAZ	1.10798	#N/A	1	1.055	#N/A	1	0.766013	#N/A	1	1.07893	#N/A	1	0.850521	#N/A	1	0.867297	11.4413	2	1.2288	4.59185	2	1.05522	7.52009	2	0.895435	0.29761	2
yLAEVAAGDDk N-Term(TMT6plex)_K11(TMT6plex)	P63104	YWHAZ	1.03312	2.8084	2	0.970154	1.25079	2	1.27338	1.35518	2	0.928503	6.69372	2	0.970899	1.2832	2	0.814331	0.457068	2	0.985628	1.89137	2	0.969851	5.6457	2	1.11813	6.77858	2
aYVMLHQk N-Term(TMT6plex)_K8(TMT6plex)	Q9BS86	ZPBP	0.942104	0.885038	2	1.01189	5.80489	2	0.949779	2.44251	2	1.01648	4.64804	2	1.05945	5.81841	2	0.969861	1.64617	3	0.991356	3.60363	3	0.984943	2.65021	3	0.974635	4.45405	3
cPEccVIcSPGSYNPR N-Term(TMT6plex)_C1(Carbamidomethyl)_C4(Carbamidomethyl)_C5(Carbamidomethyl)_C8(Carbamidomethyl)	Q9BS86	ZPBP	1.36757	9.24286	5	1.09406	6.60638	5	0.954444	15.1364	5	1.45881	9.22475	5	1.20203	10.359	5	0.810474	13.4199	4	1.21947	13.1103	4	1.03504	4.32863	4	0.760551	26.4437	4
cTDHNcEPYk N-Term(TMT6plex)_C1(Carbamidomethyl)_C6(Carbamidomethyl)_K10(TMT6plex)	Q9BS86	ZPBP	1.12679	13.297	3	0.916512	2.18307	3	0.880484	6.2584	3	1.19717	27.275	3	1.34558	19.4876	3	0.914188	10.4005	4	1.15189	13.1284	4	1.06146	10.6631	4	0.792985	9.08694	4
ePHYYYQFTAR N-Term(TMT6plex)	Q9BS86	ZPBP	1.01926	13.9281	15	0.999675	4.87346	15	0.931891	10.4943	15	0.921951	12.4271	15	1.0277	11.8481	15	1.03142	6.05338	6	0.988773	6.7603	6	1.00383	4.94161	6	0.862569	9.69359	6
fFNQQVEILGR N-Term(TMT6plex)	Q9BS86	ZPBP	1.19634	7.28275	19	1.20789	5.25981	19	1.01752	6.81512	19	1.12918	5.58758	19	1.11301	5.1317	19	0.957912	6.38406	33	1.00623	6.99478	33	1.01247	6.45455	33	0.95448	10.3144	33
iVGSTSFPVk N-Term(TMT6plex)_K10(TMT6plex)	Q9BS86	ZPBP	1.06837	8.2764	53	1.08112	4.88272	53	0.989115	4.65713	53	1.04237	5.88141	53	1.14553	4.17452	53	1.02234	6.22369	12	0.946633	7.339	12	0.992775	5.35189	12	0.966618	8.96696	12
lLLDLScEISLLk N-Term(TMT6plex)_C7(Carbamidomethyl)_K13(TMT6plex)	Q9BS86	ZPBP	1.31814	6.68021	11	1.05124	8.60646	11	1.10463	8.36955	11	1.16081	10.6058	11	0.952389	8.48073	11	0.892559	10.8221	7	0.997889	10.0796	7	0.9892	10.8909	7	0.978042	10.0567	7
lLQILSk N-Term(TMT6plex)_K7(TMT6plex)	Q9BS86	ZPBP	1.20065	5.28247	14	1.19989	5.82079	14	1.00931	2.13737	14	1.01538	2.07751	14	0.876268	4.1653	14	1.04856	4.67688	19	0.91832	4.40107	19	0.973559	5.1205	19	0.983625	5.2481	19
nAELIDPSFQWYGPk N-Term(TMT6plex)_K15(TMT6plex)	Q9BS86	ZPBP	1.32784	7.31417	16	1.33855	5.2415	16	1.02346	5.95086	16	1.24928	8.81464	16	1.22929	7.00156	16	0.938115	9.24829	24	1.05128	4.98197	24	1.03063	5.41337	24	0.922914	6.33418	24
sPHVLcVTQQLR N-Term(TMT6plex)_C6(Carbamidomethyl)	Q9BS86	ZPBP	1.06291	7.77472	18	0.979608	7.77223	18	0.946899	8.53195	18	1.00299	7.84887	18	0.950071	6.84247	18	0.930083	9.94337	8	1.08603	8.43285	8	1.03638	7.66603	8	1.00899	14.3317	8
aETQEEk N-Term(TMT6plex)_K7(TMT6plex)	Q6X784	ZPBP2	0.871994	2.66248	2	0.910165	4.94187	2	0.867183	10.5898	2	0.790236	0.556068	2	0.834274	4.72372	2	0.818813	#N/A	1	1.03197	#N/A	1	1.08695	#N/A	1	0.980435	#N/A	1
eIVDPTYLWIGPNEk N-Term(TMT6plex)_K15(TMT6plex)	Q6X784	ZPBP2	0.92501	#N/A	1	0.997356	#N/A	1	0.752586	#N/A	1	0.854196	#N/A	1	0.93204	#N/A	1	0.782045	#N/A	1	1.31604	#N/A	1	1.20066	#N/A	1	1.03342	#N/A	1
iEDFFR N-Term(TMT6plex)	Q6X784	ZPBP2	1.01437	#N/A	1	0.966607	#N/A	1	1.01931	#N/A	1	0.852494	#N/A	1	0.850534	#N/A	1	0.679829	7.17162	2	1.05705	0.199662	2	1.13349	9.59693	2	1.11713	5.15529	2
scPQTSNk N-Term(TMT6plex)_C2(Carbamidomethyl)_K8(TMT6plex)	Q6X784	ZPBP2	1.66492	#N/A	1	1.27184	#N/A	1	1.1801	#N/A	1	0.595701	#N/A	1	0.808626	#N/A	1	0.462067	#N/A	1	1.6632	#N/A	1	1.50541	#N/A	1	1.11326	#N/A	1
tLPAMHFVDHSLQVVR N-Term(TMT6plex)	Q6X784	ZPBP2	1.02703	2.64749	3	1.1231	9.73336	3	0.953275	8.60071	3	0.914315	9.10745	3	0.823872	6.12557	3	0.879191	10.7302	3	1.06792	6.61829	3	0.93787	2.54493	3	0.840201	3.60732	3
lTFVPESLENLyQTYFk N-Term(TMT6plex)_Y12(Phospho)_K17(TMT6plex)	O60266	#N/A	0.693662	7.4386	2	1.13626	1.72204	2	0.901695	14.1827	2	0.991237	25.9829	2	1.11166	9.71244	2	1.15794	4.61039	2	0.833229	5.98468	2	0.92907	2.76053	2	1.00832	3.58711	2
qLGAGsIEEcAAk N-Term(TMT6plex)_S6(Phospho)_C10(Carbamidomethyl)_K13(TMT6plex)	P00747	#N/A	0.137744	#N/A	1	1.54059	#N/A	1	1.43636	#N/A	1	0.237728	#N/A	1	0.575656	#N/A	1	2.71691	3.70644	2	0.0942941	#N/A	2	0.781684	2.86361	2	1.50242	3.40664	2
