# Supplementary material for: Proteomic Changes in Human Sperm During Sequential in vitro Capacitation and Acrosome Reaction
Source: Front Cell Dev Biol. 2019 Nov 20;7:295. doi: 10.3389/fcell.2019.00295 (PMC6879431; doi:10.3389/fcell.2019.00295)
Supplement: TABLE S4 — Proteins identified with altered abundance. P-values after one way ANOVA for repeated measures and t-test with Holm–Sidak adjustment are provided for both proteins and peptides. P-values <0.05 are highlighted in green. [file Table_4.XLSX]

## Sheet: Supplementary table 4
Supplementary table 4. Proteins identified with altered abundance. P-values after one way ANOVA for repeated measures and t-test with Holm-Sidak adjustment are provided for both proteins and peptides. P-values <0.05 are highlighted in green.
Protein (Uniprot)	Protein Name	P-value ANOVA	p-value DGC vs CAP	p-value CAP vs AR	p-value DGC vs AR	Log CAP/DGC	Log AR/DGC	Log AR/CAP	Identified peptides	P-value ANOVA	p-value DGC vs CAP	p-value CAP vs AR	p-value DGC vs AR	Modifications (Phosphosite Plus)
P10323	ACR	0.0095	0.01667	0.01667	0.01667	-0.0941641	-0.529682	-0.435518	fIGPGcLPHFk_N-Term_TMT6plex__C6_Carbamidomethyl__K11_TMT6plex_	0.00075	0.00839	0.02557	0.01884
									gSQScWVAGWGYIEEk_N-Term_TMT6plex__C5_Carbamidomethyl__K16_TMT6plex_	0.0019	0.06704	0.06704	0.04217
									qNPQGGVR_N-Term_TMT6plex_	0.00207	0.68143	0.03437	0.04609
									yNSATEGNDIALVEITPPIScGR_N-Term_TMT6plex__C21_Carbamidomethyl_	0.00033	0.13397	0.02351	0.00986
									eITYGNNkPVk_N-Term_TMT6plex__K8_TMT6plex__K11_TMT6plex_	0.06
									iDTcQGDSGGPLMck_N-Term_TMT6plex__C4_Carbamidomethyl__C14_Carbamidomethyl__K15_TMT6plex_	0.0376	0.21842	0.21842	0.18279
									lPQGLSFAk_N-Term_TMT6plex__K9_TMT6plex_	0.02728	0.35617	0.21203	0.21203
									lQQLIEVLk_N-Term_TMT6plex__K9_TMT6plex_	0.01403	0.38968	0.12973	0.08085
									vQPTNVcAGYPVGk_N-Term_TMT6plex__C7_Carbamidomethyl__K14_TMT6plex_	0.01508	0.13524	0.13524	0.10841
									wVLTAAHcFVGk_N-Term_TMT6plex__C8_Carbamidomethyl__K12_TMT6plex_	0.06924
Q8NEB7	ACRBP	0.00079	0.16569	0.04165	0.00782	-0.0605233	-0.312119	-0.251595	fFALLTPTWk_N-Term_TMT6plex__K10_TMT6plex_	0.00136	0.55169	0.04851	0.03246
									hMSTcALcDFcSLk_N-Term_TMT6plex__C5_Carbamidomethyl__C8_Carbamidomethyl__C11_Carbamidomethyl__K14_TMT6plex_	0.00521	0.16051	0.14165	0.00593
									icDTDYIQYPNYcSFk_N-Term_TMT6plex__C2_Carbamidomethyl__C13_Carbamidomethyl__K16_TMT6plex_	0.00062	0.042	0.042	0.01226
									lEQcHSEASLQR_N-Term_TMT6plex__C4_Carbamidomethyl_	0.01709	0.26548	0.26548	0.02001
									qEPTQEHk_N-Term_TMT6plex__K8_TMT6plex_	0.0237	0.55381	0.03793	0.09778
									qQcDTSHk_N-Term_TMT6plex__C3_Carbamidomethyl__K8_TMT6plex_	0.00712	0.15591	0.15591	0.04887
									sVcDSLGR_N-Term_TMT6plex__C3_Carbamidomethyl_	0.00019	0.05003	0.02295	0.00082
									yMEEEILGFGk_N-Term_TMT6plex__K11_TMT6plex_	0.00203	0.69741	0.04954	0.04954
									cSNHVYYAk_N-Term_TMT6plex__C1_Carbamidomethyl__K9_TMT6plex_	0.00861	0.76332	0.09082	0.11938
									eAVSQLQTDSEPk_N-Term_TMT6plex__K13_TMT6plex_	0.03076	0.47052	0.22839	0.18568
									lSNNVEELLQSSLSLGGQEQAPEHk_N-Term_TMT6plex__K25_TMT6plex_	0.00485	0.24031	0.08288	0.08288
									qEEGQGTk_N-Term_TMT6plex__K8_TMT6plex_	0.41677
									qEQGVEHR_N-Term_TMT6plex_	0.12225
									qTFQPWPER_N-Term_TMT6plex_	0.02885	0.38815	0.06661	0.26849
									sEDVVLR_N-Term_TMT6plex_	0.01362	0.2394	0.13471	0.13471
									tPFVSPLLASQSLSIGNQVGSPESGR_N-Term_TMT6plex_	0.73411
									vSGWLQTEFLSFQDGDFPTk_N-Term_TMT6plex__K20_TMT6plex_	0.00439	0.0835	0.08045	0.08045
P26436	ACRV1	0.00015	0.02616	0.02616	0.00544	-0.289746	-0.903232	-0.613487	mQIIccR_N-Term_TMT6plex__C5_Carbamidomethyl__C6_Carbamidomethyl_	0.00299	0.05217	0.06714	0.03427
									nQSFcNk_N-Term_TMT6plex__C5_Carbamidomethyl__K7_TMT6plex_	0.01516	0.24337	0.24337	0.03904
									gEGTcITQNSQQcMLk_N-Term_TMT6plex__C5_Carbamidomethyl__C13_Carbamidomethyl__K16_TMT6plex_	0.02567	0.04545	0.04951	0.04951
O75969	AKAP3	0.00014	0.01385	0.76915	0.00143	-0.748179	-0.730463	0.0177156	aESYSLISMk_N-Term_TMT6plex__K10_TMT6plex_	0.00024	0.00298	0.61469	0.01023	Only MS. S403: S403-p human, rat/Y404: Y404-p human/S405: S405-p rat/S408: S408-p rat
									dTTIATILLk_N-Term_TMT6plex__K10_TMT6plex_	0.0013	0.02966	0.14688	0.02966
									gcSVGEVLQSVLR_N-Term_TMT6plex__C2_Carbamidomethyl_	0.00207	0.04152	0.69005	0.02398	Only MS. S816: S821-p rat
									gFSVDYYNTTTk_N-Term_TMT6plex__K12_TMT6plex_	0.00024	0.00069	0.10522	0.0194
									lLQLSAAAVDk_N-Term_TMT6plex__K11_TMT6plex_	0.0004	0.00547	0.29458	0.01347	Only MS. S807: S812-p rat
									mDTSTDPVR_N-Term_TMT6plex_	0.00371	0.01348	0.16763	0.09498
									nLLSETIFk_N-Term_TMT6plex__K9_TMT6plex_	0.00243	0.05368	0.44335	0.04533	Only MS. S603: S599-p rat
									qGPDDkPPSk_N-Term_TMT6plex__K6_TMT6plex__K10_TMT6plex_	0.00466	0.08597	0.66892	0.03066	Only MS. K237: K237-ac human
									sAPIVGDQEQAEk_N-Term_TMT6plex__K13_TMT6plex_	0.00017	0.01557	0.45139	0.0006	Only MS. S575: S576-p mouse
									sEEETcAk_N-Term_TMT6plex__C6_Carbamidomethyl__K8_TMT6plex_	0.00118	0.03442	0.84358	0.00205	Only MS. S440: S440-p human
									tLGEHIIk_N-Term_TMT6plex__K8_TMT6plex_	0.00025	0.01001	0.9889	0.01001
									vSGSSQSPPNLk_N-Term_TMT6plex__K12_TMT6plex_	0.00027	0.01666	0.10035	0.02159	Only MS. S205: S205-p human/S206: S206-p human/S208: S208-p human rat
									eIPcQGPR_N-Term_TMT6plex__C4_Carbamidomethyl_	0.0271	0.09258	0.96556	0.05877
									fkPGESFGGETSNSGDPHk_N-Term_TMT6plex__K2_TMT6plex__K19_TMT6plex_	0.02691	0.19544	0.92879	0.18928
									lcVIIAk_N-Term_TMT6plex__C2_Carbamidomethyl__K7_TMT6plex_	0.06929
									nLHSVTGTLMTDTQFVSAVk_N-Term_TMT6plex__K20_TMT6plex_	0.1373
Q5JQC9	AKAP4	0.00097	0.03269	0.47855	0.02116	-1.36695	-1.26937	0.0975824	aEEQcQEHQELDcTSGMk_N-Term_TMT6plex__C5_Carbamidomethyl__C13_Carbamidomethyl__K18_TMT6plex_	0.01695	0.00687	0.81663	0.13692	Only MS. C677:S674-p rat/H680:S677-p rat
									aPGPSTcQk_N-Term_TMT6plex__C7_Carbamidomethyl__K9_TMT6plex_	0.00138	0.02769	0.92141	0.00323	Only MS. K614: K614-ub mouse
									aVISPDGEcSIDDLSFYVNR_N-Term_TMT6plex__C9_Carbamidomethyl_	0.01757	0.02745	0.52651	0.16249	Only MS. A204: S203-9 rat/S207: T206-p rat/S213: S213-p mouse, S212-p rat
									cEDPcEGENk_N-Term_TMT6plex__C1_Carbamidomethyl__C5_Carbamidomethyl__K10_TMT6plex_	0.00334	0.03114	0.61171	0.03114	Only MS. C649: S648-p rat
									dLIVSALk_N-Term_TMT6plex__K8_TMT6plex_	0.0002	0.01385	0.78487	0.00227
									eFADSISk_N-Term_TMT6plex__K8_TMT6plex_	0.00199	0.05019	0.25356	0.03582	Only MS. S328: S327-p mouse, S326-p rat/S330:S328-p rat
									eNQHLDSQk_N-Term_TMT6plex__K9_TMT6plex_	0.0014	0.02394	0.50698	0.01494
									lEMTAAk_N-Term_TMT6plex__K7_TMT6plex_	0.00159	0.04427	0.08146	0.03694	Only MS. A182: S151-p rat
									lPQVSAk_N-Term_TMT6plex__K7_TMT6plex_	0.00132	0.038	0.06891	0.02046
									nQSLEFSTMk_N-Term_TMT6plex__K10_TMT6plex_	0.00044	0.02481	0.27896	0.01683	Only MS. S464: S464-p human, S463-p mouse, S462-p rat
									qPDEAVGk_N-Term_TMT6plex__K8_TMT6plex_	0.00062	0.03105	0.05286	0.03105
									tEGSVcLFk_N-Term_TMT6plex__C6_Carbamidomethyl__K9_TMT6plex_	0.00201	0.02785	0.77398	0.02785	Only MS. S96: S96-p rat
									vDLYNPEGQQDQDR_N-Term_TMT6plex_	0.00591	0.06456	0.4401	0.03046
									vGDTEGEYHR_N-Term_TMT6plex_	0.00075	0.01817	0.11015	0.0305
									vGEHILk_N-Term_TMT6plex__K7_TMT6plex_	0.00065	0.03139	0.8381	0.00567	Only MS. G497: S497-p mouse, S496-p rat
									ySNDGAALAELEEQAASANkPNFR_N-Term_TMT6plex__K20_TMT6plex_	0.00149	0.04903	0.67588	0.02847	Only MS. N732: S729-p rat
									gYSVGGLLQEVMk_N-Term_TMT6plex__K13_TMT6plex_	0.00812	0.10347	0.12091	0.10347
									iNASTDSLAk_N-Term_TMT6plex__K10_TMT6plex_	0.00683	0.10114	0.63026	0.06355
									lSSLVIQMAHk_N-Term_TMT6plex__K11_TMT6plex_	0.00395	0.0875	0.22072	0.0875
									lVSALIGEEk_N-Term_TMT6plex__K10_TMT6plex_	0.01448	0.14673	0.2643	0.14673
									nTNNNQSPSAPPAkPPSTQR_N-Term_TMT6plex__K14_TMT6plex_	0.00299	0.05257	0.49922	0.05865
									vIcFVDVSTLNVEDkDYk_N-Term_TMT6plex__C3_Carbamidomethyl__K15_TMT6plex__K18_TMT6plex_	0.01293	0.09568	0.54283	0.09568
P25705	ATP5F1A	0.01887	0.03632	0.27471	0.11061	0.0514856	0.080025	0.0285394	qMSLLLR_N-Term_TMT6plex_	0.00479	0.98211	0.05045	0.00785
									aVDSLVPIGR_N-Term_TMT6plex_	0.19065
									ePMQTGIk_N-Term_TMT6plex__K8_TMT6plex_	0.14084
									eVAAFAQFGSDLDAATQQLLSR_N-Term_TMT6plex_	0.12594
									fNDGSDEk_N-Term_TMT6plex__K8_TMT6plex_	0.20276
									hALIIYDDLSk_N-Term_TMT6plex__K11_TMT6plex_	0.05492
									iLGADTSVDLEETGR_N-Term_TMT6plex_	0.09856
									iSEQSDAk_N-Term_TMT6plex__K8_TMT6plex_	0.18334
									lELAQYR_N-Term_TMT6plex_	0.071
									lTDADAMk_N-Term_TMT6plex__K8_TMT6plex_	0.09725
									tGAIVDVPVGEELLGR_N-Term_TMT6plex_	0.76574
									tGTAEMSSILEER_N-Term_TMT6plex_	0.5612
									tSIAIDTIINQk_N-Term_TMT6plex__K12_TMT6plex_	0.13301
									vLSIGDGIAR_N-Term_TMT6plex_	0.154
									vVDALGNAIDGk_N-Term_TMT6plex__K12_TMT6plex_	0.11925
P30049	ATP5F1D	0.00106	0.09112	0.00361	0.02711	0.0751463	0.22775	0.152604	aQAELVGTADEATR_N-Term_TMT6plex_	0.00138	0.07133	0.02474	0.02474	Only MS. V142: S142-p mouse/T144: T144-p human
									iEANEALVk_N-Term_TMT6plex__K9_TMT6plex_	0.01981	0.57599	0.01067	0.10496	Only MS. K165: K165-ac human, mouse i rat; K165-sc human/mouse
Q9UII2	ATP5IF1	0.01012	0.48944	0.11385	0.00378	0.0219337	0.132368	0.110434	eQLAALk_N-Term_TMT6plex__K7_TMT6plex_	0.02726	0.84467	0.1882	0.01972	Only MS. K71: K71-ac human (isoform 1), rat
									eAGGAFGk_N-Term_TMT6plex__K8_TMT6plex_	0.07392
									eQAEEER_N-Term_TMT6plex_	0.0288	0.47507	0.1015	0.07692
P48047	ATP5O	0.01475	0.1504	0.46712	0.04315	0.113345	0.14134	0.0279958	sFLSQGQVLk_N-Term_TMT6plex__K10_TMT6plex_	0.01475	0.1504	0.46712	0.04315	Only MS. S163: S163-p human/S166: S166-p human, mouse, rat/K172: K172-ac human mouse; K172-ub human, mouse; K172-sc mouse
P78371	CCT2	0.03091	0.28616	0.28616	0.04043	-0.0910095	-0.172061	-0.0810516	gATQQILDEAER_N-Term_TMT6plex_	0.03492	0.38057	0.38057	0.03148	Only MS. T379: T379-p human
									eAVAMESYAk_N-Term_TMT6plex__K10_TMT6plex_	0.04306	0.24327	0.32149	0.09454
P06733	ENO1	0.00569	0.3337	0.08412	0.03643	0.00566137	-0.028522	-0.0341834	tIAPALVSk_N-Term_TMT6plex__K9_TMT6plex_	0.00254	0.22814	0.02929	0.04355	Only MS. T72: T72-p human/S79: S79-p human, mouse, rat/K80: K80-ac human, mouse, rat; K80-ub human mouse; K80-sc human, mouse
									dYPVVSIEDPFDQDDWGAWQk_N-Term_TMT6plex__K21_TMT6plex_	0.15077
									eGLELLk_N-Term_TMT6plex__K7_TMT6plex_	0.74719
									fTASAGIQVVGDDLTVTNPk_N-Term_TMT6plex__K20_TMT6plex_	0.81246
									gNPTVEVDLFTSk_N-Term_TMT6plex__K13_TMT6plex_	0.70036
									iEEELGSk_N-Term_TMT6plex__K8_TMT6plex_	0.41734
									iGAEVYHNLk_N-Term_TMT6plex__K10_TMT6plex_	0.19372
									lNVTEQEk_N-Term_TMT6plex__K8_TMT6plex_	0.10107
									scNcLLLk_N-Term_TMT6plex__C2_Carbamidomethyl__C4_Carbamidomethyl__K8_TMT6plex_	0.02554	0.09326	0.26626	0.09326
									vVIGMDVAASEFFR_N-Term_TMT6plex_	0.41463
									yISPDQLADLYk_N-Term_TMT6plex__K12_TMT6plex_	0.19414
O94905	ERLIN2	0.01412	0.25944	0.25944	0.028	0.136651	0.210157	0.0735058	sVQTTLQTDEVk_N-Term_TMT6plex__K12_TMT6plex_	0.01412	0.25944	0.25944	0.028
Q5JX71	FAM209A	0.022	0.03273	0.44083	0.15997	0.191059	0.244355	0.053296	aMATGSGSNLR_N-Term_TMT6plex_	0.00787	0.14983	0.20884	0.01846	Only MS. S141: S141-p mouse
									amATGSGSNLR_N-Term_TMT6plex__M2_Oxidation_	0.12224
Q8TC56	FAM71B	0.01101	0.19934	0.19934	0.04615	-0.0555254	-0.182271	-0.126745	tAGGMAVAGTATGPR_N-Term_TMT6plex_	0.00369	0.33692	0.09348	0.02348
									tEMIVFETk_N-Term_TMT6plex__K9_TMT6plex_	0.25574
Q92820	GGH	0.00231	0.07567	0.0429	0.06939	0.0634408	-0.165029	-0.22847	dYEILFk_N-Term_TMT6plex__K7_TMT6plex_	0.00076	0.83923	0.03144	0.03144
									tAFYLAEFFVNEAR_N-Term_TMT6plex_	0.01154	0.22062	0.03824	0.22062
									fFNVLTTNTDGk_N-Term_TMT6plex__K12_TMT6plex_	0.48188
									nLDGISHAPNAVk_N-Term_TMT6plex__K13_TMT6plex_	0.03197	0.82502	0.16398	0.18433
									yLESAGAR_N-Term_TMT6plex_	0.43129
P15104	GLUL	0.03495	0.03288	0.30567	0.30567	-0.139987	-0.0670068	0.0729797	tLDSEPk_N-Term_TMT6plex__K7_TMT6plex_	0.02998	0.9903	0.15366	0.01621	Only MS. K52: K52-ub human
									acLYAGVk_N-Term_TMT6plex__C2_Carbamidomethyl__K8_TMT6plex_	0.06666
									yIEEAIEk_N-Term_TMT6plex__K8_TMT6plex_	0.13648
P21266	GSTM3	0.00195	0.05402	0.1487	0.01122	-0.249405	-0.379431	-0.130026	iAAYLQSDQFck_N-Term_TMT6plex__C11_Carbamidomethyl__K12_TMT6plex_	0.00165	0.08767	0.08767	0.00458	Only MS. K209: K209-ub human, K208-ub mouse
									lLLEFTDTSYEEk_N-Term_TMT6plex__K13_TMT6plex_	0.00273	0.07835	0.24662	0.0182	Only MS. T28: T28-p human/ T30: T30-p human/ S31: S31-p human/ K35: K35-ub human, K34-ub mouse
									sQWLDVk_N-Term_TMT6plex__K7_TMT6plex_	0.00075	0.02828	0.15598	0.00327	Only MS. K54: K54-ub human, K54-sm human
									fSWFAGEk_N-Term_TMT6plex__K8_TMT6plex_	0.01236	0.12022	0.9468	0.07389
									hNMcGETEEEk_N-Term_TMT6plex__C4_Carbamidomethyl__K11_TMT6plex_	0.0617
									iTQSNAILR_N-Term_TMT6plex_	0.0128	0.14946	0.14946	0.13832
									lDLDFPNLPYLLDGk_N-Term_TMT6plex__K15_TMT6plex_	0.05264
									lkPQYLEELPGQLk_N-Term_TMT6plex__K2_TMT6plex__K14_TMT6plex_	0.01223	0.09507	0.69416	0.12222
									yTcGEAPDYDR_N-Term_TMT6plex__C3_Carbamidomethyl_	0.01681	0.08643	0.23563	0.08643
P19367	HK1	0.00045	0.88673	0.00733	0.01126	0.00065572	-0.104617	-0.105273	dFNPTATVk_N-Term_TMT6plex__K9_TMT6plex_	0.0062	0.16243	0.10521	0.01931
									fLLSESGSGk_N-Term_TMT6plex__K10_TMT6plex_	0.00437	0.59924	0.06708	0.02829	Only MS. S445: S501-p mouse/ S447: S503-p mouse/ S449: S505-p mouse/ K451: K507-ub mouse
									aSGVEGADVVk_N-Term_TMT6plex__K11_TMT6plex_	0.21707
									dMLLEVk_N-Term_TMT6plex__K7_TMT6plex_	0.01922	0.19709	0.19709	0.19709
									eGLLFEGR_N-Term_TMT6plex_	0.37212
									fLSQIESDR_N-Term_TMT6plex_	0.32143
									fNTSDVSAIEk_N-Term_TMT6plex__K11_TMT6plex_	0.08976
									gAAMVTAVAYR_N-Term_TMT6plex_	0.16084
									gDFIALDLGGSSFR_N-Term_TMT6plex_	0.07589
									gQISETLk_N-Term_TMT6plex__K8_TMT6plex_	0.18929
									hIDLVEGDEGR_N-Term_TMT6plex_	0.16106
									lALLQVR_N-Term_TMT6plex_	0.64549
									lNVTVGVDGTLYk_N-Term_TMT6plex__K13_TMT6plex_	0.45941
									lSDETLIDIMTR_N-Term_TMT6plex_	0.07221
									lVDEYSLNAGk_N-Term_TMT6plex__K11_TMT6plex_	0.02816	0.29836	0.09721	0.29836
									nILIDFTk_N-Term_TMT6plex__K8_TMT6plex_	0.11199
									qIEETLAHFHLTk_N-Term_TMT6plex__K13_TMT6plex_	0.06608
									sANLVAATLGAILNR_N-Term_TMT6plex_	0.087
									tTVGVDGSLYk_N-Term_TMT6plex__K11_TMT6plex_	0.02546	0.76423	0.19548	0.17069
P54652	HSPA2	0.00949	0.25552	0.25552	0.00633	-0.0974086	-0.196449	-0.0990401	gPAIGIDLGTTYScVGVFQHGk_N-Term_TMT6plex__C14_Carbamidomethyl__K22_TMT6plex_	0.01145	0.12787	0.53719	0.02003	Only MS: Y16: Y16-p human, Y16-p mouse
									mVSHLAEEFk_N-Term_TMT6plex__K10_TMT6plex_	0.00032	0.1301	0.02674	0.011	Only MS: K249: K249-ac human, K249-ac mouse, K249-ac rat
									vcNPIISk_N-Term_TMT6plex__C2_Carbamidomethyl__K8_TMT6plex_	0.00157	0.04691	0.09245	0.02515
									cQEVINWLDR_N-Term_TMT6plex__C1_Carbamidomethyl_	0.36683
									dAGTITGLNVLR_N-Term_TMT6plex_	0.15462
									eIAEAYLGGk_N-Term_TMT6plex__K10_TMT6plex_	0.04076	0.66444	0.19439	0.22672
									fEDATVQSDMk_N-Term_TMT6plex__K11_TMT6plex_	0.70803
									gcAGGEk_N-Term_TMT6plex__C2_Carbamidomethyl__K7_TMT6plex_	0.08159
									gQIQEIVLVGGSTR_N-Term_TMT6plex_	0.29282
									mVQEAER_N-Term_TMT6plex_	0.69584
									nALESYTYNIk_N-Term_TMT6plex__K11_TMT6plex_	0.13127
									nQMAEkDEYEHk_N-Term_TMT6plex__K6_TMT6plex__K12_TMT6plex_	0.0453	0.20445	0.22369	0.17644
									NQVAMNPTNTIFDAk_K15_TMT6plex_	0.15008
									nQVAMNPTNTIFDAk_N-Term_TMT6plex__K15_TMT6plex_	0.04432	0.28139	0.28139	0.28139
									qTVEDEk_N-Term_TMT6plex__K7_TMT6plex_	0.00359	0.07415	0.07415	0.07415
									sINPDEAVAYGAAVQAAILIGDk_N-Term_TMT6plex__K23_TMT6plex_	0.13671
									tFFPEEISSMVLTk_N-Term_TMT6plex__K14_TMT6plex_	0.30807
									vHSAVITVPAYFNDSQR_N-Term_TMT6plex_	0.45809
Q96KX0	LYZL4	0.04797	0.42241	0.37753	0.04474	-0.0809764	-0.313584	-0.232607	eGMGAWPTWSR_N-Term_TMT6plex_	0.03746	0.34181	0.34181	0.02489
									gSDWcGDHGR_N-Term_TMT6plex__C5_Carbamidomethyl_	0.14014
									ycQYSDTLAR_N-Term_TMT6plex__C2_Carbamidomethyl_	0.02971	0.29528	0.29528	0.07572
O75951	LYZL6	0.00277	0.04577	0.08706	0.04577	-0.351595	-0.629585	-0.27799	sYSENLcHVDcQDLLNPNLLAGIHcAk_N-Term_TMT6plex__C7_Carbamidomethyl__C11_Carbamidomethyl__C25_Carbamidomethyl__K27_TMT6plex_	0.00277	0.04577	0.08706	0.04577
Q5BJF6	ODF2	0.00964	0.02017	0.56392	0.07781	-0.216868	-0.26107	-0.044201	aEVEAIMEQLk_N-Term_TMT6plex__K11_TMT6plex_	0.03411	0.01026	0.58215	0.14611	Only MS: K389: K389-ub human, K384-ac rat/K392: K388-ac isoform 4 mouse
									dkEVEELLQEIQcEk_N-Term_TMT6plex__K2_TMT6plex__C13_Carbamidomethyl__K15_TMT6plex_	0.01102	0.01838	0.4639	0.07019	Only MS: K329: K329-ub human
									lAEcQDQLQGYER_N-Term_TMT6plex__C4_Carbamidomethyl_	0.00592	0.04057	0.32513	0.05002
									lEADEVAAQLER_N-Term_TMT6plex_	0.00064	0.03208	0.3237	0.03208
									lNQAHLEVQQLk_N-Term_TMT6plex__K12_TMT6plex_	0.00303	0.05455	0.57171	0.00659
									aSFAPMEDk_N-Term_TMT6plex__K9_TMT6plex_	0.06935
									dLYVAEALSTLESWR_N-Term_TMT6plex_	0.95517
									lAEADSEk_N-Term_TMT6plex__K8_TMT6plex_	0.02716	0.24782	0.33955	0.0847
									lLLLLQDk_N-Term_TMT6plex__K8_TMT6plex_	0.12419
									lSTFEETNR_N-Term_TMT6plex_	0.04471	0.36797	0.41094	0.05217
									nIDLTAIISDLR_N-Term_TMT6plex_	0.01945	0.18623	0.18623	0.18623
									qFQSQLADLQQLPDILk_N-Term_TMT6plex__K17_TMT6plex_	0.76675
P15259	PGAM2	0.00106	0.092	0.01313	0.03385	-0.0615376	-0.233874	-0.172336	mEFDIcYTSVLk_N-Term_TMT6plex__C6_Carbamidomethyl__K12_TMT6plex_	0.00023	0.0331	0.02695	0.00689	Only MS. S58: S58-p mouse/ K61: K61-ub mouse
									eLkPTkPMQFLGDEETVR_N-Term_TMT6plex__K3_TMT6plex__K6_TMT6plex_	0.13438
									hGESTWNQENR_N-Term_TMT6plex_	0.62758
									hLEGMSDQAIMELNLPTGIPIVYELNk_N-Term_TMT6plex__K27_TMT6plex_	0.07295
									sFDIPPPPMDEk_N-Term_TMT6plex__K12_TMT6plex_	0.0135	0.06547	0.13124	0.3233
									yAGLkPGELPTcESLk_N-Term_TMT6plex__K5_TMT6plex__C12_Carbamidomethyl__K16_TMT6plex_	0.00825	0.09064	0.09064	0.09064
P07205	PGK2	0.03274	0.03431	0.06098	0.06098	-0.0810863	-0.234508	-0.153422	aLMDEIVk_N-Term_TMT6plex__K8_TMT6plex_	0.01243	0.38755	0.12507	0.02457
									aSGFLMk_N-Term_TMT6plex__K7_TMT6plex_	0.00081	0.03833	0.03833	0.03833
									dcVGAEVEk_N-Term_TMT6plex__C2_Carbamidomethyl__K9_TMT6plex_	0.04747	0.00244	0.22991	0.18542
									nHAQVVAQAR_N-Term_TMT6plex_	0.00447	0.13683	0.03849	0.03112
									vLNNMEIGASLFDEEGAk_N-Term_TMT6plex__K18_TMT6plex_	0.00795	0.20326	0.0123	0.20326
									acANPAPGSVILLENLR_N-Term_TMT6plex__C2_Carbamidomethyl_	0.09098
									aTVASGISPGWMGLDcGPESNk_N-Term_TMT6plex__C16_Carbamidomethyl__K22_TMT6plex_	0.0232	0.31514	0.12706	0.13726
									aVVLMSHLGRPDGVPMPDk_N-Term_TMT6plex__K19_TMT6plex_	0.04702	0.35679	0.35679	0.1937
									eLDYFAk_N-Term_TMT6plex__K7_TMT6plex_	0.16184
									fDENAQVGk_N-Term_TMT6plex__K9_TMT6plex_	0.83592
									gcITVIGGGDTATccAk_N-Term_TMT6plex__C2_Carbamidomethyl__C14_Carbamidomethyl__C15_Carbamidomethyl__K17_TMT6plex_	0.04878	0.1034	0.26552	0.21549
									iTFPVDFVTGDk_N-Term_TMT6plex__K12_TMT6plex_	0.86978
									nQITNNQR_N-Term_TMT6plex_	0.02814	0.71714	0.20205	0.19701
									ySLAPVAVELk_N-Term_TMT6plex__K11_TMT6plex_	0.01344	0.13385	0.2238	0.12887
Q99623	PHB2	0.00051	0.02709	0.02709	0.02709	0.12308	0.273985	0.150905	tIATSQNR_N-Term_TMT6plex_	0.00051	0.02709	0.02709	0.02709	Only MS. T263: T263-p human/S267: S267-p mouse
P25789	PSMA4	0.0048	0.77622	0.02545	0.03631	-0.00479319	0.0554543	0.0602475	eVEQLIk_N-Term_TMT6plex__K7_TMT6plex_	0.0048	0.77622	0.02545	0.03631	Only MS. K238: K238-ac human, K238-ub human, K238-sc human mouse.
Q00765	REEP5	0.01112	0.2558	0.03295	0.10754	0.0374284	0.140987	0.103559	aTVNLLGEEk_N-Term_TMT6plex__K10_TMT6plex_	0.01112	0.2558	0.03295	0.10754	Only MS. T178: T178-p human, mouse/ K186: K186-ac rat, K186ub human, mouse/S188: S188-p human, mouse, T189:T189-p human mouse
Q9BZX4	ROPN1B	0.00548	0.08817	0.36033	0.01543	-0.560422	-0.718036	-0.157615	vALcNWAELTPELLk_N-Term_TMT6plex__C4_Carbamidomethyl__K15_TMT6plex_	0.00548	0.08817	0.36033	0.01543
Q8WYR4	RSPH1	0.04689	0.79464	0.28478	0.01682	0.0102233	0.130263	0.120039	nPVGPGk_N-Term_TMT6plex__K7_TMT6plex_	0.04689	0.79464	0.28478	0.01682
Q8TDB8	SLC2A14	0.00158	0.05509	0.05509	0.03091	-0.172811	-0.561264	-0.388453	dGVMGMNSIEPAk_N-Term_TMT6plex__K13_TMT6plex_	0.00158	0.05509	0.05509	0.03091
P04179	SOD2	0.01003	0.27127	0.16828	0.01054	0.0336149	0.124744	0.0911286	gELLEAIk_N-Term_TMT6plex__K8_TMT6plex_	0.01003	0.27127	0.16828	0.01054	MS+low throughput techniques. K122: K122-ac human, mouse, rat. Only MS: K122: K122-ub human; K122-sc human, mouse
Q8IXA5	SPACA3	6e-05	0.00967	0.00967	0.00967	-0.0912402	-0.372874	-0.281634	dTVIcAMk_N-Term_TMT6plex__C5_Carbamidomethyl__K8_TMT6plex_	0.00347	0.02389	0.06332	0.03858
									wcSNLTPNVPNVcR_N-Term_TMT6plex__C2_Carbamidomethyl__C13_Carbamidomethyl_	0.00148	0.01061	0.04123	0.0246
									iTQEPQGLGYWEAWR_N-Term_TMT6plex_	0.0074	0.31801	0.12159	0.12159
									mYcSDLLNPNLk_N-Term_TMT6plex__C3_Carbamidomethyl__K12_TMT6plex_	0.03981	0.26314	0.16424	0.15892
									vLHDFGLDGYR_N-Term_TMT6plex_	0.2196
Q96KW9	SPACA7	0.00175	0.41738	0.03887	0.01868	-0.0381718	-0.284181	-0.246009	tVIPGSPTEIPFSSk_N-Term_TMT6plex__K15_TMT6plex_	0.00175	0.41738	0.03887	0.01868
P49755	TMED10	0.01577	0.70649	0.00635	0.14864	-0.0370595	0.182238	0.219297	dTNESTNTR_N-Term_TMT6plex_	0.04002	0.53067	0.01809	0.28245	Only MS. R176: R176-m2 rat/ T184-p human
									lkPLEVELR_N-Term_TMT6plex__K2_TMT6plex_	0.29498
									nYEEIAk_N-Term_TMT6plex__K7_TMT6plex_	0.10227
Q71U36	TUBA1A	0.00311	0.04231	0.95041	0.04239	0.147737	0.147272	-0.000465476	aVFVDLEPTVIDEVR_N-Term_TMT6plex_	0.00311	0.04231	0.95041	0.04239	Only MS. T73: T73-p human mouse
Q9BS86	ZPBP	0.00107	0.10919	0.03301	0.03301	-0.0560829	-0.219582	-0.163499	cPEccVIcSPGSYNPR_N-Term_TMT6plex__C1_Carbamidomethyl__C4_Carbamidomethyl__C5_Carbamidomethyl__C8_Carbamidomethyl_	0.00346	0.02254	0.06725	0.03869
									sPHVLcVTQQLR_N-Term_TMT6plex__C6_Carbamidomethyl_	0.00179	0.03904	0.02279	0.03904
									aYVMLHQk_N-Term_TMT6plex__K8_TMT6plex_	0.1325
									cTDHNcEPYk_N-Term_TMT6plex__C1_Carbamidomethyl__C6_Carbamidomethyl__K10_TMT6plex_	0.04914	0.60861	0.29485	0.05111
									ePHYYYQFTAR_N-Term_TMT6plex_	0.47322
									fFNQQVEILGR_N-Term_TMT6plex_	0.01854	0.91305	0.1948	0.1948
									iVGSTSFPVk_N-Term_TMT6plex__K10_TMT6plex_	0.09042
									lLLDLScEISLLk_N-Term_TMT6plex__C7_Carbamidomethyl__K13_TMT6plex_	0.10727
									lLQILSk_N-Term_TMT6plex__K7_TMT6plex_	0.92569
									nAELIDPSFQWYGPk_N-Term_TMT6plex__K15_TMT6plex_	0.00915	0.42341	0.12747	0.12747
